# Supplementary material for: Unveiling regulatory variants in the blood transcriptome and their association with immunity traits in pigs
Source: Front Immunol. 2025 Jun 5;16:1582982. doi: 10.3389/fimmu.2025.1582982 (PMC12177557; doi:10.3389/fimmu.2025.1582982)
Supplement: Supplementary file 2 [file Table1.xlsx]

## Sheet: Hoja1
Table S1: Immune-related candidate genes with eQTL-associated expression and corresponding pahtway analysis results.
Immunorelated genes associated to QTLs	Gene stable ID	Gene name	Human gene name		Immunorelated genes associated to cis-QTLs	Gene stable ID	Gene name	Human gene name		ClueGO results	ID	Term	Ontology Source	Term PValue	Term PValue Corrected with Bonferroni step down	Group PValue	Group PValue Corrected with Bonferroni step down	GOLevels	GOGroups	% Associated Genes	Nr. Genes	Associated Genes Found
	ENSSSCG00000000034	TTLL12	TTLL12			ENSSSCG00000000035	TTLL1	TTLL1			GO:0032815	negative regulation of natural killer cell activation	GO_ImmuneSystemProcess-EBI-UniProt-GOA-ACAP-ARAP_13.05.2021_00h00	1	1	1	1	[4, 5]	Group000	22.2222	2	[MICA, PIBF1]
	ENSSSCG00000000035	TTLL1	TTLL1			ENSSSCG00000000063	POLR3H	POLR3H			GO:0033030	negative regulation of neutrophil apoptotic process	GO_ImmuneSystemProcess-EBI-UniProt-GOA-ACAP-ARAP_13.05.2021_00h00	0.424545	1	0.424545	1	[3, 4, 5]	Group001	50	1	[CXCR2]
	ENSSSCG00000000063	POLR3H	POLR3H			ENSSSCG00000000087	TAB1	TAB1			GO:0033077	T cell differentiation in thymus	GO_ImmuneSystemProcess-EBI-UniProt-GOA-ACAP-ARAP_13.05.2021_00h00	0.362696	1	0.362696	1	[5, 8]	Group002	19.5122	16	[ADA, ADAM8, BMI1, CCR6, CCR7, DNAJA3, FADD, GBA, IL1A, MR1, PRKDC, RIPK3, SRF, STAT5B, TESPA1, ZAP70]
	ENSSSCG00000000087	TAB1	TAB1			ENSSSCG00000000148		APOL1			GO:0033079	immature T cell proliferation	GO_ImmuneSystemProcess-EBI-UniProt-GOA-ACAP-ARAP_13.05.2021_00h00	0.539484	1	0.539484	1	[5]	Group003	14.2857	2	[BMI1, IL1A]
	ENSSSCG00000000148		APOL1			ENSSSCG00000000171	CKAP4	CKAP4			GO:0034342	response to type III interferon	GO_ImmuneSystemProcess-EBI-UniProt-GOA-ACAP-ARAP_13.05.2021_00h00	0.424545	1	0.424545	1	[4]	Group004	50	1	[SHFL]
	ENSSSCG00000000171	CKAP4	CKAP4			ENSSSCG00000000295	NCKAP1L	NCKAP1L			GO:0035166	post-embryonic hemopoiesis	GO_ImmuneSystemProcess-EBI-UniProt-GOA-ACAP-ARAP_13.05.2021_00h00	1	1	1	1	[4]	Group005	25	1	[SLC37A4]
	ENSSSCG00000000274	PCBP2	PCBP2			ENSSSCG00000000297	PDE1B	PDE1B			GO:0035696	monocyte extravasation	GO_ImmuneSystemProcess-EBI-UniProt-GOA-ACAP-ARAP_13.05.2021_00h00	0.10199	1	0.10199	1	[3]	Group006	50	4	[AGER, CD47, PECAM1, SIRPA]
	ENSSSCG00000000295	NCKAP1L	NCKAP1L			ENSSSCG00000000299	TESPA1	TESPA1			GO:0036037	CD8-positive, alpha-beta T cell activation	GO_ImmuneSystemProcess-EBI-UniProt-GOA-ACAP-ARAP_13.05.2021_00h00	0.513745	1	0.513745	1	[5]	Group007	17.8571	5	[CLEC4A, IRF1, NCKAP1L, SH3RF1, TNFSF8]
	ENSSSCG00000000297	PDE1B	PDE1B			ENSSSCG00000000519	GLIPR1	GLIPR1			GO:0042832	defense response to protozoan	GO_ImmuneSystemProcess-EBI-UniProt-GOA-ACAP-ARAP_13.05.2021_00h00	0.0961989	1	0.0961989	1	[3]	Group008	40	10	[ARG1, BATF2, BCL3, CLEC7A, GBP2, GBP6, HRAS, LYST, MYD88, SLC11A1]
	ENSSSCG00000000299	TESPA1	TESPA1			ENSSSCG00000000599	DERA	DERA			GO:0044565	dendritic cell proliferation	GO_ImmuneSystemProcess-EBI-UniProt-GOA-ACAP-ARAP_13.05.2021_00h00	0.146586	1	0.146586	1	[4]	Group009	66.6667	2	[AZI2, AZIN2]
	ENSSSCG00000000492	LYZ	LYZ			ENSSSCG00000000642	KLRD1	KLRD1			GO:0045065	cytotoxic T cell differentiation	GO_ImmuneSystemProcess-EBI-UniProt-GOA-ACAP-ARAP_13.05.2021_00h00	0.247195	1	0.247195	1	[5, 8]	Group010	50	2	[CD8A, TNFSF9]
	ENSSSCG00000000496	CCT2	CCT2			ENSSSCG00000000647	OLR1	OLR1			GO:0045066	regulatory T cell differentiation	GO_ImmuneSystemProcess-EBI-UniProt-GOA-ACAP-ARAP_13.05.2021_00h00	1	1	1	1	[5, 8]	Group011	22.2222	8	[CD46, DROSHA, DUSP10, HLA-DRA, IRF1, NFATC2, SOX12, TNFRSF18]
	ENSSSCG00000000519	GLIPR1	GLIPR1			ENSSSCG00000000648	CLEC7A	CLEC7A			GO:0002265	astrocyte activation involved in immune response	GO_ImmuneSystemProcess-EBI-UniProt-GOA-ACAP-ARAP_13.05.2021_00h00	0.600037	1	0.600037	1	[3]	Group012	40	2	[APP, PSEN1]
	ENSSSCG00000000599	DERA	DERA			ENSSSCG00000000651	CLEC12B	CLEC12B			GO:0045647	negative regulation of erythrocyte differentiation	GO_ImmuneSystemProcess-EBI-UniProt-GOA-ACAP-ARAP_13.05.2021_00h00	0.458099	1	0.458099	1	[4, 5, 6, 7]	Group013	33.3333	3	[HSPA9, KLF13, STAT5B]
	ENSSSCG00000000642	KLRD1	KLRD1			ENSSSCG00000000841	APPL2	APPL2			GO:0045653	negative regulation of megakaryocyte differentiation	GO_ImmuneSystemProcess-EBI-UniProt-GOA-ACAP-ARAP_13.05.2021_00h00	0.0930065	1	0.0930065	1	[5, 6, 7]	Group014	5.55556	1	[H4C8]
	ENSSSCG00000000647	OLR1	OLR1			ENSSSCG00000000854		STAB2			GO:0048302	regulation of isotype switching to IgG isotypes	GO_ImmuneSystemProcess-EBI-UniProt-GOA-ACAP-ARAP_13.05.2021_00h00	0.209916	1	0.209916	1	[5, 6, 7, 8, 11]	Group015	7.69231	1	[SLC15A4]
	ENSSSCG00000000648	CLEC7A	CLEC7A			ENSSSCG00000000884	APAF1	APAF1			GO:0048539	bone marrow development	GO_ImmuneSystemProcess-EBI-UniProt-GOA-ACAP-ARAP_13.05.2021_00h00	0.696348	1	0.696348	1	[3]	Group016	11.1111	1	[CTC1]
	ENSSSCG00000000651	CLEC12B	CLEC12B			ENSSSCG00000001395		MICA			GO:0001867	complement activation, lectin pathway	GO_ImmuneSystemProcess-EBI-UniProt-GOA-ACAP-ARAP_13.05.2021_00h00	0.314597	1	0.314597	1	[3, 4, 5, 6]	Group017	8.33333	1	[FCN2]
	ENSSSCG00000000694	GAPDH	GAPDH			ENSSSCG00000001395		MICB			GO:0050901	leukocyte tethering or rolling	GO_ImmuneSystemProcess-EBI-UniProt-GOA-ACAP-ARAP_13.05.2021_00h00	0.107233	1	0.107233	1	[3]	Group018	11.7647	4	[GCNT1, GOLPH3, ITGA4, SELL]
	ENSSSCG00000000841	APPL2	APPL2			ENSSSCG00000001437	AGER	AGER			GO:0071425	hematopoietic stem cell proliferation	GO_ImmuneSystemProcess-EBI-UniProt-GOA-ACAP-ARAP_13.05.2021_00h00	0.364107	1	0.364107	1	[4]	Group019	15.3846	4	[CD34, CTC1, GBA, SART3]
	ENSSSCG00000000854		STAB2			ENSSSCG00000001440	NOTCH4	NOTCH4			GO:0072672	neutrophil extravasation	GO_ImmuneSystemProcess-EBI-UniProt-GOA-ACAP-ARAP_13.05.2021_00h00	1	1	1	1	[3, 5]	Group020	23.5294	4	[ADAM8, PECAM1, PIK3CD, PIK3CG]
	ENSSSCG00000000884	APAF1	APAF1			ENSSSCG00000001457	SLA-DQB1	HLA-DQB1			GO:0140374	antiviral innate immune response	GO_ImmuneSystemProcess-EBI-UniProt-GOA-ACAP-ARAP_13.05.2021_00h00	1	1	1	1	[4, 5]	Group021	21.4286	3	[CLPB, OAS1, PHB2]
	ENSSSCG00000000891	LTA4H	LTA4H			ENSSSCG00000001457	SLA-DQB1	HLA-DQB2			GO:0002318	myeloid progenitor cell differentiation	GO_ImmuneSystemProcess-EBI-UniProt-GOA-ACAP-ARAP_13.05.2021_00h00	0.0423175	1	0.0423175	1	[5]	Group022	55.5556	5	[ANKLE1, BRAF, MLF1, SLC37A4, SPI1]
	ENSSSCG00000001061	JARID2	JARID2			ENSSSCG00000001459	HLA-DOB	HLA-DOB			GO:1901533	negative regulation of hematopoietic progenitor cell differentiation	GO_ImmuneSystemProcess-EBI-UniProt-GOA-ACAP-ARAP_13.05.2021_00h00	1	1	1	1	[5, 6]	Group023	25	3	[HSPA9, METTL14, NFE2L2]
	ENSSSCG00000001394		MICA			ENSSSCG00000001566	RAB44	RAB44			GO:0002319	memory B cell differentiation	GO_ImmuneSystemProcess-EBI-UniProt-GOA-ACAP-ARAP_13.05.2021_00h00	0.241379	1	0.241379	1	[3, 4, 6, 7, 10]	Group024	100	1	[ST3GAL1]
	ENSSSCG00000001394		MICB			ENSSSCG00000001571	MTCH1	MTCH1			GO:0002320	lymphoid progenitor cell differentiation	GO_ImmuneSystemProcess-EBI-UniProt-GOA-ACAP-ARAP_13.05.2021_00h00	0.808528	1	0.808528	1	[5]	Group025	26.087	6	[ANKLE1, FLCN, FNIP1, PRKDC, SPI1, TREX1]
	ENSSSCG00000001395		MICA			ENSSSCG00000001578	RNF8	RNF8			GO:0002327	immature B cell differentiation	GO_ImmuneSystemProcess-EBI-UniProt-GOA-ACAP-ARAP_13.05.2021_00h00	0.0288982	1	0.0288982	1	[5, 8]	Group026	54.5455	6	[ABL1, ATM, FNIP1, LRRC8A, SPI1, TRAF3IP2]
	ENSSSCG00000001395		MICB			ENSSSCG00000001616		TREML2			GO:2000405	negative regulation of T cell migration	GO_ImmuneSystemProcess-EBI-UniProt-GOA-ACAP-ARAP_13.05.2021_00h00	1	1	1	1	[5, 6]	Group027	16.6667	1	[LRCH1]
	ENSSSCG00000001437	AGER	AGER			ENSSSCG00000001661	SRF	SRF			GO:0002384	hepatic immune response	GO_ImmuneSystemProcess-EBI-UniProt-GOA-ACAP-ARAP_13.05.2021_00h00	0.424545	1	0.424545	1	[3]	Group028	50	1	[IL6R]
	ENSSSCG00000001440	NOTCH4	NOTCH4			ENSSSCG00000001710	RUNX2	RUNX2			GO:0002395	immune response in nasopharyngeal-associated lymphoid tissue	GO_ImmuneSystemProcess-EBI-UniProt-GOA-ACAP-ARAP_13.05.2021_00h00	0.424545	1	0.424545	1	[3]	Group029	50	1	[TTLL1]
	ENSSSCG00000001453	HLA-DRA	HLA-DRA			ENSSSCG00000001727	TNFRSF21	TNFRSF21			GO:0002470	plasmacytoid dendritic cell antigen processing and presentation	GO_ImmuneSystemProcess-EBI-UniProt-GOA-ACAP-ARAP_13.05.2021_00h00	0.241379	1	0.241379	1	[3]	Group030	100	1	[CLEC4A]
	ENSSSCG00000001457	SLA-DQB1	HLA-DQB1			ENSSSCG00000001735	RHAG	RHAG			GO:0001770	establishment of natural killer cell polarity	GO_ImmuneSystemProcess-EBI-UniProt-GOA-ACAP-ARAP_13.05.2021_00h00	0.241379	1	0.241379	1	[4]	Group031	100	1	[SNX27]
	ENSSSCG00000001457	SLA-DQB1	HLA-DQB2			ENSSSCG00000001756	IREB2	IREB2			GO:0002480	antigen processing and presentation of exogenous peptide antigen via MHC class I, TAP-independent	GO_ImmuneSystemProcess-EBI-UniProt-GOA-ACAP-ARAP_13.05.2021_00h00	0.467706	1	0.467706	1	[5]	Group032	10	1	[LNPEP]
	ENSSSCG00000001459	HLA-DOB	HLA-DOB			ENSSSCG00000001770	CTSH	CTSH			GO:0006957	complement activation, alternative pathway	GO_ImmuneSystemProcess-EBI-UniProt-GOA-ACAP-ARAP_13.05.2021_00h00	0.438965	1	0.438965	1	[3, 4, 5, 6]	Group033	15	3	[C5, CFD, PIKFYVE]
	ENSSSCG00000001469	SLA-DMB	HLA-DMB			ENSSSCG00000001900	CSK	CSK			GO:0019732	antifungal humoral response	GO_ImmuneSystemProcess-EBI-UniProt-GOA-ACAP-ARAP_13.05.2021_00h00	1	1	1	1	[4]	Group034	20	1	[LTF]
	ENSSSCG00000001554	SRPK1	SRPK1			ENSSSCG00000001988	ADCY4	ADCY4			GO:0002513	tolerance induction to self antigen	GO_ImmuneSystemProcess-EBI-UniProt-GOA-ACAP-ARAP_13.05.2021_00h00	1	1	1	1	[2, 3]	Group035	14.2857	1	[XKR8]
	ENSSSCG00000001566	RAB44	RAB44			ENSSSCG00000002135	PNP	PNP			GO:0030220	platelet formation	GO_ImmuneSystemProcess-EBI-UniProt-GOA-ACAP-ARAP_13.05.2021_00h00	0.0279396	1	0.0279396	1	[5]	Group036	47.3684	9	[ACTN1, CASP3, CASP9, MPL, PRKDC, PTPN11, SRF, VPS33A, ZFPM1]
	ENSSSCG00000001571	MTCH1	MTCH1			ENSSSCG00000002645	GALNS	GALNS			GO:0031294	lymphocyte costimulation	GO_ImmuneSystemProcess-EBI-UniProt-GOA-ACAP-ARAP_13.05.2021_00h00	0.376964	1	0.376964	1	[1, 4, 5]	Group037	18.75	12	[ARHGEF7, CCR7, CD24, CSK, DPP4, KLRK1, LGALS1, PKN2, PTPN11, SRC, TNFSF13B, VAV1]
	ENSSSCG00000001578	RNF8	RNF8			ENSSSCG00000002650	APRT	APRT			GO:0031295	T cell costimulation	GO_ImmuneSystemProcess-EBI-UniProt-GOA-ACAP-ARAP_13.05.2021_00h00	0.454757	1	0.376964	1	[2, 5, 6]	Group037	19.3548	12	[ARHGEF7, CCR7, CD24, CSK, DPP4, KLRK1, LGALS1, PKN2, PTPN11, SRC, TNFSF13B, VAV1]
	ENSSSCG00000001616		TREML2			ENSSSCG00000002764	SMPD3	SMPD3			GO:0001773	myeloid dendritic cell activation	GO_ImmuneSystemProcess-EBI-UniProt-GOA-ACAP-ARAP_13.05.2021_00h00	0.674779	1	0.674779	1	[3]	Group038	26.6667	8	[BATF2, BATF3, CLEC4D, NOTCH2, PSEN1, RBPJ, SLAMF1, SPI1]
	ENSSSCG00000001661	SRF	SRF			ENSSSCG00000002906	ETV2	ETV2			GO:0043011	myeloid dendritic cell differentiation	GO_ImmuneSystemProcess-EBI-UniProt-GOA-ACAP-ARAP_13.05.2021_00h00	0.612998	1	0.674779	1	[4, 6, 7]	Group038	28.5714	6	[BATF2, BATF3, NOTCH2, PSEN1, RBPJ, SPI1]
	ENSSSCG00000001710	RUNX2	RUNX2			ENSSSCG00000002917	NFKBID	NFKBID			GO:0043321	regulation of natural killer cell degranulation	GO_ImmuneSystemProcess-EBI-UniProt-GOA-ACAP-ARAP_13.05.2021_00h00	1	1	1	1	[4, 5, 6, 7]	Group039	25	1	[KLRC2]
	ENSSSCG00000001727	TNFRSF21	TNFRSF21			ENSSSCG00000003113	C5AR2	C5AR2			GO:0043323	positive regulation of natural killer cell degranulation	GO_ImmuneSystemProcess-EBI-UniProt-GOA-ACAP-ARAP_13.05.2021_00h00	1	1	1	1	[4, 5, 6, 7, 8]	Group039	25	1	[KLRC2]
	ENSSSCG00000001735	RHAG	RHAG			ENSSSCG00000003178	IRF3	IRF3			GO:0045655	regulation of monocyte differentiation	GO_ImmuneSystemProcess-EBI-UniProt-GOA-ACAP-ARAP_13.05.2021_00h00	0.438965	1	0.438965	1	[5, 7]	Group040	15	3	[FOXP1, GPR68, MYC]
	ENSSSCG00000001756	IREB2	IREB2			ENSSSCG00000003183	RRAS	RRAS			GO:0045656	negative regulation of monocyte differentiation	GO_ImmuneSystemProcess-EBI-UniProt-GOA-ACAP-ARAP_13.05.2021_00h00	0.677824	1	0.438965	1	[5, 6, 7, 8]	Group040	28.5714	2	[GPR68, MYC]
	ENSSSCG00000001770	CTSH	CTSH			ENSSSCG00000003272		LILRA4			GO:0048296	regulation of isotype switching to IgA isotypes	GO_ImmuneSystemProcess-EBI-UniProt-GOA-ACAP-ARAP_13.05.2021_00h00	1	1	1	1	[5, 6, 7, 8, 11]	Group041	20	1	[TNFSF13]
	ENSSSCG00000001867	PSTPIP1	PSTPIP1			ENSSSCG00000003272		LILRB3			GO:0048298	positive regulation of isotype switching to IgA isotypes	GO_ImmuneSystemProcess-EBI-UniProt-GOA-ACAP-ARAP_13.05.2021_00h00	1	1	1	1	[5, 6, 7, 8, 9, 11, 12]	Group041	25	1	[TNFSF13]
	ENSSSCG00000001900	CSK	CSK			ENSSSCG00000003272		LILRA6			GO:0034341	response to interferon-gamma	GO_ImmuneSystemProcess-EBI-UniProt-GOA-ACAP-ARAP_13.05.2021_00h00	0.453926	1	0.453926	1	[4]	Group042	26.3158	55	[ADAMTS13, AIF1, ARG1, CAMK2D, CCL15, CCL18, CCL23, CCL24, CCL3, CCL4, CCL5, CCL8, CD44, CD47, CD58, CDC42EP2, CXCL16, FCGR1A, GAPDH, GBP2, GBP5, GBP6, GCH1, HCK, HLA-DQB1, HLA-DQB2, HLA-DRA, ICAM1, IFITM1, IFITM2, IFITM3, IRF1, IRF3, KIF5B, KYNU, MYC, MYO1C, NLRC5, NOS2, NUB1, OAS1, OAS2, PARP9, RAB43, SHFL, SIRPA, SLC11A1, SOCS3, STXBP1, STXBP3, TLR3, TRIM21, TRIM38, TRIM68, VAMP3]
	ENSSSCG00000001955	SRP54	SRP54			ENSSSCG00000003272		LILRA5			GO:0071346	cellular response to interferon-gamma	GO_ImmuneSystemProcess-EBI-UniProt-GOA-ACAP-ARAP_13.05.2021_00h00	0.930276	1	0.453926	1	[5]	Group042	24.4681	46	[ADAMTS13, AIF1, ARG1, CAMK2D, CCL15, CCL18, CCL23, CCL24, CCL3, CCL4, CCL5, CCL8, CD44, CD47, CD58, CDC42EP2, FCGR1A, GAPDH, GBP2, GBP5, GBP6, HCK, HLA-DQB1, HLA-DQB2, HLA-DRA, ICAM1, IRF1, IRF3, KIF5B, MYC, MYO1C, NLRC5, NOS2, OAS1, OAS2, PARP9, RAB43, SIRPA, SOCS3, STXBP1, STXBP3, TLR3, TRIM21, TRIM38, TRIM68, VAMP3]
	ENSSSCG00000001987	RIPK3	RIPK3			ENSSSCG00000003331	TNFRSF4	TNFRSF4			GO:1900098	regulation of plasma cell differentiation	GO_ImmuneSystemProcess-EBI-UniProt-GOA-ACAP-ARAP_13.05.2021_00h00	1	1	1	1	[3, 6, 7, 8, 9, 11]	Group043	20	1	[XBP1]
	ENSSSCG00000001988	ADCY4	ADCY4			ENSSSCG00000003460	CASP9	CASP9			GO:1900100	positive regulation of plasma cell differentiation	GO_ImmuneSystemProcess-EBI-UniProt-GOA-ACAP-ARAP_13.05.2021_00h00	1	1	1	1	[3, 4, 6, 7, 8, 9, 10, 11, 12]	Group043	25	1	[XBP1]
	ENSSSCG00000002003	RNF31	RNF31			ENSSSCG00000003652	AKIRIN1	AKIRIN1			GO:1900424	regulation of defense response to bacterium	GO_ImmuneSystemProcess-EBI-UniProt-GOA-ACAP-ARAP_13.05.2021_00h00	1	1	1	1	[3, 4]	Group044	21.0526	4	[FOXP1, MAPKBP1, NOD2, SIRT2]
	ENSSSCG00000002135	PNP	PNP			ENSSSCG00000003664		PPIE			GO:1900425	negative regulation of defense response to bacterium	GO_ImmuneSystemProcess-EBI-UniProt-GOA-ACAP-ARAP_13.05.2021_00h00	0.600037	1	1	1	[3, 4, 5]	Group044	40	2	[MAPKBP1, SIRT2]
	ENSSSCG00000002340	PSEN1	PSEN1			ENSSSCG00000003673	SEH1L	SEH1L			GO:0001922	B-1 B cell homeostasis	GO_ImmuneSystemProcess-EBI-UniProt-GOA-ACAP-ARAP_13.05.2021_00h00	0.247195	1	1	1	[4]	Group045	50	2	[ABL1, HIF1A]
	ENSSSCG00000002452	LGMN	LGMN			ENSSSCG00000003712	OSBPL1A	OSBPL1A			GO:0002322	B cell proliferation involved in immune response	GO_ImmuneSystemProcess-EBI-UniProt-GOA-ACAP-ARAP_13.05.2021_00h00	1	1	1	1	[5, 6]	Group045	16.6667	1	[ABL1]
	ENSSSCG00000002645	GALNS	GALNS			ENSSSCG00000003806	LEPROT	LEPROT			GO:0002383	immune response in brain or nervous system	GO_ImmuneSystemProcess-EBI-UniProt-GOA-ACAP-ARAP_13.05.2021_00h00	0.241379	1	0.155867	1	[3]	Group046	100	1	[TREX1]
	ENSSSCG00000002650	APRT	APRT			ENSSSCG00000003844	TTC4	TTC4			GO:0002457	T cell antigen processing and presentation	GO_ImmuneSystemProcess-EBI-UniProt-GOA-ACAP-ARAP_13.05.2021_00h00	0.155867	1	0.155867	1	[2, 5]	Group046	50	3	[ICAM1, RFTN1, TREX1]
	ENSSSCG00000002669	CRISPLD2	CRISPLD2			ENSSSCG00000003848	LRP8	LRP8			GO:0001777	T cell homeostatic proliferation	GO_ImmuneSystemProcess-EBI-UniProt-GOA-ACAP-ARAP_13.05.2021_00h00	1	1	1	1	[4, 5]	Group047	25	1	[BAX]
	ENSSSCG00000002688	PLCG2	PLCG2			ENSSSCG00000003914	PRDX1	PRDX1			GO:0002358	B cell homeostatic proliferation	GO_ImmuneSystemProcess-EBI-UniProt-GOA-ACAP-ARAP_13.05.2021_00h00	0.424545	1	1	1	[5]	Group047	50	1	[BAX]
	ENSSSCG00000002704	KARS1	KARS1			ENSSSCG00000003931	KIF2C	KIF2C			GO:0002483	antigen processing and presentation of endogenous peptide antigen	GO_ImmuneSystemProcess-EBI-UniProt-GOA-ACAP-ARAP_13.05.2021_00h00	0.798773	1	0.798773	1	[3]	Group048	19.0476	4	[ERAP1, HLA-DRA, IDE, SEC14L2]
	ENSSSCG00000002716	MLKL	MLKL			ENSSSCG00000004133	FUCA2	FUCA2			GO:0019885	antigen processing and presentation of endogenous peptide antigen via MHC class I	GO_ImmuneSystemProcess-EBI-UniProt-GOA-ACAP-ARAP_13.05.2021_00h00	1	1	0.798773	1	[4]	Group048	21.4286	3	[ERAP1, IDE, SEC14L2]
	ENSSSCG00000002743	IST1	IST1			ENSSSCG00000004190	STX7	STX7			GO:0030885	regulation of myeloid dendritic cell activation	GO_ImmuneSystemProcess-EBI-UniProt-GOA-ACAP-ARAP_13.05.2021_00h00	1	1	1	1	[3, 4]	Group049	20	1	[CLEC4D]
	ENSSSCG00000002764	SMPD3	SMPD3			ENSSSCG00000004334	MAP3K7	MAP3K7			GO:0030887	positive regulation of myeloid dendritic cell activation	GO_ImmuneSystemProcess-EBI-UniProt-GOA-ACAP-ARAP_13.05.2021_00h00	0.424545	1	1	1	[3, 4, 5]	Group049	50	1	[CLEC4D]
	ENSSSCG00000002841	N4BP1	N4BP1			ENSSSCG00000004420	TRAF3IP2	TRAF3IP2			GO:0048821	erythrocyte development	GO_ImmuneSystemProcess-EBI-UniProt-GOA-ACAP-ARAP_13.05.2021_00h00	1	1	1	1	[4, 6]	Group050	22.5	9	[ABCB10, BRD1, MAEA, NCKAP1L, PTBP3, RHAG, SLC4A1, SRF, TMOD3]
	ENSSSCG00000002866	CEBPA	CEBPA			ENSSSCG00000004744	TYRO3	TYRO3			GO:0043249	erythrocyte maturation	GO_ImmuneSystemProcess-EBI-UniProt-GOA-ACAP-ARAP_13.05.2021_00h00	0.776798	1	1	1	[5, 7]	Group050	17.6471	3	[BRD1, MAEA, PTBP3]
	ENSSSCG00000002867	CEBPG	CEBPG			ENSSSCG00000004785	SRP14	SRP14			GO:0048822	enucleate erythrocyte development	GO_ImmuneSystemProcess-EBI-UniProt-GOA-ACAP-ARAP_13.05.2021_00h00	0.563525	1	1	1	[5, 7]	Group050	33.3333	1	[MAEA]
	ENSSSCG00000002906	ETV2	ETV2			ENSSSCG00000004896	PHLPP1	PHLPP1			GO:0030219	megakaryocyte differentiation	GO_ImmuneSystemProcess-EBI-UniProt-GOA-ACAP-ARAP_13.05.2021_00h00	0.0582486	1	0.0582486	1	[5]	Group051	15.8416	16	[CDKN2B, FAXDC2, H3C2, H3C3, H3C4, H3C6, H3C7, H3C8, H4C8, HMGB2, MTURN, PITHD1, PTPN11, SRF, WDR5, ZFPM1]
	ENSSSCG00000002917	NFKBID	NFKBID			ENSSSCG00000005277	GCNT1	GCNT1			GO:0045652	regulation of megakaryocyte differentiation	GO_ImmuneSystemProcess-EBI-UniProt-GOA-ACAP-ARAP_13.05.2021_00h00	0.0888479	1	0.0582486	1	[4, 6]	Group051	16.0494	13	[FAXDC2, H3C2, H3C3, H3C4, H3C6, H3C7, H3C8, H4C8, HMGB2, MTURN, PITHD1, WDR5, ZFPM1]
	ENSSSCG00000002919	TYROBP	TYROBP			ENSSSCG00000005466	PTBP3	PTBP3			GO:0045654	positive regulation of megakaryocyte differentiation	GO_ImmuneSystemProcess-EBI-UniProt-GOA-ACAP-ARAP_13.05.2021_00h00	0.310694	1	0.0582486	1	[5, 6, 7]	Group051	36.3636	4	[FAXDC2, HMGB2, MTURN, PITHD1]
	ENSSSCG00000003113	C5AR2	C5AR2			ENSSSCG00000005472	SLC46A2	SLC46A2			GO:0046633	alpha-beta T cell proliferation	GO_ImmuneSystemProcess-EBI-UniProt-GOA-ACAP-ARAP_13.05.2021_00h00	1	1	0.821098	1	[5]	Group052	23.0769	9	[IL15, IL18, IRF1, LGALS7, LGALS7B, RASAL3, SH3RF1, TWSG1, ZAP70]
	ENSSSCG00000003114	DHX34	DHX34			ENSSSCG00000005507	PSMD5	PSMD5			GO:0046634	regulation of alpha-beta T cell activation	GO_ImmuneSystemProcess-EBI-UniProt-GOA-ACAP-ARAP_13.05.2021_00h00	0.731884	1	0.821098	1	[5]	Group052	22.4299	24	[ADA, ADORA2A, AGER, ANXA1, AP3B1, CD300A, CD83, HLA-DQB1, HLA-DQB2, HLA-DRA, IL18, IRF1, LGALS7, LGALS7B, NCKAP1L, NFKBID, PRDM1, PRKCZ, RASAL3, RHOA, SH3RF1, TNFSF18, TWSG1, ZAP70]
	ENSSSCG00000003178	IRF3	IRF3			ENSSSCG00000005617	STXBP1	STXBP1			GO:0051132	NK T cell activation	GO_ImmuneSystemProcess-EBI-UniProt-GOA-ACAP-ARAP_13.05.2021_00h00	0.310694	1	0.821098	1	[5]	Group052	36.3636	4	[CD300A, IL15, IL18, RASAL3]
	ENSSSCG00000003183	RRAS	RRAS			ENSSSCG00000005654	SPTAN1	SPTAN1			GO:0048535	lymph node development	GO_ImmuneSystemProcess-EBI-UniProt-GOA-ACAP-ARAP_13.05.2021_00h00	0.188273	1	1	1	[3]	Group053	36.8421	7	[FADD, IL15, LTB, POLB, POLG2, RIPK3, TRAF3IP2]
	ENSSSCG00000003251	NLRP12	NLRP12			ENSSSCG00000005664	LRRC8A	LRRC8A			GO:0048536	spleen development	GO_ImmuneSystemProcess-EBI-UniProt-GOA-ACAP-ARAP_13.05.2021_00h00	0.32201	1	1	1	[3]	Group053	31.4286	11	[ABL1, BCL3, CDKN2B, CTC1, FADD, JARID2, POLB, POLG2, PRKDC, RIPK3, TRAF3IP2]
	ENSSSCG00000003272		LILRA4			ENSSSCG00000005706	ABL1	ABL1			GO:0048538	thymus development	GO_ImmuneSystemProcess-EBI-UniProt-GOA-ACAP-ARAP_13.05.2021_00h00	0.740522	1	1	1	[3]	Group053	26	13	[ABL1, BRAF, CTC1, FADD, JARID2, MAD1L1, MAP2K1, MAPK3, PRKDC, PSEN1, RIPK3, SLC46A2, SRF]
	ENSSSCG00000003272		LILRB3			ENSSSCG00000005943	ST3GAL1	ST3GAL1			GO:0002701	negative regulation of production of molecular mediator of immune response	GO_ImmuneSystemProcess-EBI-UniProt-GOA-ACAP-ARAP_13.05.2021_00h00	0.360158	1	0.242621	1	[2, 3, 4]	Group054	17.0732	7	[ARG1, FCGR2B, HMOX1, PARP3, PRKDC, SLAMF1, TMBIM6]
	ENSSSCG00000003272		LILRA6			ENSSSCG00000006135	CPNE3	CPNE3			GO:0002638	negative regulation of immunoglobulin production	GO_ImmuneSystemProcess-EBI-UniProt-GOA-ACAP-ARAP_13.05.2021_00h00	0.527897	1	0.242621	1	[3, 4, 5]	Group054	30.7692	4	[FCGR2B, PARP3, PRKDC, TMBIM6]
	ENSSSCG00000003272		LILRA5			ENSSSCG00000006140	CA2	CA2			GO:0002713	negative regulation of B cell mediated immunity	GO_ImmuneSystemProcess-EBI-UniProt-GOA-ACAP-ARAP_13.05.2021_00h00	0.775019	1	0.242621	1	[5, 6]	Group054	18.75	3	[CD46, FCGR2B, PARP3]
	ENSSSCG00000003282		LILRA4			ENSSSCG00000006153	FABP5	FABP5			GO:0042742	defense response to bacterium	GO_ImmuneSystemProcess-EBI-UniProt-GOA-ACAP-ARAP_13.05.2021_00h00	1.58616e-05	0.00477435	1.58616e-05	0.00182409	[3]	Group055	15.445	59	[BCL3, BPI, CD36, CEBPB, CSRP1, DROSHA, FCN2, FOXP1, GBP2, GBP6, H2BC21, HMGB2, IGHG1, IGHG2, IGHG3, IGHG4, IGHV3-15, IGHV3-49, IGHV3-72, IGHV3-73, IGHV3OR15-7, IGKC, IL6R, LCN2, LTF, LYST, LYZ, MAPKBP1, MAVS, MICA, MPEG1, MR1, MYD88, NOD2, NOS2, NOTCH2, OAS1, OAS2, OPTN, RAB14, RBPJ, RNASE6, RPSA, SEH1L, SIRT2, SLAMF8, SLC11A1, SLPI, SSC5D, STAB1, STAB2, TIRAP, TLR3, TLR5, TLR6, TNFSF8, TRDC, TR…
	ENSSSCG00000003282		LILRB3			ENSSSCG00000006175	LY96	LY96			GO:0050829	defense response to Gram-negative bacterium	GO_ImmuneSystemProcess-EBI-UniProt-GOA-ACAP-ARAP_13.05.2021_00h00	0.113321	1	1.58616e-05	0.00182409	[4]	Group055	16.8421	16	[BPI, DROSHA, FCN2, HMGB2, IL6R, LTF, LYZ, MPEG1, MR1, NOS2, OPTN, RNASE6, RPSA, SLC11A1, SSC5D, TREM2]
	ENSSSCG00000003282		LILRA6			ENSSSCG00000006231	CHD7	CHD7			GO:0050830	defense response to Gram-positive bacterium	GO_ImmuneSystemProcess-EBI-UniProt-GOA-ACAP-ARAP_13.05.2021_00h00	0.248686	1	1.58616e-05	0.00182409	[4]	Group055	18.8679	20	[CD36, CSRP1, DROSHA, FCN2, GBP2, GBP6, H2BC21, HMGB2, LYZ, MPEG1, MR1, MYD88, NOD2, RNASE6, RPSA, SEH1L, SSC5D, STAB2, TIRAP, TNFSF8]
	ENSSSCG00000003282		LILRA5			ENSSSCG00000006274	PRKDC	PRKDC			GO:0050832	defense response to fungus	GO_ImmuneSystemProcess-EBI-UniProt-GOA-ACAP-ARAP_13.05.2021_00h00	0.325031	1	0.119702	1	[3]	Group056	17.6471	9	[ARG1, CLEC4D, CLEC4E, CLEC7A, COTL1, GAPDH, LTF, NRG1, SPI1]
	ENSSSCG00000003331	TNFRSF4	TNFRSF4			ENSSSCG00000006378	SLAMF7	SLAMF7			GO:0051873	killing by host of symbiont cells	GO_ImmuneSystemProcess-EBI-UniProt-GOA-ACAP-ARAP_13.05.2021_00h00	0.399592	1	0.119702	1	[3]	Group056	16.129	5	[APOL1, ARG1, GAPDH, MYD88, NRG1]
	ENSSSCG00000003395	PIK3CD	PIK3CD			ENSSSCG00000006379	CD48	CD48			GO:0061760	antifungal innate immune response	GO_ImmuneSystemProcess-EBI-UniProt-GOA-ACAP-ARAP_13.05.2021_00h00	1	1	0.119702	1	[4]	Group056	23.5294	4	[CLEC4D, CLEC4E, CLEC7A, SPI1]
	ENSSSCG00000003460	CASP9	CASP9			ENSSSCG00000006380	SLAMF1	SLAMF1			GO:0050857	positive regulation of antigen receptor-mediated signaling pathway	GO_ImmuneSystemProcess-EBI-UniProt-GOA-ACAP-ARAP_13.05.2021_00h00	0.0546783	1	0.209396	1	[3, 4, 5, 6, 7, 8, 9]	Group057	41.6667	10	[ADA, CCR7, CD226, CMTM3, FOXP1, IKBKG, NFAM1, RAB29, RPS3, TESPA1]
	ENSSSCG00000003483	PADI4	PADI4			ENSSSCG00000006382	SLAMF6	SLAMF6			GO:0050855	regulation of B cell receptor signaling pathway	GO_ImmuneSystemProcess-EBI-UniProt-GOA-ACAP-ARAP_13.05.2021_00h00	1	1	0.209396	1	[4, 6, 8, 9]	Group057	25	7	[CD300A, CMTM3, ELF1, FCGR2B, FOXP1, GCSAM, NFAM1]
	ENSSSCG00000003582	SMPDL3B	SMPDL3B			ENSSSCG00000006398	SLAMF8	SLAMF8			GO:0050861	positive regulation of B cell receptor signaling pathway	GO_ImmuneSystemProcess-EBI-UniProt-GOA-ACAP-ARAP_13.05.2021_00h00	0.458099	1	0.209396	1	[4, 5, 6, 7, 8, 9, 10]	Group057	33.3333	3	[CMTM3, FOXP1, NFAM1]
	ENSSSCG00000003619	AZIN2	AZIN2			ENSSSCG00000006413	FCER1A	FCER1A			GO:0050904	diapedesis	GO_ImmuneSystemProcess-EBI-UniProt-GOA-ACAP-ARAP_13.05.2021_00h00	0.155867	1	0.442304	1	[2, 3]	Group058	50	3	[FER, ITGA4, PECAM1]
	ENSSSCG00000003652	AKIRIN1	AKIRIN1			ENSSSCG00000006431	SPTA1	SPTA1			GO:1903236	regulation of leukocyte tethering or rolling	GO_ImmuneSystemProcess-EBI-UniProt-GOA-ACAP-ARAP_13.05.2021_00h00	0.139976	1	0.442304	1	[4]	Group058	6.25	1	[ITGA4]
	ENSSSCG00000003664		PPIE			ENSSSCG00000006452	CD1B	CD1B			GO:1903238	positive regulation of leukocyte tethering or rolling	GO_ImmuneSystemProcess-EBI-UniProt-GOA-ACAP-ARAP_13.05.2021_00h00	0.467706	1	0.442304	1	[4, 5]	Group058	10	1	[ITGA4]
	ENSSSCG00000003673	SEH1L	SEH1L			ENSSSCG00000006610	S100A11	S100A11			GO:0035709	memory T cell activation	GO_ImmuneSystemProcess-EBI-UniProt-GOA-ACAP-ARAP_13.05.2021_00h00	1	1	1	1	[4]	Group059	25	1	[CYRIB]
	ENSSSCG00000003712	OSBPL1A	OSBPL1A			ENSSSCG00000006646	ARNT	ARNT			GO:2000567	regulation of memory T cell activation	GO_ImmuneSystemProcess-EBI-UniProt-GOA-ACAP-ARAP_13.05.2021_00h00	0.424545	1	1	1	[5]	Group059	50	1	[CYRIB]
	ENSSSCG00000003806	LEPROT	LEPROT			ENSSSCG00000006678	FCGR1A	FCGR1A			GO:2000568	positive regulation of memory T cell activation	GO_ImmuneSystemProcess-EBI-UniProt-GOA-ACAP-ARAP_13.05.2021_00h00	0.424545	1	1	1	[5, 6]	Group059	50	1	[CYRIB]
	ENSSSCG00000003844	TTC4	TTC4			ENSSSCG00000006691	POLR3C	POLR3C			GO:2001198	regulation of dendritic cell differentiation	GO_ImmuneSystemProcess-EBI-UniProt-GOA-ACAP-ARAP_13.05.2021_00h00	0.346856	1	0.346856	1	[4, 6, 7]	Group060	35.7143	5	[AGER, CEBPB, FCGR2B, LGALS1, TMEM176B]
	ENSSSCG00000003848	LRP8	LRP8			ENSSSCG00000006694		GPR89B			GO:2001199	negative regulation of dendritic cell differentiation	GO_ImmuneSystemProcess-EBI-UniProt-GOA-ACAP-ARAP_13.05.2021_00h00	0.635924	1	0.346856	1	[4, 5, 6, 7, 8]	Group060	33.3333	2	[FCGR2B, TMEM176B]
	ENSSSCG00000003914	PRDX1	PRDX1			ENSSSCG00000006694		GPR89A			GO:2001200	positive regulation of dendritic cell differentiation	GO_ImmuneSystemProcess-EBI-UniProt-GOA-ACAP-ARAP_13.05.2021_00h00	0.635924	1	0.346856	1	[4, 5, 6, 7, 8]	Group060	33.3333	2	[AGER, LGALS1]
	ENSSSCG00000003931	KIF2C	KIF2C			ENSSSCG00000006738	CD58	CD58			GO:0042117	monocyte activation	GO_ImmuneSystemProcess-EBI-UniProt-GOA-ACAP-ARAP_13.05.2021_00h00	1	1	1	1	[3]	Group061	25	3	[CD33, DYSF, FOXP1]
	ENSSSCG00000004024		RNASET2			ENSSSCG00000006748	TSPAN2	TSPAN2			GO:0150102	negative regulation of monocyte activation	GO_ImmuneSystemProcess-EBI-UniProt-GOA-ACAP-ARAP_13.05.2021_00h00	0.424545	1	1	1	[3, 4]	Group061	50	1	[CD33]
	ENSSSCG00000004133	FUCA2	FUCA2			ENSSSCG00000006845	STXBP3	STXBP3			GO:0002765	immune response-inhibiting signal transduction	GO_ImmuneSystemProcess-EBI-UniProt-GOA-ACAP-ARAP_13.05.2021_00h00	0.712072	1	1	1	[4]	Group061	30	3	[CD33, CLEC12B, KLRC1]
	ENSSSCG00000004190	STX7	STX7			ENSSSCG00000006872	AGL	AGL			GO:0002280	monocyte activation involved in immune response	GO_ImmuneSystemProcess-EBI-UniProt-GOA-ACAP-ARAP_13.05.2021_00h00	0.424545	1	1	1	[4, 5]	Group061	50	1	[DYSF]
	ENSSSCG00000004195	ARG1	ARG1			ENSSSCG00000006927	PKN2	PKN2			GO:0002562	somatic diversification of immune receptors via germline recombination within a single locus	GO_ImmuneSystemProcess-EBI-UniProt-GOA-ACAP-ARAP_13.05.2021_00h00	0.68004	1	0.68004	1	[2, 3]	Group062	26.0274	19	[CCR6, EXOSC3, HMCES, HMGB2, KMT5C, LIG3, MSH3, PARP3, POLB, POLG2, PRKDC, RNF8, SHLD1, SHLD2, SHLD3, SLC15A4, TNFSF13, UNG, YY1]
	ENSSSCG00000004307	AKIRIN2	AKIRIN2			ENSSSCG00000006995	ASAH1	ASAH1			GO:0033151	V(D)J recombination	GO_ImmuneSystemProcess-EBI-UniProt-GOA-ACAP-ARAP_13.05.2021_00h00	0.612998	1	0.68004	1	[3, 4]	Group062	28.5714	6	[HMGB2, LIG3, POLB, POLG2, PRKDC, YY1]
	ENSSSCG00000004334	MAP3K7	MAP3K7			ENSSSCG00000007003		HGSNAT			GO:0033152	immunoglobulin V(D)J recombination	GO_ImmuneSystemProcess-EBI-UniProt-GOA-ACAP-ARAP_13.05.2021_00h00	0.10199	1	0.68004	1	[4, 5]	Group062	50	4	[POLB, POLG2, PRKDC, YY1]
	ENSSSCG00000004369	PRDM1	PRDM1			ENSSSCG00000007023		KAT6A			GO:0071707	immunoglobulin heavy chain V-D-J recombination	GO_ImmuneSystemProcess-EBI-UniProt-GOA-ACAP-ARAP_13.05.2021_00h00	0.0140271	1	0.68004	1	[5, 6]	Group062	100	3	[POLB, POLG2, YY1]
	ENSSSCG00000004420	TRAF3IP2	TRAF3IP2			ENSSSCG00000007031	POLB	POLB			GO:0042088	T-helper 1 type immune response	GO_ImmuneSystemProcess-EBI-UniProt-GOA-ACAP-ARAP_13.05.2021_00h00	0.495344	1	0.343652	1	[4]	Group063	19.1489	9	[ANXA1, BCL3, HLA-DQB1, HLA-DQB2, HRAS, IL18, IL18BP, SLAMF1, SLC11A1]
	ENSSSCG00000004612	RAB27A	RAB27A			ENSSSCG00000007067	JAG1	JAG1			GO:0002825	regulation of T-helper 1 type immune response	GO_ImmuneSystemProcess-EBI-UniProt-GOA-ACAP-ARAP_13.05.2021_00h00	0.674758	1	0.343652	1	[5]	Group063	19.3548	6	[ANXA1, HLA-DQB1, HLA-DQB2, IL18, SLAMF1, SLC11A1]
	ENSSSCG00000004626	TMOD3	TMOD3			ENSSSCG00000007095	POLR3F	POLR3F			GO:0002827	positive regulation of T-helper 1 type immune response	GO_ImmuneSystemProcess-EBI-UniProt-GOA-ACAP-ARAP_13.05.2021_00h00	0.790838	1	0.343652	1	[5, 6]	Group063	26.3158	5	[HLA-DQB1, HLA-DQB2, IL18, SLAMF1, SLC11A1]
	ENSSSCG00000004646	ATP8B4	ATP8B4			ENSSSCG00000007143	MAVS	MAVS			GO:0045064	T-helper 2 cell differentiation	GO_ImmuneSystemProcess-EBI-UniProt-GOA-ACAP-ARAP_13.05.2021_00h00	0.76715	1	0.343652	1	[3, 9, 10, 12]	Group063	26.6667	4	[ANXA1, BCL3, IL18, PRKCZ]
	ENSSSCG00000004738	MAPKBP1	MAPKBP1			ENSSSCG00000007188		FKBP1A			GO:0043353	enucleate erythrocyte differentiation	GO_ImmuneSystemProcess-EBI-UniProt-GOA-ACAP-ARAP_13.05.2021_00h00	0.26697	1	0.268052	1	[4, 6]	Group064	40	4	[CEBPG, ID2, MAEA, RB1]
	ENSSSCG00000004744	TYRO3	TYRO3			ENSSSCG00000007247	KIF3B	KIF3B			GO:0002763	positive regulation of myeloid leukocyte differentiation	GO_ImmuneSystemProcess-EBI-UniProt-GOA-ACAP-ARAP_13.05.2021_00h00	0.439509	1	0.268052	1	[4, 5, 6, 7]	Group064	18.9655	11	[CA2, CASP8, CREB1, FADD, GPR68, ID2, NOTCH2, RB1, SLC9B2, TREM2, TYROBP]
	ENSSSCG00000004785	SRP14	SRP14			ENSSSCG00000007337	CTNNBL1	CTNNBL1			GO:0045649	regulation of macrophage differentiation	GO_ImmuneSystemProcess-EBI-UniProt-GOA-ACAP-ARAP_13.05.2021_00h00	0.625674	1	0.268052	1	[5, 7]	Group064	17.3913	4	[CASP8, FADD, ID2, RB1]
	ENSSSCG00000004823	LRRK1	LRRK1			ENSSSCG00000007572	LFNG	LFNG			GO:0045651	positive regulation of macrophage differentiation	GO_ImmuneSystemProcess-EBI-UniProt-GOA-ACAP-ARAP_13.05.2021_00h00	1	1	0.268052	1	[5, 6, 7, 8]	Group064	25	4	[CASP8, FADD, ID2, RB1]
	ENSSSCG00000004856	NFATC1	NFATC1			ENSSSCG00000007590	PMS2	PMS2			GO:0050868	negative regulation of T cell activation	GO_ImmuneSystemProcess-EBI-UniProt-GOA-ACAP-ARAP_13.05.2021_00h00	0.0888105	1	0.283635	1	[4, 5]	Group065	17.6	22	[ADORA2A, ANXA1, ARG1, CASP3, CD300A, CEBPB, DTX1, DUSP3, FCGR2B, IRF1, LGALS7, LGALS7B, MAD1L1, NCKAP1L, PAWR, PRKAR1A, PRNP, SDC4, TIGIT, TNFRSF21, TNFSF18, TWSG1]
	ENSSSCG00000004896	PHLPP1	PHLPP1			ENSSSCG00000007637	TRIM4	TRIM4			GO:0046634	regulation of alpha-beta T cell activation	GO_ImmuneSystemProcess-EBI-UniProt-GOA-ACAP-ARAP_13.05.2021_00h00	0.731884	1	0.283635	1	[5]	Group065	22.4299	24	[ADA, ADORA2A, AGER, ANXA1, AP3B1, CD300A, CD83, HLA-DQB1, HLA-DQB2, HLA-DRA, IL18, IRF1, LGALS7, LGALS7B, NCKAP1L, NFKBID, PRDM1, PRKCZ, RASAL3, RHOA, SH3RF1, TNFSF18, TWSG1, ZAP70]
	ENSSSCG00000004943	MAP2K1	MAP2K1			ENSSSCG00000007656	PVRIG	PVRIG			GO:0046636	negative regulation of alpha-beta T cell activation	GO_ImmuneSystemProcess-EBI-UniProt-GOA-ACAP-ARAP_13.05.2021_00h00	0.286025	1	0.283635	1	[5, 6]	Group065	15.9091	7	[ADORA2A, ANXA1, CD300A, LGALS7, LGALS7B, TNFSF18, TWSG1]
	ENSSSCG00000005096	HIF1A	HIF1A			ENSSSCG00000007932		ROGDI			GO:0045623	negative regulation of T-helper cell differentiation	GO_ImmuneSystemProcess-EBI-UniProt-GOA-ACAP-ARAP_13.05.2021_00h00	0.272635	1	0.283635	1	[3, 4, 8, 9, 10, 11, 12, 13]	Group065	11.1111	2	[ANXA1, TNFSF18]
	ENSSSCG00000005267	ANXA1	ANXA1			ENSSSCG00000008193		ZAP70			GO:0048003	antigen processing and presentation of lipid antigen via MHC class Ib	GO_ImmuneSystemProcess-EBI-UniProt-GOA-ACAP-ARAP_13.05.2021_00h00	0.370084	1	0.664441	1	[3]	Group066	42.8571	3	[AP3B1, CD1B, CD1D]
	ENSSSCG00000005277	GCNT1	GCNT1			ENSSSCG00000008194	ACTR1B	ACTR1B			GO:0048006	antigen processing and presentation, endogenous lipid antigen via MHC class Ib	GO_ImmuneSystemProcess-EBI-UniProt-GOA-ACAP-ARAP_13.05.2021_00h00	0.600037	1	0.664441	1	[3, 4]	Group066	40	2	[CD1B, CD1D]
	ENSSSCG00000005344	MELK	MELK			ENSSSCG00000008443	EPAS1	EPAS1			GO:0048007	antigen processing and presentation, exogenous lipid antigen via MHC class Ib	GO_ImmuneSystemProcess-EBI-UniProt-GOA-ACAP-ARAP_13.05.2021_00h00	0.370084	1	0.664441	1	[3, 4]	Group066	42.8571	3	[AP3B1, CD1B, CD1D]
	ENSSSCG00000005355	EXOSC3	EXOSC3			ENSSSCG00000008574	KIF3C	KIF3C			GO:0001916	positive regulation of T cell mediated cytotoxicity	GO_ImmuneSystemProcess-EBI-UniProt-GOA-ACAP-ARAP_13.05.2021_00h00	0.822388	1	0.664441	1	[5, 6, 7]	Group066	25.9259	7	[CD1B, CD1D, CYRIB, FADD, HLA-DRA, MR1, STX7]
	ENSSSCG00000005466	PTBP3	PTBP3			ENSSSCG00000008578	ADCY3	ADCY3			GO:0030218	erythrocyte differentiation	GO_ImmuneSystemProcess-EBI-UniProt-GOA-ACAP-ARAP_13.05.2021_00h00	0.916242	1	0.396492	1	[3, 5]	Group067	24.4094	31	[ABCB10, ARNT, BRD1, CASP3, CDK5RAP3, CEBPG, EPAS1, ETV2, HIF1A, HMGB2, HSPA9, ID2, KLF13, MAEA, MFHAS1, MIA3, NCAPG2, NCKAP1L, P4HTM, PKNOX1, PRKDC, PTBP3, RB1, RHAG, SLC25A38, SLC4A1, SPI1, SRF, STAT5B, TMOD3, ZFPM1]
	ENSSSCG00000005472	SLC46A2	SLC46A2			ENSSSCG00000008661		IGKV2-30			GO:0048821	erythrocyte development	GO_ImmuneSystemProcess-EBI-UniProt-GOA-ACAP-ARAP_13.05.2021_00h00	1	1	0.396492	1	[4, 6]	Group067	22.5	9	[ABCB10, BRD1, MAEA, NCKAP1L, PTBP3, RHAG, SLC4A1, SRF, TMOD3]
	ENSSSCG00000005501	TRIM32	TRIM32			ENSSSCG00000008661		IGKV2D-30			GO:0061515	myeloid cell development	GO_ImmuneSystemProcess-EBI-UniProt-GOA-ACAP-ARAP_13.05.2021_00h00	0.342757	1	0.396492	1	[5]	Group067	28.9474	22	[ABCB10, APP, BRD1, FBXW7, FOXP1, GPR68, LRRK1, LTF, MAEA, NCKAP1L, NOTCH2, PTBP3, PTPN11, RHAG, SLC4A1, SLC9B2, SRC, SRF, TMOD3, TSPAN2, TYROBP, ZFPM1]
	ENSSSCG00000005507	PSMD5	PSMD5			ENSSSCG00000008981		STBD1			GO:0043249	erythrocyte maturation	GO_ImmuneSystemProcess-EBI-UniProt-GOA-ACAP-ARAP_13.05.2021_00h00	0.776798	1	0.396492	1	[5, 7]	Group067	17.6471	3	[BRD1, MAEA, PTBP3]
	ENSSSCG00000005512	C5	C5			ENSSSCG00000009051	IL15	IL15			GO:0050688	regulation of defense response to virus	GO_ImmuneSystemProcess-EBI-UniProt-GOA-ACAP-ARAP_13.05.2021_00h00	0.48338	1	0.48338	1	[3, 5]	Group068	19.7183	14	[C1QBP, HTRA1, IL15, MAVS, MICB, MUL1, NLRX1, PARP9, PCBP2, RNF216, TOMM70, TRAF3IP1, TRAF3IP2, TRIM44]
	ENSSSCG00000005514	RAB14	RAB14			ENSSSCG00000009113	METTL14	METTL14			GO:0050687	negative regulation of defense response to virus	GO_ImmuneSystemProcess-EBI-UniProt-GOA-ACAP-ARAP_13.05.2021_00h00	0.467628	1	0.48338	1	[3, 4, 5, 6]	Group068	30.4348	7	[C1QBP, HTRA1, MICB, MUL1, NLRX1, PCBP2, TRAF3IP1]
	ENSSSCG00000005617	STXBP1	STXBP1			ENSSSCG00000009123	CAMK2D	CAMK2D			GO:0050691	regulation of defense response to virus by host	GO_ImmuneSystemProcess-EBI-UniProt-GOA-ACAP-ARAP_13.05.2021_00h00	0.723	1	0.48338	1	[4, 6]	Group068	20.4545	9	[IL15, MAVS, MICB, MUL1, PARP9, RNF216, TOMM70, TRAF3IP2, TRIM44]
	ENSSSCG00000005638	LCN2	LCN2			ENSSSCG00000009142	SEC24B	SEC24B			GO:0002230	positive regulation of defense response to virus by host	GO_ImmuneSystemProcess-EBI-UniProt-GOA-ACAP-ARAP_13.05.2021_00h00	0.2315	1	0.48338	1	[5, 7]	Group068	14.7059	5	[MAVS, PARP9, TOMM70, TRAF3IP2, TRIM44]
	ENSSSCG00000005654	SPTAN1	SPTAN1			ENSSSCG00000009221		DSPP			GO:0050854	regulation of antigen receptor-mediated signaling pathway	GO_ImmuneSystemProcess-EBI-UniProt-GOA-ACAP-ARAP_13.05.2021_00h00	0.391131	1	0.391131	1	[3, 5, 7, 8]	Group069	28.3582	19	[ADA, CCR7, CD226, CD300A, CMTM3, DUSP3, ELF1, FCGR2B, FOXP1, GCSAM, IKBKG, NFAM1, PAWR, PRNP, PVRIG, RAB29, RPS3, SLA2, TESPA1]
	ENSSSCG00000005664	LRRC8A	LRRC8A			ENSSSCG00000009237	HPSE	HPSE			GO:0050859	negative regulation of B cell receptor signaling pathway	GO_ImmuneSystemProcess-EBI-UniProt-GOA-ACAP-ARAP_13.05.2021_00h00	0.677824	1	0.391131	1	[3, 4, 5, 6, 7, 8, 9, 10]	Group069	28.5714	2	[CD300A, FCGR2B]
	ENSSSCG00000005706	ABL1	ABL1			ENSSSCG00000009244	SEC31A	SEC31A			GO:0050855	regulation of B cell receptor signaling pathway	GO_ImmuneSystemProcess-EBI-UniProt-GOA-ACAP-ARAP_13.05.2021_00h00	1	1	0.391131	1	[4, 6, 8, 9]	Group069	25	7	[CD300A, CMTM3, ELF1, FCGR2B, FOXP1, GCSAM, NFAM1]
	ENSSSCG00000005943	ST3GAL1	ST3GAL1			ENSSSCG00000009320	FLT1	FLT1			GO:0050861	positive regulation of B cell receptor signaling pathway	GO_ImmuneSystemProcess-EBI-UniProt-GOA-ACAP-ARAP_13.05.2021_00h00	0.458099	1	0.391131	1	[4, 5, 6, 7, 8, 9, 10]	Group069	33.3333	3	[CMTM3, FOXP1, NFAM1]
	ENSSSCG00000005944	NDRG1	NDRG1			ENSSSCG00000009399	CYSLTR2				GO:0060330	regulation of response to interferon-gamma	GO_ImmuneSystemProcess-EBI-UniProt-GOA-ACAP-ARAP_13.05.2021_00h00	0.481999	1	0.481999	1	[4, 5]	Group070	16	4	[ARG1, NLRC5, PARP9, SOCS3]
	ENSSSCG00000005959		CYRIB			ENSSSCG00000009408	LRCH1	LRCH1			GO:0060332	positive regulation of response to interferon-gamma	GO_ImmuneSystemProcess-EBI-UniProt-GOA-ACAP-ARAP_13.05.2021_00h00	0.677824	1	0.481999	1	[4, 5, 6]	Group070	28.5714	2	[NLRC5, PARP9]
	ENSSSCG00000005965	MYC	MYC			ENSSSCG00000009425	LACC1	LACC1			GO:0060334	regulation of interferon-gamma-mediated signaling pathway	GO_ImmuneSystemProcess-EBI-UniProt-GOA-ACAP-ARAP_13.05.2021_00h00	0.481999	1	0.481999	1	[5, 6, 7]	Group070	16	4	[ARG1, NLRC5, PARP9, SOCS3]
	ENSSSCG00000006135	CPNE3	CPNE3			ENSSSCG00000009440	ELF1	ELF1			GO:0060335	positive regulation of interferon-gamma-mediated signaling pathway	GO_ImmuneSystemProcess-EBI-UniProt-GOA-ACAP-ARAP_13.05.2021_00h00	0.677824	1	0.481999	1	[5, 6, 7, 8]	Group070	28.5714	2	[NLRC5, PARP9]
	ENSSSCG00000006140	CA2	CA2			ENSSSCG00000009511	STK24	STK24			GO:0048537	mucosa-associated lymphoid tissue development	GO_ImmuneSystemProcess-EBI-UniProt-GOA-ACAP-ARAP_13.05.2021_00h00	0.370084	1	0.499146	1	[3]	Group071	42.8571	3	[ADA, RET, STAT5B]
	ENSSSCG00000006153	FABP5	FABP5			ENSSSCG00000009542	TNFSF13B	TNFSF13B			GO:0048541	Peyer's patch development	GO_ImmuneSystemProcess-EBI-UniProt-GOA-ACAP-ARAP_13.05.2021_00h00	0.370084	1	0.499146	1	[4]	Group071	42.8571	3	[ADA, RET, STAT5B]
	ENSSSCG00000006161	IL7	IL7			ENSSSCG00000009551	ARHGEF7	ARHGEF7			GO:0097021	lymphocyte migration into lymphoid organs	GO_ImmuneSystemProcess-EBI-UniProt-GOA-ACAP-ARAP_13.05.2021_00h00	0.677824	1	0.499146	1	[4]	Group071	28.5714	2	[CCR7, RET]
	ENSSSCG00000006175	LY96	LY96			ENSSSCG00000009565	GAS6	GAS6			GO:0061146	Peyer's patch morphogenesis	GO_ImmuneSystemProcess-EBI-UniProt-GOA-ACAP-ARAP_13.05.2021_00h00	0.563525	1	0.499146	1	[5]	Group071	33.3333	1	[RET]
	ENSSSCG00000006231	CHD7	CHD7			ENSSSCG00000009601	SLC18A1	SLC18A1			GO:0002691	regulation of cellular extravasation	GO_ImmuneSystemProcess-EBI-UniProt-GOA-ACAP-ARAP_13.05.2021_00h00	0.847924	1	0.4066	1	[3]	Group072	21.6216	8	[ADAM8, AGER, BST1, FADD, ICAM1, ITGA4, PLVAP, RIPK3]
	ENSSSCG00000006274	PRKDC	PRKDC			ENSSSCG00000009622	POLR3D	POLR3D			GO:0002693	positive regulation of cellular extravasation	GO_ImmuneSystemProcess-EBI-UniProt-GOA-ACAP-ARAP_13.05.2021_00h00	0.576634	1	0.4066	1	[3, 4]	Group072	29.4118	5	[ADAM8, AGER, FADD, ICAM1, PLVAP]
	ENSSSCG00000006287	SELL	SELL			ENSSSCG00000009683	KIF13B	KIF13B			GO:0072683	T cell extravasation	GO_ImmuneSystemProcess-EBI-UniProt-GOA-ACAP-ARAP_13.05.2021_00h00	1	1	0.4066	1	[3, 5]	Group072	23.0769	3	[FADD, ICAM1, RIPK3]
	ENSSSCG00000006378	SLAMF7	SLAMF7			ENSSSCG00000009704	HMGB2	HMGB2			GO:2000404	regulation of T cell migration	GO_ImmuneSystemProcess-EBI-UniProt-GOA-ACAP-ARAP_13.05.2021_00h00	1	1	0.4066	1	[5]	Group072	24.3902	10	[ADAM8, AIF1, APP, CCL5, CCR6, FADD, ITGA4, LRCH1, RHOA, RIPK3]
	ENSSSCG00000006379	CD48	CD48			ENSSSCG00000009716	SH3RF1	SH3RF1			GO:2000437	regulation of monocyte extravasation	GO_ImmuneSystemProcess-EBI-UniProt-GOA-ACAP-ARAP_13.05.2021_00h00	1	1	0.576634	1	[4]	Group073	25	1	[AGER]
	ENSSSCG00000006380	SLAMF1	SLAMF1			ENSSSCG00000009873	DTX1	DTX1			GO:2000439	positive regulation of monocyte extravasation	GO_ImmuneSystemProcess-EBI-UniProt-GOA-ACAP-ARAP_13.05.2021_00h00	0.563525	1	0.576634	1	[4, 5]	Group073	33.3333	1	[AGER]
	ENSSSCG00000006382	SLAMF6	SLAMF6			ENSSSCG00000009880	SLC8B1	SLC8B1			GO:2001198	regulation of dendritic cell differentiation	GO_ImmuneSystemProcess-EBI-UniProt-GOA-ACAP-ARAP_13.05.2021_00h00	0.346856	1	0.576634	1	[4, 6, 7]	Group073	35.7143	5	[AGER, CEBPB, FCGR2B, LGALS1, TMEM176B]
	ENSSSCG00000006398	SLAMF8	SLAMF8			ENSSSCG00000009881	OAS2	OAS2			GO:2001200	positive regulation of dendritic cell differentiation	GO_ImmuneSystemProcess-EBI-UniProt-GOA-ACAP-ARAP_13.05.2021_00h00	0.635924	1	0.576634	1	[4, 5, 6, 7, 8]	Group073	33.3333	2	[AGER, LGALS1]
	ENSSSCG00000006413	FCER1A	FCER1A			ENSSSCG00000009946	SART3	SART3			GO:0097531	mast cell migration	GO_ImmuneSystemProcess-EBI-UniProt-GOA-ACAP-ARAP_13.05.2021_00h00	0.385955	1	0.496793	1	[3]	Group074	12.5	2	[PIK3CD, STAT5B]
	ENSSSCG00000006431	SPTA1	SPTA1			ENSSSCG00000010006	SEC14L2	SEC14L2			GO:0002551	mast cell chemotaxis	GO_ImmuneSystemProcess-EBI-UniProt-GOA-ACAP-ARAP_13.05.2021_00h00	0.138424	1	0.496793	1	[3, 4]	Group074	6.66667	1	[PIK3CD]
	ENSSSCG00000006452	CD1B	CD1B			ENSSSCG00000010151	LYST	LYST			GO:0033031	positive regulation of neutrophil apoptotic process	GO_ImmuneSystemProcess-EBI-UniProt-GOA-ACAP-ARAP_13.05.2021_00h00	0.600037	1	0.496793	1	[2, 3, 4, 5]	Group074	40	2	[ANXA1, PIK3CD]
	ENSSSCG00000006510		GON4L			ENSSSCG00000010188	ABCB10	ABCB10			GO:0035754	B cell chemotaxis	GO_ImmuneSystemProcess-EBI-UniProt-GOA-ACAP-ARAP_13.05.2021_00h00	0.458099	1	0.496793	1	[4, 5]	Group074	33.3333	3	[CH25H, GAS6, PIK3CD]
	ENSSSCG00000006510		YY1AP1			ENSSSCG00000010199	RET	RET			GO:0001779	natural killer cell differentiation	GO_ImmuneSystemProcess-EBI-UniProt-GOA-ACAP-ARAP_13.05.2021_00h00	0.817885	1	0.496793	1	[4, 7]	Group074	26.9231	7	[GAS6, IL15, PIK3CD, PRDM1, SLAMF1, STAT5B, TYRO3]
	ENSSSCG00000006610	S100A11	S100A11			ENSSSCG00000010253	HK1	HK1			GO:0002548	monocyte chemotaxis	GO_ImmuneSystemProcess-EBI-UniProt-GOA-ACAP-ARAP_13.05.2021_00h00	0.494126	1	1	1	[3]	Group075	20.2703	15	[AIF1, ANXA1, CCL15, CCL18, CCL23, CCL24, CCL3, CCL4, CCL5, CCL8, FLT1, IL6R, LGMN, SLAMF8, TNFSF18]
	ENSSSCG00000006619	SNX27	SNX27			ENSSSCG00000010258	AIFM2	AIFM2			GO:0048247	lymphocyte chemotaxis	GO_ImmuneSystemProcess-EBI-UniProt-GOA-ACAP-ARAP_13.05.2021_00h00	0.561822	1	1	1	[3, 4]	Group075	27.2727	18	[ADAM8, CCL15, CCL18, CCL23, CCL24, CCL3, CCL4, CCL5, CCL8, CH25H, CXCL16, GAS6, GPR183, KLRK1, PADI2, PIK3CD, PIK3CG, SLC8B1]
	ENSSSCG00000006646	ARNT	ARNT			ENSSSCG00000010312	PLAU	PLAU			GO:0090025	regulation of monocyte chemotaxis	GO_ImmuneSystemProcess-EBI-UniProt-GOA-ACAP-ARAP_13.05.2021_00h00	0.305622	1	1	1	[4]	Group075	15.625	5	[AIF1, CCL5, LGMN, SLAMF8, TNFSF18]
	ENSSSCG00000006663	OTUD7B	OTUD7B			ENSSSCG00000010380	MAPK8	MAPK8			GO:0048245	eosinophil chemotaxis	GO_ImmuneSystemProcess-EBI-UniProt-GOA-ACAP-ARAP_13.05.2021_00h00	0.209233	1	1	1	[4, 5]	Group075	36.3636	8	[CCL24, CCL3, CCL4, CCL5, CCL8, DHX34, HRH1, MEN1]
	ENSSSCG00000006678	FCGR1A	FCGR1A			ENSSSCG00000010404	ALOX5	ALOX5			GO:0090026	positive regulation of monocyte chemotaxis	GO_ImmuneSystemProcess-EBI-UniProt-GOA-ACAP-ARAP_13.05.2021_00h00	0.625674	1	1	1	[4, 5]	Group075	17.3913	4	[AIF1, CCL5, LGMN, TNFSF18]
	ENSSSCG00000006691	POLR3C	POLR3C			ENSSSCG00000010470	IDE	IDE			GO:0140546	defense response to symbiont	GO_ImmuneSystemProcess-EBI-UniProt-GOA-ACAP-ARAP_13.05.2021_00h00	0.211187	1	0.144962	1	[3]	Group076	20.9559	57	[ADARB1, BIRC2, C1QBP, CLPB, CNOT7, DHX36, DNAJC3, EXOC1, EXOC7, FADD, GPAM, HTRA1, IFIT5, IFITM1, IFITM2, IFITM3, IFNAR2, IL10RB, IL15, IRF1, IRF3, LYST, MAVS, MICA, MICB, MLKL, MUL1, MYD88, NLRC5, NLRX1, OAS1, OAS2, PARP9, PCBP2, PHB2, PLA2G10, PLSCR1, POLR3B, POLR3C, POLR3D, POLR3F, POLR3H, PUM2, RIPK3, RNASE6, RNF216, RSAD2, SETD2, SHFL, TLR3, TOMM70, TRAF3IP1, TRAF3IP2, TREX1, TRIM44, TTC4, …
	ENSSSCG00000006694		GPR89B			ENSSSCG00000010540	ENTPD7	ENTPD7			GO:0034340	response to type I interferon	GO_ImmuneSystemProcess-EBI-UniProt-GOA-ACAP-ARAP_13.05.2021_00h00	0.723567	1	0.144962	1	[4]	Group076	25.7426	26	[CNOT7, FADD, GBP2, IFIT5, IFITM1, IFITM2, IFITM3, IFNAR2, IRF1, IRF3, MAVS, MUL1, MYD88, NLRC5, OAS1, OAS2, PTPN11, RSAD2, SETD2, SHFL, SMPD1, TREX1, TTLL12, TYK2, UBE2K, XAF1]
	ENSSSCG00000006694		GPR89A			ENSSSCG00000010631	GPAM	GPAM			GO:0051607	defense response to virus	GO_ImmuneSystemProcess-EBI-UniProt-GOA-ACAP-ARAP_13.05.2021_00h00	0.211187	1	0.144962	1	[4]	Group076	20.9559	57	[ADARB1, BIRC2, C1QBP, CLPB, CNOT7, DHX36, DNAJC3, EXOC1, EXOC7, FADD, GPAM, HTRA1, IFIT5, IFITM1, IFITM2, IFITM3, IFNAR2, IL10RB, IL15, IRF1, IRF3, LYST, MAVS, MICA, MICB, MLKL, MUL1, MYD88, NLRC5, NLRX1, OAS1, OAS2, PARP9, PCBP2, PHB2, PLA2G10, PLSCR1, POLR3B, POLR3C, POLR3D, POLR3F, POLR3H, PUM2, RIPK3, RNASE6, RNF216, RSAD2, SETD2, SHFL, TLR3, TOMM70, TRAF3IP1, TRAF3IP2, TREX1, TRIM44, TTC4, …
	ENSSSCG00000006709	NOTCH2	NOTCH2			ENSSSCG00000010703	HTRA1	HTRA1			GO:0071357	cellular response to type I interferon	GO_ImmuneSystemProcess-EBI-UniProt-GOA-ACAP-ARAP_13.05.2021_00h00	1	1	0.144962	1	[5]	Group076	23.9583	23	[CNOT7, FADD, GBP2, IFIT5, IFITM1, IFITM2, IFITM3, IFNAR2, IRF1, IRF3, MAVS, MUL1, MYD88, NLRC5, OAS1, OAS2, PTPN11, RSAD2, TREX1, TTLL12, TYK2, UBE2K, XAF1]
	ENSSSCG00000006738	CD58	CD58			ENSSSCG00000010772	ADAM8	ADAM8			GO:0060338	regulation of type I interferon-mediated signaling pathway	GO_ImmuneSystemProcess-EBI-UniProt-GOA-ACAP-ARAP_13.05.2021_00h00	0.339121	1	0.144962	1	[4, 5, 7]	Group076	31.5789	12	[CNOT7, FADD, IFNAR2, IRF3, MAVS, MUL1, NLRC5, OAS1, PTPN11, TREX1, TTLL12, UBE2K]
	ENSSSCG00000006748	TSPAN2	TSPAN2			ENSSSCG00000010831	DUSP10	DUSP10			GO:0001787	natural killer cell proliferation	GO_ImmuneSystemProcess-EBI-UniProt-GOA-ACAP-ARAP_13.05.2021_00h00	0.310694	1	0.730509	1	[4]	Group077	36.3636	4	[IL15, IL18, SLAMF1, STAT5B]
	ENSSSCG00000006845	STXBP3	STXBP3			ENSSSCG00000010834	MIA3	MIA3			GO:0032817	regulation of natural killer cell proliferation	GO_ImmuneSystemProcess-EBI-UniProt-GOA-ACAP-ARAP_13.05.2021_00h00	0.458099	1	0.730509	1	[5]	Group077	33.3333	3	[IL15, IL18, STAT5B]
	ENSSSCG00000006872	AGL	AGL			ENSSSCG00000010885	TLR5	TLR5			GO:0046633	alpha-beta T cell proliferation	GO_ImmuneSystemProcess-EBI-UniProt-GOA-ACAP-ARAP_13.05.2021_00h00	1	1	0.730509	1	[5]	Group077	23.0769	9	[IL15, IL18, IRF1, LGALS7, LGALS7B, RASAL3, SH3RF1, TWSG1, ZAP70]
	ENSSSCG00000006923	GBP2	GBP2			ENSSSCG00000010972	DCTN3	DCTN3			GO:0051132	NK T cell activation	GO_ImmuneSystemProcess-EBI-UniProt-GOA-ACAP-ARAP_13.05.2021_00h00	0.310694	1	0.730509	1	[5]	Group077	36.3636	4	[CD300A, IL15, IL18, RASAL3]
	ENSSSCG00000006927	PKN2	PKN2			ENSSSCG00000011027	KIF5B	KIF5B			GO:0032819	positive regulation of natural killer cell proliferation	GO_ImmuneSystemProcess-EBI-UniProt-GOA-ACAP-ARAP_13.05.2021_00h00	0.370084	1	0.730509	1	[5, 6]	Group077	42.8571	3	[IL15, IL18, STAT5B]
	ENSSSCG00000006983	CNOT7	CNOT7			ENSSSCG00000011081	BMI1	BMI1			GO:0050832	defense response to fungus	GO_ImmuneSystemProcess-EBI-UniProt-GOA-ACAP-ARAP_13.05.2021_00h00	0.325031	1	0.0938781	1	[3]	Group078	17.6471	9	[ARG1, CLEC4D, CLEC4E, CLEC7A, COTL1, GAPDH, LTF, NRG1, SPI1]
	ENSSSCG00000006995	ASAH1	ASAH1			ENSSSCG00000011233	DYNC1LI1	DYNC1LI1			GO:0051873	killing by host of symbiont cells	GO_ImmuneSystemProcess-EBI-UniProt-GOA-ACAP-ARAP_13.05.2021_00h00	0.399592	1	0.0938781	1	[3]	Group078	16.129	5	[APOL1, ARG1, GAPDH, MYD88, NRG1]
	ENSSSCG00000007003		HGSNAT			ENSSSCG00000011295	SNRK	SNRK			GO:0051838	cytolysis by host of symbiont cells	GO_ImmuneSystemProcess-EBI-UniProt-GOA-ACAP-ARAP_13.05.2021_00h00	1	1	0.0938781	1	[4]	Group078	20	2	[APOL1, NRG1]
	ENSSSCG00000007023		KAT6A			ENSSSCG00000011332	SETD2	SETD2			GO:0070942	neutrophil mediated cytotoxicity	GO_ImmuneSystemProcess-EBI-UniProt-GOA-ACAP-ARAP_13.05.2021_00h00	0.539484	1	0.0938781	1	[4, 5]	Group078	14.2857	2	[ARG1, MYD88]
	ENSSSCG00000007031	POLB	POLB			ENSSSCG00000011358	TREX1	TREX1			GO:0070943	neutrophil-mediated killing of symbiont cell	GO_ImmuneSystemProcess-EBI-UniProt-GOA-ACAP-ARAP_13.05.2021_00h00	0.742084	1	0.0938781	1	[4, 5, 6]	Group078	16.6667	2	[ARG1, MYD88]
	ENSSSCG00000007067	JAG1	JAG1			ENSSSCG00000011364	NCKIPSD	NCKIPSD			GO:0002385	mucosal immune response	GO_ImmuneSystemProcess-EBI-UniProt-GOA-ACAP-ARAP_13.05.2021_00h00	0.0963139	1	8.25126e-07	9.57146e-05	[3]	Group079	12.1951	5	[H2BC21, LTF, NOD2, NOS2, OTUD7B]
	ENSSSCG00000007095	POLR3F	POLR3F			ENSSSCG00000011368	P4HTM	P4HTM			GO:0019730	antimicrobial humoral response	GO_ImmuneSystemProcess-EBI-UniProt-GOA-ACAP-ARAP_13.05.2021_00h00	1.73129e-06	0.000529775	8.25126e-07	9.57146e-05	[3]	Group079	8.78378	13	[BCL3, BPI, GAPDH, H2BC21, LCN2, LTF, LYZ, NOD2, NRG1, RNASE6, SLC11A1, SLPI, WFDC12]
	ENSSSCG00000007143	MAVS	MAVS			ENSSSCG00000011443	STAB1	STAB1			GO:0002227	innate immune response in mucosa	GO_ImmuneSystemProcess-EBI-UniProt-GOA-ACAP-ARAP_13.05.2021_00h00	0.201585	1	8.25126e-07	9.57146e-05	[4]	Group079	13.3333	4	[H2BC21, LTF, NOD2, NOS2]
	ENSSSCG00000007188		FKBP1A			ENSSSCG00000011565	BRK1	BRK1			GO:0019731	antibacterial humoral response	GO_ImmuneSystemProcess-EBI-UniProt-GOA-ACAP-ARAP_13.05.2021_00h00	0.00323343	0.944161	8.25126e-07	9.57146e-05	[4]	Group079	9.09091	6	[H2BC21, LTF, NOD2, RNASE6, SLPI, WFDC12]
	ENSSSCG00000007240	HCK	HCK			ENSSSCG00000011576	HRH1	HRH1			GO:0061844	antimicrobial humoral immune response mediated by antimicrobial peptide	GO_ImmuneSystemProcess-EBI-UniProt-GOA-ACAP-ARAP_13.05.2021_00h00	7.74117e-05	0.0229913	8.25126e-07	9.57146e-05	[4]	Group079	7.22892	6	[GAPDH, H2BC21, LTF, NOD2, NRG1, RNASE6]
	ENSSSCG00000007247	KIF3B	KIF3B			ENSSSCG00000011611	HMCES	HMCES			GO:0002285	lymphocyte activation involved in immune response	GO_ImmuneSystemProcess-EBI-UniProt-GOA-ACAP-ARAP_13.05.2021_00h00	0.932257	1	0.61707	1	[3, 4]	Group080	24.5	49	[ABL1, ADA, ANXA1, BCL3, CCR6, CD46, DLL1, ENTPD7, EXOSC3, FCGR2B, FOXP1, GPR183, HLA-DMB, HLA-DRA, HMCES, ICAM1, IL18, IL6R, KLRC2, KMT5C, LFNG, LGALS1, MFNG, NCKAP1L, NFKBID, NOTCH2, PARP3, PLCG2, PRKCZ, PSEN1, RAB27A, RNF8, RORC, SHLD1, SHLD2, SHLD3, SLAMF6, SLC11A1, SLC15A4, SPI1, ST3GAL1, TNFSF13, TNFSF18, TSC1, UNC13D, UNG, VAMP7, XBP1, ZFPM1]
	ENSSSCG00000007268	E2F1	E2F1			ENSSSCG00000011627	ACP3	ACP3			GO:0002312	B cell activation involved in immune response	GO_ImmuneSystemProcess-EBI-UniProt-GOA-ACAP-ARAP_13.05.2021_00h00	0.20152	1	0.61707	1	[4, 5]	Group080	30.2326	26	[ABL1, ADA, BCL3, CCR6, DLL1, EXOSC3, FCGR2B, GPR183, HMCES, KMT5C, LFNG, LGALS1, MFNG, NOTCH2, PARP3, PLCG2, RNF8, SHLD1, SHLD2, SHLD3, SLC15A4, SPI1, ST3GAL1, TNFSF13, UNG, XBP1]
	ENSSSCG00000007334	SRC	SRC			ENSSSCG00000011698	GYG1	GYG1			GO:0030183	B cell differentiation	GO_ImmuneSystemProcess-EBI-UniProt-GOA-ACAP-ARAP_13.05.2021_00h00	0.434604	1	0.61707	1	[4, 7]	Group080	26.8456	40	[ABL1, ADA, ATM, BAX, BCL3, CEBPG, DLL1, DNAJB9, FCGR2B, FNIP1, GON4L, GPR183, HLA-DQB1, HLA-DQB2, ID2, IL7, ITGA4, KLF6, LFNG, LGALS1, LRRC8A, LYL1, MFNG, MS4A2, NCKAP1L, NFAM1, NOTCH2, PLCG2, PRKDC, RBPJ, SFRP1, SLAMF8, SPI1, ST3GAL1, STAT5B, TNFSF13B, TRAF3IP2, XBP1, YY1, YY1AP1]
	ENSSSCG00000007337	CTNNBL1	CTNNBL1			ENSSSCG00000011713	P2RY12	P2RY12			GO:0002335	mature B cell differentiation	GO_ImmuneSystemProcess-EBI-UniProt-GOA-ACAP-ARAP_13.05.2021_00h00	0.0442815	1	0.61707	1	[5, 8]	Group080	40	14	[ADA, BCL3, DLL1, FCGR2B, GPR183, LFNG, LGALS1, MFNG, NOTCH2, PLCG2, SLAMF8, SPI1, ST3GAL1, XBP1]
	ENSSSCG00000007477	NFATC2	NFATC2			ENSSSCG00000011750	PLD1	PLD1			GO:0002313	mature B cell differentiation involved in immune response	GO_ImmuneSystemProcess-EBI-UniProt-GOA-ACAP-ARAP_13.05.2021_00h00	0.0147362	1	0.61707	1	[5, 6, 9]	Group080	44.8276	13	[ADA, BCL3, DLL1, FCGR2B, GPR183, LFNG, LGALS1, MFNG, NOTCH2, PLCG2, SPI1, ST3GAL1, XBP1]
	ENSSSCG00000007522	CTSZ	CTSZ			ENSSSCG00000011849	TNK2	TNK2			GO:0060368	regulation of Fc receptor mediated stimulatory signaling pathway	GO_ImmuneSystemProcess-EBI-UniProt-GOA-ACAP-ARAP_13.05.2021_00h00	0.148595	1	0.148595	1	[3, 5, 7, 8]	Group081	45.4545	5	[APPL2, CD226, CD47, CSK, PLSCR1]
	ENSSSCG00000007527		EDN3			ENSSSCG00000011963	TOMM70	TOMM70			GO:0060369	positive regulation of Fc receptor mediated stimulatory signaling pathway	GO_ImmuneSystemProcess-EBI-UniProt-GOA-ACAP-ARAP_13.05.2021_00h00	0.677824	1	0.148595	1	[3, 4, 5, 6, 7, 8, 9]	Group081	28.5714	2	[APPL2, CD226]
	ENSSSCG00000007542	PRKAR1B	PRKAR1B			ENSSSCG00000011968	NIT2	NIT2			GO:1905449	regulation of Fc-gamma receptor signaling pathway involved in phagocytosis	GO_ImmuneSystemProcess-EBI-UniProt-GOA-ACAP-ARAP_13.05.2021_00h00	0.677824	1	0.148595	1	[3, 4, 6, 7, 8, 9]	Group081	28.5714	2	[APPL2, CD47]
	ENSSSCG00000007572	LFNG	LFNG			ENSSSCG00000012022	APP	APP			GO:1905450	negative regulation of Fc-gamma receptor signaling pathway involved in phagocytosis	GO_ImmuneSystemProcess-EBI-UniProt-GOA-ACAP-ARAP_13.05.2021_00h00	0.424545	1	0.148595	1	[3, 4, 5, 6, 7, 8, 9, 10]	Group081	50	1	[CD47]
	ENSSSCG00000007590	PMS2	PMS2			ENSSSCG00000012050	RCAN1	RCAN1			GO:1905451	positive regulation of Fc-gamma receptor signaling pathway involved in phagocytosis	GO_ImmuneSystemProcess-EBI-UniProt-GOA-ACAP-ARAP_13.05.2021_00h00	1	1	0.148595	1	[3, 4, 5, 6, 7, 8, 9, 10]	Group081	20	1	[APPL2]
	ENSSSCG00000007609	ARPC1A	ARPC1A			ENSSSCG00000012089	ADARB1	ADARB1			GO:2000416	regulation of eosinophil migration	GO_ImmuneSystemProcess-EBI-UniProt-GOA-ACAP-ARAP_13.05.2021_00h00	0.155867	1	0.797915	1	[3, 5]	Group082	50	3	[ADAM8, CCL24, CD300A]
	ENSSSCG00000007637	TRIM4	TRIM4			ENSSSCG00000012955	KLC2	KLC2			GO:2000418	positive regulation of eosinophil migration	GO_ImmuneSystemProcess-EBI-UniProt-GOA-ACAP-ARAP_13.05.2021_00h00	0.247195	1	0.797915	1	[3, 4, 5, 6]	Group082	50	2	[ADAM8, CCL24]
	ENSSSCG00000007656	PVRIG	PVRIG			ENSSSCG00000013020	MAP4K2	MAP4K2			GO:0072679	thymocyte migration	GO_ImmuneSystemProcess-EBI-UniProt-GOA-ACAP-ARAP_13.05.2021_00h00	0.635924	1	0.797915	1	[5]	Group082	33.3333	2	[ADAM8, CCR6]
	ENSSSCG00000007932		ROGDI			ENSSSCG00000013293	COMMD9	COMMD9			GO:2000389	regulation of neutrophil extravasation	GO_ImmuneSystemProcess-EBI-UniProt-GOA-ACAP-ARAP_13.05.2021_00h00	0.467706	1	0.797915	1	[4, 6]	Group082	10	1	[ADAM8]
	ENSSSCG00000008090	IL1A	IL1A			ENSSSCG00000013295	TRIM44	TRIM44			GO:2000391	positive regulation of neutrophil extravasation	GO_ImmuneSystemProcess-EBI-UniProt-GOA-ACAP-ARAP_13.05.2021_00h00	0.688688	1	0.797915	1	[4, 5, 6, 7]	Group082	12.5	1	[ADAM8]
	ENSSSCG00000008193		ZAP70			ENSSSCG00000013302	CAT	CAT			GO:0030099	myeloid cell differentiation	GO_ImmuneSystemProcess-EBI-UniProt-GOA-ACAP-ARAP_13.05.2021_00h00	1	1	1	1	[4]	Group083	24.0449	107	[ABCB10, ACTN1, AP3B1, APP, ARNT, BATF2, BATF3, BRD1, CA2, CASP3, CASP8, CASP9, CCL3, CCR7, CDC73, CDK2, CDK5RAP3, CDKN2B, CEBPA, CEBPB, CEBPG, CREB1, CSF3R, DLL1, E2F1, EPAS1, ETV2, FADD, FAXDC2, FBXW7, FOXP1, GBA, GLO1, GPR171, GPR183, GPR55, GPR68, H3C2, H3C3, H3C4, H3C6, H3C7, H3C8, H4C8, HIF1A, HMGB2, HSPA9, ID2, IL15, IREB2, JAG1, JUNB, KAT6A, KAT8, KLF13, LBR, LILRA6, LILRB3, LRRK1, LTF, M…
	ENSSSCG00000008194	ACTR1B	ACTR1B			ENSSSCG00000013655	ICAM1	ICAM1			GO:0030218	erythrocyte differentiation	GO_ImmuneSystemProcess-EBI-UniProt-GOA-ACAP-ARAP_13.05.2021_00h00	0.916242	1	1	1	[3, 5]	Group083	24.4094	31	[ABCB10, ARNT, BRD1, CASP3, CDK5RAP3, CEBPG, EPAS1, ETV2, HIF1A, HMGB2, HSPA9, ID2, KLF13, MAEA, MFHAS1, MIA3, NCAPG2, NCKAP1L, P4HTM, PKNOX1, PRKDC, PTBP3, RB1, RHAG, SLC25A38, SLC4A1, SPI1, SRF, STAT5B, TMOD3, ZFPM1]
	ENSSSCG00000008213	CD8B	CD8B2			ENSSSCG00000013839	RASAL3	RASAL3			GO:0045639	positive regulation of myeloid cell differentiation	GO_ImmuneSystemProcess-EBI-UniProt-GOA-ACAP-ARAP_13.05.2021_00h00	1	1	1	1	[4, 5, 6]	Group083	24.0385	25	[ABCB10, ARNT, BRD1, CA2, CASP8, CREB1, FADD, FAXDC2, GPR68, HIF1A, HMGB2, ID2, JAG1, MIA3, MPL, MTURN, NCKAP1L, NOTCH2, PITHD1, PRKDC, RB1, SLC9B2, STAT5B, TREM2, TYROBP]
	ENSSSCG00000008213	CD8B	CD8B			ENSSSCG00000013900	PIK3R2	PIK3R2			GO:0045646	regulation of erythrocyte differentiation	GO_ImmuneSystemProcess-EBI-UniProt-GOA-ACAP-ARAP_13.05.2021_00h00	0.501044	1	1	1	[4, 6]	Group083	28.5714	14	[ABCB10, ARNT, BRD1, HIF1A, HMGB2, HSPA9, KLF13, MIA3, NCKAP1L, P4HTM, PRKDC, SPI1, STAT5B, ZFPM1]
	ENSSSCG00000008217	CD8A	CD8A			ENSSSCG00000013991	C1orf35	C1orf35			GO:0048821	erythrocyte development	GO_ImmuneSystemProcess-EBI-UniProt-GOA-ACAP-ARAP_13.05.2021_00h00	1	1	1	1	[4, 6]	Group083	22.5	9	[ABCB10, BRD1, MAEA, NCKAP1L, PTBP3, RHAG, SLC4A1, SRF, TMOD3]
	ENSSSCG00000008312	DYSF	DYSF			ENSSSCG00000013992	ARF1	ARF1			GO:0045648	positive regulation of erythrocyte differentiation	GO_ImmuneSystemProcess-EBI-UniProt-GOA-ACAP-ARAP_13.05.2021_00h00	0.691832	1	1	1	[4, 5, 6, 7]	Group083	26.4706	9	[ABCB10, ARNT, BRD1, HIF1A, HMGB2, MIA3, NCKAP1L, PRKDC, STAT5B]
	ENSSSCG00000008348	PLEK	PLEK			ENSSSCG00000014073	HEXB	HEXB			GO:0002719	negative regulation of cytokine production involved in immune response	GO_ImmuneSystemProcess-EBI-UniProt-GOA-ACAP-ARAP_13.05.2021_00h00	0.123676	1	0.130266	1	[3, 4, 5]	Group084	10.3448	3	[ARG1, HMOX1, SLAMF1]
	ENSSSCG00000008434	TTC7A	TTC7A			ENSSSCG00000014101	AP3B1	AP3B1			GO:0032762	mast cell cytokine production	GO_ImmuneSystemProcess-EBI-UniProt-GOA-ACAP-ARAP_13.05.2021_00h00	1	1	0.130266	1	[4]	Group084	20	1	[HMOX1]
	ENSSSCG00000008443	EPAS1	EPAS1			ENSSSCG00000014126	MSH3	MSH3			GO:0032763	regulation of mast cell cytokine production	GO_ImmuneSystemProcess-EBI-UniProt-GOA-ACAP-ARAP_13.05.2021_00h00	1	1	0.130266	1	[4, 5]	Group084	20	1	[HMOX1]
	ENSSSCG00000008444	PRKCE	PRKCE			ENSSSCG00000014171	ERAP1	ERAP1			GO:0032764	negative regulation of mast cell cytokine production	GO_ImmuneSystemProcess-EBI-UniProt-GOA-ACAP-ARAP_13.05.2021_00h00	0.424545	1	0.130266	1	[4, 5, 6]	Group084	50	1	[HMOX1]
	ENSSSCG00000008573	RAB10	RAB10			ENSSSCG00000014173	LNPEP	LNPEP			GO:0033007	negative regulation of mast cell activation involved in immune response	GO_ImmuneSystemProcess-EBI-UniProt-GOA-ACAP-ARAP_13.05.2021_00h00	0.409433	1	0.130266	1	[3, 4, 5, 6, 7]	Group084	37.5	3	[CD300A, FER, HMOX1]
	ENSSSCG00000008574	KIF3C	KIF3C			ENSSSCG00000014182	SLCO4C1	SLCO4C1			GO:0043305	negative regulation of mast cell degranulation	GO_ImmuneSystemProcess-EBI-UniProt-GOA-ACAP-ARAP_13.05.2021_00h00	0.635924	1	0.130266	1	[4, 5, 6, 7, 8]	Group084	33.3333	2	[CD300A, HMOX1]
	ENSSSCG00000008578	ADCY3	ADCY3			ENSSSCG00000014387	DIAPH1	DIAPH1			GO:1903707	negative regulation of hemopoiesis	GO_ImmuneSystemProcess-EBI-UniProt-GOA-ACAP-ARAP_13.05.2021_00h00	0.48935	1	0.48935	1	[2, 3, 4, 5]	Group085	20.7547	22	[ANXA1, CCL3, DTX1, FBXW7, FCGR2B, GPR55, GPR68, HSPA9, ID2, IRF1, LILRA6, LILRB3, LTF, MYC, NME1, SFRP1, TCTA, TLR3, TMEM176B, TNFSF18, TOB2, ZFPM1]
	ENSSSCG00000008600	PUM2	PUM2			ENSSSCG00000014427	FBXO38	FBXO38			GO:1902106	negative regulation of leukocyte differentiation	GO_ImmuneSystemProcess-EBI-UniProt-GOA-ACAP-ARAP_13.05.2021_00h00	0.415442	1	0.48935	1	[3, 4, 5, 6]	Group085	20.1923	21	[ANXA1, CCL3, DTX1, FBXW7, FCGR2B, GPR55, GPR68, ID2, IRF1, LILRA6, LILRB3, LTF, MYC, NME1, SFRP1, TCTA, TLR3, TMEM176B, TNFSF18, TOB2, ZFPM1]
	ENSSSCG00000008645	ID2	ID2			ENSSSCG00000014565		IFITM2			GO:0045620	negative regulation of lymphocyte differentiation	GO_ImmuneSystemProcess-EBI-UniProt-GOA-ACAP-ARAP_13.05.2021_00h00	0.0173704	1	0.48935	1	[4, 5, 6, 7, 8]	Group085	10.9091	6	[ANXA1, DTX1, ID2, IRF1, SFRP1, TNFSF18]
	ENSSSCG00000008648	RSAD2	RSAD2			ENSSSCG00000014565		IFITM1			GO:0045578	negative regulation of B cell differentiation	GO_ImmuneSystemProcess-EBI-UniProt-GOA-ACAP-ARAP_13.05.2021_00h00	0.600037	1	0.48935	1	[5, 6, 7, 8, 9]	Group085	40	2	[ID2, SFRP1]
	ENSSSCG00000008661		IGKV2-30			ENSSSCG00000014565		IFITM3			GO:0045581	negative regulation of T cell differentiation	GO_ImmuneSystemProcess-EBI-UniProt-GOA-ACAP-ARAP_13.05.2021_00h00	0.00938948	1	0.48935	1	[5, 6, 7, 8, 9]	Group085	8.51064	4	[ANXA1, DTX1, IRF1, TNFSF18]
	ENSSSCG00000008661		IGKV2D-30			ENSSSCG00000014627	SMPD1	SMPD1			GO:0045623	negative regulation of T-helper cell differentiation	GO_ImmuneSystemProcess-EBI-UniProt-GOA-ACAP-ARAP_13.05.2021_00h00	0.272635	1	0.48935	1	[3, 4, 8, 9, 10, 11, 12, 13]	Group085	11.1111	2	[ANXA1, TNFSF18]
	ENSSSCG00000008773	PGM2	PGM2			ENSSSCG00000014768	TRIM68	TRIM68			GO:0048535	lymph node development	GO_ImmuneSystemProcess-EBI-UniProt-GOA-ACAP-ARAP_13.05.2021_00h00	0.188273	1	0.612626	1	[3]	Group086	36.8421	7	[FADD, IL15, LTB, POLB, POLG2, RIPK3, TRAF3IP2]
	ENSSSCG00000008796	RBM47	RBM47			ENSSSCG00000014780	TRIM21	TRIM21			GO:0048536	spleen development	GO_ImmuneSystemProcess-EBI-UniProt-GOA-ACAP-ARAP_13.05.2021_00h00	0.32201	1	0.612626	1	[3]	Group086	31.4286	11	[ABL1, BCL3, CDKN2B, CTC1, FADD, JARID2, POLB, POLG2, PRKDC, RIPK3, TRAF3IP2]
	ENSSSCG00000008981		STBD1			ENSSSCG00000014800		IL18BP			GO:0035697	CD8-positive, alpha-beta T cell extravasation	GO_ImmuneSystemProcess-EBI-UniProt-GOA-ACAP-ARAP_13.05.2021_00h00	0.146586	1	0.612626	1	[4, 6]	Group086	66.6667	2	[FADD, RIPK3]
	ENSSSCG00000009042	OTUD4	OTUD4			ENSSSCG00000014855	RPS3	RPS3			GO:2000407	regulation of T cell extravasation	GO_ImmuneSystemProcess-EBI-UniProt-GOA-ACAP-ARAP_13.05.2021_00h00	0.247195	1	0.612626	1	[4, 6]	Group086	50	2	[FADD, RIPK3]
	ENSSSCG00000009051	IL15	IL15			ENSSSCG00000014899	PRCP	PRCP			GO:0035698	CD8-positive, alpha-beta cytotoxic T cell extravasation	GO_ImmuneSystemProcess-EBI-UniProt-GOA-ACAP-ARAP_13.05.2021_00h00	0.0582134	1	0.612626	1	[5, 7]	Group086	100	2	[FADD, RIPK3]
	ENSSSCG00000009113	METTL14	METTL14			ENSSSCG00000014924	CTSC	CTSC			GO:2000449	regulation of CD8-positive, alpha-beta T cell extravasation	GO_ImmuneSystemProcess-EBI-UniProt-GOA-ACAP-ARAP_13.05.2021_00h00	0.146586	1	0.612626	1	[5, 7]	Group086	66.6667	2	[FADD, RIPK3]
	ENSSSCG00000009123	CAMK2D	CAMK2D			ENSSSCG00000015105	SLC37A4	SLC37A4			GO:0002474	antigen processing and presentation of peptide antigen via MHC class I	GO_ImmuneSystemProcess-EBI-UniProt-GOA-ACAP-ARAP_13.05.2021_00h00	0.907358	1	0.696592	1	[3]	Group087	23.301	24	[CD36, CHUK, CLEC4A, ERAP1, FCGR1A, IDE, IKBKG, LNPEP, MR1, NCF2, PSMA4, PSMA7, PSMB4, PSMC2, PSMD12, PSMD13, PSMD2, PSMD5, PSME3, SEC14L2, SEC22B, SEC24B, SEC31A, VAMP3]
	ENSSSCG00000009142	SEC24B	SEC24B			ENSSSCG00000015424	PSMC2	PSMC2			GO:0002244	hematopoietic progenitor cell differentiation	GO_ImmuneSystemProcess-EBI-UniProt-GOA-ACAP-ARAP_13.05.2021_00h00	0.479756	1	0.696592	1	[4]	Group087	21.7391	40	[ABL1, AGPAT5, ANKLE1, AP3B1, ARHGEF7, BRAF, DHTKD1, DHX36, FLCN, FLT1, FNIP1, HSPA9, METTL14, MLF1, NFE2L2, PLEK, PRKDC, PSEN1, PSMA4, PSMA7, PSMB4, PSMC2, PSMD12, PSMD13, PSMD2, PSMD5, PSME3, PTPRQ, RBM47, REST, SFRP1, SLC37A4, SMPD3, SP7, SPI1, SRF, TNFRSF13B, TP73, TREX1, XRCC5]
	ENSSSCG00000009221		DSPP			ENSSSCG00000015476	CHI3L1	CHI3L1			GO:0042590	antigen processing and presentation of exogenous peptide antigen via MHC class I	GO_ImmuneSystemProcess-EBI-UniProt-GOA-ACAP-ARAP_13.05.2021_00h00	0.797817	1	0.696592	1	[4]	Group087	22.3529	19	[CD36, CHUK, CLEC4A, FCGR1A, IKBKG, LNPEP, NCF2, PSMA4, PSMA7, PSMB4, PSMC2, PSMD12, PSMD13, PSMD2, PSMD5, PSME3, SEC14L2, SEC22B, VAMP3]
	ENSSSCG00000009237	HPSE	HPSE			ENSSSCG00000015477	CHIT1	CHIT1			GO:0002479	antigen processing and presentation of exogenous peptide antigen via MHC class I, TAP-dependent	GO_ImmuneSystemProcess-EBI-UniProt-GOA-ACAP-ARAP_13.05.2021_00h00	0.599152	1	0.696592	1	[5]	Group087	21.25	17	[CD36, CHUK, FCGR1A, IKBKG, NCF2, PSMA4, PSMA7, PSMB4, PSMC2, PSMD12, PSMD13, PSMD2, PSMD5, PSME3, SEC14L2, SEC22B, VAMP3]
	ENSSSCG00000009244	SEC31A	SEC31A			ENSSSCG00000015535	QSOX1	QSOX1			GO:0060218	hematopoietic stem cell differentiation	GO_ImmuneSystemProcess-EBI-UniProt-GOA-ACAP-ARAP_13.05.2021_00h00	0.274013	1	0.696592	1	[5]	Group087	19.1489	18	[ABL1, HSPA9, NFE2L2, PRKDC, PSMA4, PSMA7, PSMB4, PSMC2, PSMD12, PSMD13, PSMD2, PSMD5, PSME3, SFRP1, SP7, SRF, TP73, XRCC5]
	ENSSSCG00000009320	FLT1	FLT1			ENSSSCG00000015540	MR1	MR1			GO:1901532	regulation of hematopoietic progenitor cell differentiation	GO_ImmuneSystemProcess-EBI-UniProt-GOA-ACAP-ARAP_13.05.2021_00h00	0.545379	1	0.696592	1	[5]	Group087	20.8333	20	[ABL1, ANKLE1, DHX36, FLCN, FNIP1, HSPA9, METTL14, NFE2L2, PRKDC, PSMA4, PSMA7, PSMB4, PSMC2, PSMD12, PSMD13, PSMD2, PSMD5, PSME3, SPI1, TP73]
	ENSSSCG00000009399	CYSLTR2				ENSSSCG00000015673	KYNU	KYNU			GO:0034340	response to type I interferon	GO_ImmuneSystemProcess-EBI-UniProt-GOA-ACAP-ARAP_13.05.2021_00h00	0.723567	1	0.769596	1	[4]	Group088	25.7426	26	[CNOT7, FADD, GBP2, IFIT5, IFITM1, IFITM2, IFITM3, IFNAR2, IRF1, IRF3, MAVS, MUL1, MYD88, NLRC5, OAS1, OAS2, PTPN11, RSAD2, SETD2, SHFL, SMPD1, TREX1, TTLL12, TYK2, UBE2K, XAF1]
	ENSSSCG00000009401	RB1	RB1			ENSSSCG00000015707	GPR39	GPR39			GO:0045824	negative regulation of innate immune response	GO_ImmuneSystemProcess-EBI-UniProt-GOA-ACAP-ARAP_13.05.2021_00h00	1	1	0.769596	1	[3, 4, 5]	Group088	23.9437	17	[ARG1, CLEC12B, CNOT7, DUSP10, KLRC1, KLRD1, MICA, MUL1, MYO1C, NLRC5, NLRX1, OAS1, SLAMF8, TREX1, TRIM21, TTLL12, TYRO3]
	ENSSSCG00000009408	LRCH1	LRCH1			ENSSSCG00000016177	XRCC5	XRCC5			GO:0071357	cellular response to type I interferon	GO_ImmuneSystemProcess-EBI-UniProt-GOA-ACAP-ARAP_13.05.2021_00h00	1	1	0.769596	1	[5]	Group088	23.9583	23	[CNOT7, FADD, GBP2, IFIT5, IFITM1, IFITM2, IFITM3, IFNAR2, IRF1, IRF3, MAVS, MUL1, MYD88, NLRC5, OAS1, OAS2, PTPN11, RSAD2, TREX1, TTLL12, TYK2, UBE2K, XAF1]
	ENSSSCG00000009425	LACC1	LACC1			ENSSSCG00000016300	ATG16L1	ATG16L1			GO:0060338	regulation of type I interferon-mediated signaling pathway	GO_ImmuneSystemProcess-EBI-UniProt-GOA-ACAP-ARAP_13.05.2021_00h00	0.339121	1	0.769596	1	[4, 5, 7]	Group088	31.5789	12	[CNOT7, FADD, IFNAR2, IRF3, MAVS, MUL1, NLRC5, OAS1, PTPN11, TREX1, TTLL12, UBE2K]
	ENSSSCG00000009440	ELF1	ELF1			ENSSSCG00000016438	NUB1	NUB1			GO:0060339	negative regulation of type I interferon-mediated signaling pathway	GO_ImmuneSystemProcess-EBI-UniProt-GOA-ACAP-ARAP_13.05.2021_00h00	0.427072	1	0.769596	1	[4, 5, 6, 7, 8]	Group088	31.5789	6	[CNOT7, MUL1, NLRC5, OAS1, TREX1, TTLL12]
	ENSSSCG00000009511	STK24	STK24			ENSSSCG00000016442	AOC1	AOC1			GO:0060340	positive regulation of type I interferon-mediated signaling pathway	GO_ImmuneSystemProcess-EBI-UniProt-GOA-ACAP-ARAP_13.05.2021_00h00	0.376228	1	0.769596	1	[4, 5, 6, 7, 8]	Group088	33.3333	5	[FADD, IRF3, MAVS, NLRC5, UBE2K]
	ENSSSCG00000009517	GPR183	GPR183			ENSSSCG00000016444	TMEM176B	TMEM176B			GO:0150102	negative regulation of monocyte activation	GO_ImmuneSystemProcess-EBI-UniProt-GOA-ACAP-ARAP_13.05.2021_00h00	0.424545	1	1	1	[3, 4]	Group089	50	1	[CD33]
	ENSSSCG00000009542	TNFSF13B	TNFSF13B			ENSSSCG00000016585	IMPDH1	IMPDH1			GO:0002765	immune response-inhibiting signal transduction	GO_ImmuneSystemProcess-EBI-UniProt-GOA-ACAP-ARAP_13.05.2021_00h00	0.712072	1	1	1	[4]	Group089	30	3	[CD33, CLEC12B, KLRC1]
	ENSSSCG00000009551	ARHGEF7	ARHGEF7			ENSSSCG00000016653	DNAJB9	DNAJB9			GO:0001911	negative regulation of leukocyte mediated cytotoxicity	GO_ImmuneSystemProcess-EBI-UniProt-GOA-ACAP-ARAP_13.05.2021_00h00	1	1	1	1	[4, 5]	Group089	25	6	[CLEC12B, FCGR2B, KLRC1, KLRD1, MICA, NCKAP1L]
	ENSSSCG00000009565	GAS6	GAS6			ENSSSCG00000016809	DROSHA	DROSHA			GO:0002716	negative regulation of natural killer cell mediated immunity	GO_ImmuneSystemProcess-EBI-UniProt-GOA-ACAP-ARAP_13.05.2021_00h00	1	1	1	1	[4, 5, 6]	Group089	21.0526	4	[CLEC12B, KLRC1, KLRD1, MICA]
	ENSSSCG00000009601	SLC18A1	SLC18A1			ENSSSCG00000017068	FAXDC2	FAXDC2			GO:0002767	immune response-inhibiting cell surface receptor signaling pathway	GO_ImmuneSystemProcess-EBI-UniProt-GOA-ACAP-ARAP_13.05.2021_00h00	1	1	1	1	[5]	Group089	25	2	[CLEC12B, KLRC1]
	ENSSSCG00000009622	POLR3D	POLR3D			ENSSSCG00000017116	LPCAT1	LPCAT1			GO:0045953	negative regulation of natural killer cell mediated cytotoxicity	GO_ImmuneSystemProcess-EBI-UniProt-GOA-ACAP-ARAP_13.05.2021_00h00	1	1	1	1	[5, 6, 7]	Group089	22.2222	4	[CLEC12B, KLRC1, KLRD1, MICA]
	ENSSSCG00000009683	KIF13B	KIF13B			ENSSSCG00000017127	CYBC1	CYBC1			GO:0002474	antigen processing and presentation of peptide antigen via MHC class I	GO_ImmuneSystemProcess-EBI-UniProt-GOA-ACAP-ARAP_13.05.2021_00h00	0.907358	1	0.932133	1	[3]	Group090	23.301	24	[CD36, CHUK, CLEC4A, ERAP1, FCGR1A, IDE, IKBKG, LNPEP, MR1, NCF2, PSMA4, PSMA7, PSMB4, PSMC2, PSMD12, PSMD13, PSMD2, PSMD5, PSME3, SEC14L2, SEC22B, SEC24B, SEC31A, VAMP3]
	ENSSSCG00000009704	HMGB2	HMGB2			ENSSSCG00000017142	BAIAP2	BAIAP2			GO:0002478	antigen processing and presentation of exogenous peptide antigen	GO_ImmuneSystemProcess-EBI-UniProt-GOA-ACAP-ARAP_13.05.2021_00h00	0.792184	1	0.932133	1	[3]	Group090	23.1183	43	[ACTR1B, AP1M1, ARF1, CD36, CHUK, CLEC4A, CTSF, DCTN3, DYNC1LI1, DYNC1LI2, DYNLL2, FCGR1A, FCGR2B, HLA-DMB, HLA-DOB, HLA-DQB1, HLA-DQB2, HLA-DRA, IKBKG, KIF2C, KIF3B, KIF3C, KIF4A, KLC2, LGMN, LNPEP, NCF2, OSBPL1A, PIKFYVE, PSMA4, PSMA7, PSMB4, PSMC2, PSMD12, PSMD13, PSMD2, PSMD5, PSME3, SEC14L2, SEC22B, SEC24B, SEC31A, VAMP3]
	ENSSSCG00000009716	SH3RF1	SH3RF1			ENSSSCG00000017156	GAA	GAA			GO:0002495	antigen processing and presentation of peptide antigen via MHC class II	GO_ImmuneSystemProcess-EBI-UniProt-GOA-ACAP-ARAP_13.05.2021_00h00	0.909099	1	0.932133	1	[3]	Group090	23.3645	25	[ACTR1B, AP1M1, ARF1, CTSF, DCTN3, DYNC1LI1, DYNC1LI2, DYNLL2, FCGR2B, HLA-DMB, HLA-DOB, HLA-DQB1, HLA-DQB2, HLA-DRA, KIF2C, KIF3B, KIF3C, KIF4A, KLC2, LGMN, OSBPL1A, PIKFYVE, SEC24B, SEC31A, TREM2]
	ENSSSCG00000009761	NCOR2	NCOR2			ENSSSCG00000017190	EXOC7	EXOC7			GO:0019886	antigen processing and presentation of exogenous peptide antigen via MHC class II	GO_ImmuneSystemProcess-EBI-UniProt-GOA-ACAP-ARAP_13.05.2021_00h00	0.907358	1	0.932133	1	[4]	Group090	23.301	24	[ACTR1B, AP1M1, ARF1, CTSF, DCTN3, DYNC1LI1, DYNC1LI2, DYNLL2, FCGR2B, HLA-DMB, HLA-DOB, HLA-DQB1, HLA-DQB2, HLA-DRA, KIF2C, KIF3B, KIF3C, KIF4A, KLC2, LGMN, OSBPL1A, PIKFYVE, SEC24B, SEC31A]
	ENSSSCG00000009873	DTX1	DTX1			ENSSSCG00000017200	UNC13D	UNC13D			GO:0042590	antigen processing and presentation of exogenous peptide antigen via MHC class I	GO_ImmuneSystemProcess-EBI-UniProt-GOA-ACAP-ARAP_13.05.2021_00h00	0.797817	1	0.932133	1	[4]	Group090	22.3529	19	[CD36, CHUK, CLEC4A, FCGR1A, IKBKG, LNPEP, NCF2, PSMA4, PSMA7, PSMB4, PSMC2, PSMD12, PSMD13, PSMD2, PSMD5, PSME3, SEC14L2, SEC22B, VAMP3]
	ENSSSCG00000009880	SLC8B1	SLC8B1			ENSSSCG00000017233	RAB37	RAB37			GO:0002479	antigen processing and presentation of exogenous peptide antigen via MHC class I, TAP-dependent	GO_ImmuneSystemProcess-EBI-UniProt-GOA-ACAP-ARAP_13.05.2021_00h00	0.599152	1	0.932133	1	[5]	Group090	21.25	17	[CD36, CHUK, FCGR1A, IKBKG, NCF2, PSMA4, PSMA7, PSMB4, PSMC2, PSMD12, PSMD13, PSMD2, PSMD5, PSME3, SEC14L2, SEC22B, VAMP3]
	ENSSSCG00000009881	OAS2	OAS2			ENSSSCG00000017235		CD300LF			GO:0030097	hemopoiesis	GO_ImmuneSystemProcess-EBI-UniProt-GOA-ACAP-ARAP_13.05.2021_00h00	0.598626	1	0.598626	1	[3]	Group091	24.7934	240	[ABCB10, ABL1, ACTN1, ADA, ADAM8, AGER, AGPAT5, ANKLE1, ANXA1, AP3B1, APP, ARHGEF7, ARNT, ATM, AZI2, AZIN2, BATF2, BATF3, BAX, BCL3, BMI1, BRAF, BRCA2, BRD1, CA2, CASP3, CASP8, CASP9, CCDC134, CCL3, CCR6, CCR7, CD1D, CD34, CD46, CD83, CD8A, CDC73, CDK2, CDK5RAP3, CDKN2B, CEBPA, CEBPB, CEBPG, CHD7, CIAPIN1, CREB1, CSF3R, CTC1, DHTKD1, DHX36, DLL1, DNAJA3, DNAJB9, DROSHA, DTX1, DUSP10, E2F1, ENTPD7…
	ENSSSCG00000009914	MLEC	MLEC			ENSSSCG00000017237	CD300LB	CD300LB			GO:1903706	regulation of hemopoiesis	GO_ImmuneSystemProcess-EBI-UniProt-GOA-ACAP-ARAP_13.05.2021_00h00	0.46726	1	0.598626	1	[2, 4]	Group091	22.5653	95	[ABCB10, ABL1, ADA, ADAM8, AGER, ANXA1, AP3B1, ARNT, BRAF, BRD1, CA2, CASP8, CCL3, CD46, CD83, CDC73, CEBPB, CREB1, CSF3R, DLL1, DROSHA, DTX1, DUSP10, FADD, FAXDC2, FBXW7, FCGR2B, FOXP1, GAS6, GPR171, GPR55, GPR68, H3C2, H3C3, H3C4, H3C6, H3C7, H3C8, H4C8, HIF1A, HLA-DRA, HMGB2, HSPA9, ID2, IL15, IL18, IL7, IRF1, JAG1, KLF13, LGALS1, LILRA6, LILRB3, LTF, MIA3, MPL, MTURN, MYC, NCKAP1L, NFAM1, NFA…
	ENSSSCG00000009938	UNG	UNG			ENSSSCG00000017273	PSMD12	PSMD12			GO:0030099	myeloid cell differentiation	GO_ImmuneSystemProcess-EBI-UniProt-GOA-ACAP-ARAP_13.05.2021_00h00	1	1	0.598626	1	[4]	Group091	24.0449	107	[ABCB10, ACTN1, AP3B1, APP, ARNT, BATF2, BATF3, BRD1, CA2, CASP3, CASP8, CASP9, CCL3, CCR7, CDC73, CDK2, CDK5RAP3, CDKN2B, CEBPA, CEBPB, CEBPG, CREB1, CSF3R, DLL1, E2F1, EPAS1, ETV2, FADD, FAXDC2, FBXW7, FOXP1, GBA, GLO1, GPR171, GPR183, GPR55, GPR68, H3C2, H3C3, H3C4, H3C6, H3C7, H3C8, H4C8, HIF1A, HMGB2, HSPA9, ID2, IL15, IREB2, JAG1, JUNB, KAT6A, KAT8, KLF13, LBR, LILRA6, LILRB3, LRRK1, LTF, M…
	ENSSSCG00000009946	SART3	SART3			ENSSSCG00000017277	PECAM1	PECAM1			GO:0030218	erythrocyte differentiation	GO_ImmuneSystemProcess-EBI-UniProt-GOA-ACAP-ARAP_13.05.2021_00h00	0.916242	1	0.598626	1	[3, 5]	Group091	24.4094	31	[ABCB10, ARNT, BRD1, CASP3, CDK5RAP3, CEBPG, EPAS1, ETV2, HIF1A, HMGB2, HSPA9, ID2, KLF13, MAEA, MFHAS1, MIA3, NCAPG2, NCKAP1L, P4HTM, PKNOX1, PRKDC, PTBP3, RB1, RHAG, SLC25A38, SLC4A1, SPI1, SRF, STAT5B, TMOD3, ZFPM1]
	ENSSSCG00000010006	SEC14L2	SEC14L2			ENSSSCG00000017311	MAPT	MAPT			GO:0045637	regulation of myeloid cell differentiation	GO_ImmuneSystemProcess-EBI-UniProt-GOA-ACAP-ARAP_13.05.2021_00h00	0.408811	1	0.598626	1	[3, 5]	Group091	21.9231	57	[ABCB10, ARNT, BRD1, CA2, CASP8, CCL3, CDC73, CEBPB, CREB1, CSF3R, DLL1, FADD, FAXDC2, FBXW7, FOXP1, GPR171, GPR55, GPR68, H3C2, H3C3, H3C4, H3C6, H3C7, H3C8, H4C8, HIF1A, HMGB2, HSPA9, ID2, JAG1, KLF13, LILRA6, LILRB3, LTF, MIA3, MPL, MTURN, MYC, NCKAP1L, NME1, NOTCH2, P4HTM, PITHD1, PRKDC, RASSF2, RB1, SFRP1, SLC9B2, SPI1, STAT5B, TCTA, TLR3, TOB2, TREM2, TYROBP, WDR5, ZFPM1]
	ENSSSCG00000010054	ADORA2A	ADORA2A			ENSSSCG00000017313	CRHR1	CRHR1			GO:0002573	myeloid leukocyte differentiation	GO_ImmuneSystemProcess-EBI-UniProt-GOA-ACAP-ARAP_13.05.2021_00h00	1	1	0.598626	1	[5]	Group091	23.8938	54	[AP3B1, APP, BATF2, BATF3, CA2, CASP8, CCL3, CCR7, CDK2, CEBPA, CEBPB, CREB1, E2F1, FADD, FBXW7, FOXP1, GBA, GLO1, GPR183, GPR55, GPR68, ID2, IL15, IREB2, JUNB, LBR, LILRA6, LILRB3, LRRK1, LTF, MYC, NME1, NOTCH2, PDE1B, PIK3CD, PSEN1, RASSF2, RB1, RBPJ, SBNO2, SFRP1, SIRT1, SLC9B2, SNX10, SPI1, SRC, SRP54, TCTA, TLR3, TOB2, TREM2, TSPAN2, TYROBP, ZFPM1]
	ENSSSCG00000010055	GGT5	GGT5			ENSSSCG00000017358	SLC4A1	SLC4A1			GO:0030101	natural killer cell activation	GO_ImmuneSystemProcess-EBI-UniProt-GOA-ACAP-ARAP_13.05.2021_00h00	1	1	0.607032	1	[3]	Group092	23.3333	21	[BLOC1S6, CASP8, GAS6, IL15, IL18, KLRC2, KLRK1, MICA, PIBF1, PIK3CD, PRDM1, PRDX1, RAB27A, SLAMF1, SLAMF7, SNX27, STAT5B, TYRO3, TYROBP, UNC13D, VAMP7]
	ENSSSCG00000010067	MIF	MIF			ENSSSCG00000017385	PSME3	PSME3			GO:0002228	natural killer cell mediated immunity	GO_ImmuneSystemProcess-EBI-UniProt-GOA-ACAP-ARAP_13.05.2021_00h00	0.0709038	1	0.607032	1	[4]	Group092	33.3333	24	[CADM1, CD226, CEBPG, CLEC12B, GZMB, IL18, KIF5B, KLRC1, KLRC2, KLRD1, KLRK1, LYST, MICA, PIK3R6, PRDX1, RAB27A, RNF19B, SLAMF6, SLAMF7, STAT5B, TUBB2A, UNC13D, VAMP7, VAV1]
	ENSSSCG00000010151	LYST	LYST			ENSSSCG00000017389	RAMP2	RAMP2			GO:0032814	regulation of natural killer cell activation	GO_ImmuneSystemProcess-EBI-UniProt-GOA-ACAP-ARAP_13.05.2021_00h00	0.552306	1	0.607032	1	[4]	Group092	28.5714	10	[BLOC1S6, GAS6, IL15, IL18, KLRC2, MICA, PIBF1, PRDM1, STAT5B, TYROBP]
	ENSSSCG00000010188	ABCB10	ABCB10			ENSSSCG00000017524	CDK5RAP3	CDK5RAP3			GO:0032816	positive regulation of natural killer cell activation	GO_ImmuneSystemProcess-EBI-UniProt-GOA-ACAP-ARAP_13.05.2021_00h00	0.452156	1	0.607032	1	[4, 5]	Group092	31.8182	7	[BLOC1S6, GAS6, IL15, IL18, KLRC2, STAT5B, TYROBP]
	ENSSSCG00000010199	RET	RET			ENSSSCG00000017700	CCL3L1	CCL3			GO:0042267	natural killer cell mediated cytotoxicity	GO_ImmuneSystemProcess-EBI-UniProt-GOA-ACAP-ARAP_13.05.2021_00h00	0.0458621	1	0.607032	1	[4, 5]	Group092	34.7826	24	[CADM1, CD226, CEBPG, CLEC12B, GZMB, IL18, KIF5B, KLRC1, KLRC2, KLRD1, KLRK1, LYST, MICA, PIK3R6, PRDX1, RAB27A, RNF19B, SLAMF6, SLAMF7, STAT5B, TUBB2A, UNC13D, VAMP7, VAV1]
	ENSSSCG00000010235	SIRT1	SIRT1			ENSSSCG00000017700	CCL3L1	CCL18			GO:0001779	natural killer cell differentiation	GO_ImmuneSystemProcess-EBI-UniProt-GOA-ACAP-ARAP_13.05.2021_00h00	0.817885	1	0.607032	1	[4, 7]	Group092	26.9231	7	[GAS6, IL15, PIK3CD, PRDM1, SLAMF1, STAT5B, TYRO3]
	ENSSSCG00000010253	HK1	HK1			ENSSSCG00000017705	CCL5	CCL5			GO:0042113	B cell activation	GO_ImmuneSystemProcess-EBI-UniProt-GOA-ACAP-ARAP_13.05.2021_00h00	0.699499	1	1	1	[3]	Group093	23.1608	85	[ABL1, ADA, AKAP17A, ATM, BANK1, BAX, BCL3, BMI1, BST1, CASP3, CASP8, CCR6, CD300A, CEBPG, DLL1, DNAJB9, EXOSC3, FCGR2B, FCRLA, FNIP1, GON4L, GPR183, HLA-DQB1, HLA-DQB2, HMCES, ID2, IGHG1, IGHG2, IGHG3, IGHG4, IGHV3-15, IGHV3-49, IGHV3-72, IGHV3-73, IGHV3OR15-7, IGKC, IL7, IRS2, ITGA4, KLF6, KMT5C, LFNG, LGALS1, LRRC8A, LYL1, MFNG, MIF, MS4A2, NCKAP1L, NFAM1, NFATC2, NOD2, NOTCH2, PARP3, PAWR, PH…
	ENSSSCG00000010258	AIFM2	AIFM2			ENSSSCG00000017755	NOS2	NOS2			GO:0030098	lymphocyte differentiation	GO_ImmuneSystemProcess-EBI-UniProt-GOA-ACAP-ARAP_13.05.2021_00h00	0.49333	1	1	1	[3, 6]	Group093	25.5696	101	[ABL1, ADA, ADAM8, ANXA1, AP3B1, ATM, BAX, BCL3, BMI1, BRAF, CCR6, CCR7, CD1D, CD46, CD83, CD8A, CEBPG, CHD7, DLL1, DNAJA3, DNAJB9, DROSHA, DTX1, DUSP10, ENTPD7, FADD, FCGR2B, FNIP1, FOXP1, GAS6, GBA, GON4L, GPR183, GPR89A, GPR89B, HLA-DQB1, HLA-DQB2, HLA-DRA, ID2, IL15, IL18, IL1A, IL6R, IL7, IRF1, ITGA4, KLF6, KLRC1, LEPROT, LFNG, LGALS1, LRRC8A, LY6D, LYL1, MFNG, MR1, MS4A2, NCKAP1L, NFAM1, NF…
	ENSSSCG00000010312	PLAU	PLAU			ENSSSCG00000017777	FLOT2	FLOT2			GO:1903131	mononuclear cell differentiation	GO_ImmuneSystemProcess-EBI-UniProt-GOA-ACAP-ARAP_13.05.2021_00h00	0.517065	1	1	1	[5]	Group093	25.3898	114	[ABL1, ADA, ADAM8, AGER, ANXA1, AP3B1, ATM, AZI2, AZIN2, BATF2, BATF3, BAX, BCL3, BMI1, BRAF, CCR6, CCR7, CD1D, CD46, CD83, CD8A, CEBPB, CEBPG, CHD7, DLL1, DNAJA3, DNAJB9, DROSHA, DTX1, DUSP10, ENTPD7, FADD, FCGR2B, FNIP1, FOXP1, GAS6, GBA, GON4L, GPR183, GPR68, GPR89A, GPR89B, HLA-DQB1, HLA-DQB2, HLA-DRA, ID2, IL15, IL18, IL1A, IL6R, IL7, IRF1, ITGA4, KLF6, KLRC1, LEPROT, LFNG, LGALS1, LRRC8A, L…
	ENSSSCG00000010380	MAPK8	MAPK8			ENSSSCG00000017864	SHPK	SHPK			GO:0030183	B cell differentiation	GO_ImmuneSystemProcess-EBI-UniProt-GOA-ACAP-ARAP_13.05.2021_00h00	0.434604	1	1	1	[4, 7]	Group093	26.8456	40	[ABL1, ADA, ATM, BAX, BCL3, CEBPG, DLL1, DNAJB9, FCGR2B, FNIP1, GON4L, GPR183, HLA-DQB1, HLA-DQB2, ID2, IL7, ITGA4, KLF6, LFNG, LGALS1, LRRC8A, LYL1, MFNG, MS4A2, NCKAP1L, NFAM1, NOTCH2, PLCG2, PRKDC, RBPJ, SFRP1, SLAMF8, SPI1, ST3GAL1, STAT5B, TNFSF13B, TRAF3IP2, XBP1, YY1, YY1AP1]
	ENSSSCG00000010404	ALOX5	ALOX5			ENSSSCG00000017920		CXCL16			GO:0002335	mature B cell differentiation	GO_ImmuneSystemProcess-EBI-UniProt-GOA-ACAP-ARAP_13.05.2021_00h00	0.0442815	1	1	1	[5, 8]	Group093	40	14	[ADA, BCL3, DLL1, FCGR2B, GPR183, LFNG, LGALS1, MFNG, NOTCH2, PLCG2, SLAMF8, SPI1, ST3GAL1, XBP1]
	ENSSSCG00000010449	CH25H	CH25H			ENSSSCG00000017923	ALOX15	ALOX15			GO:0002313	mature B cell differentiation involved in immune response	GO_ImmuneSystemProcess-EBI-UniProt-GOA-ACAP-ARAP_13.05.2021_00h00	0.0147362	1	1	1	[5, 6, 9]	Group093	44.8276	13	[ADA, BCL3, DLL1, FCGR2B, GPR183, LFNG, LGALS1, MFNG, NOTCH2, PLCG2, SPI1, ST3GAL1, XBP1]
	ENSSSCG00000010454	IFIT5	IFIT5			ENSSSCG00000017990	PIK3R6	PIK3R6			GO:0050688	regulation of defense response to virus	GO_ImmuneSystemProcess-EBI-UniProt-GOA-ACAP-ARAP_13.05.2021_00h00	0.48338	1	0.462008	1	[3, 5]	Group094	19.7183	14	[C1QBP, HTRA1, IL15, MAVS, MICB, MUL1, NLRX1, PARP9, PCBP2, RNF216, TOMM70, TRAF3IP1, TRAF3IP2, TRIM44]
	ENSSSCG00000010457	KIF20B	KIF20B			ENSSSCG00000018016	MAP2K4	MAP2K4			GO:0050687	negative regulation of defense response to virus	GO_ImmuneSystemProcess-EBI-UniProt-GOA-ACAP-ARAP_13.05.2021_00h00	0.467628	1	0.462008	1	[3, 4, 5, 6]	Group094	30.4348	7	[C1QBP, HTRA1, MICB, MUL1, NLRX1, PCBP2, TRAF3IP1]
	ENSSSCG00000010470	IDE	IDE			ENSSSCG00000020749	KCNAB2	KCNAB2			GO:0039528	cytoplasmic pattern recognition receptor signaling pathway in response to virus	GO_ImmuneSystemProcess-EBI-UniProt-GOA-ACAP-ARAP_13.05.2021_00h00	0.840315	1	0.462008	1	[5]	Group094	20.5882	7	[BIRC2, C1QBP, CLPB, IRF3, NLRX1, PHB2, PUM2]
	ENSSSCG00000010540	ENTPD7	ENTPD7			ENSSSCG00000020750		IGKV2-30			GO:0039532	negative regulation of viral-induced cytoplasmic pattern recognition receptor signaling pathway	GO_ImmuneSystemProcess-EBI-UniProt-GOA-ACAP-ARAP_13.05.2021_00h00	1	1	0.462008	1	[4, 5, 6, 7]	Group094	18.1818	2	[C1QBP, NLRX1]
	ENSSSCG00000010548	CHUK	CHUK			ENSSSCG00000020750		IGKV2D-30			GO:0050689	negative regulation of defense response to virus by host	GO_ImmuneSystemProcess-EBI-UniProt-GOA-ACAP-ARAP_13.05.2021_00h00	0.146586	1	0.462008	1	[4, 5, 6, 7]	Group094	66.6667	2	[MICB, MUL1]
	ENSSSCG00000010564	POLL	POLL			ENSSSCG00000020962	DYNLL2	DYNLL2			GO:0039534	negative regulation of MDA-5 signaling pathway	GO_ImmuneSystemProcess-EBI-UniProt-GOA-ACAP-ARAP_13.05.2021_00h00	1	1	0.462008	1	[5, 6, 7, 8]	Group094	25	1	[C1QBP]
	ENSSSCG00000010631	GPAM	GPAM			ENSSSCG00000020964	SEC22B	SEC22B			GO:0039536	negative regulation of RIG-I signaling pathway	GO_ImmuneSystemProcess-EBI-UniProt-GOA-ACAP-ARAP_13.05.2021_00h00	1	1	0.462008	1	[5, 6, 7, 8]	Group094	25	2	[C1QBP, NLRX1]
	ENSSSCG00000010702	PLEKHA1	PLEKHA1			ENSSSCG00000020967		CD300H			GO:0002686	negative regulation of leukocyte migration	GO_ImmuneSystemProcess-EBI-UniProt-GOA-ACAP-ARAP_13.05.2021_00h00	0.321032	1	0.331461	1	[2, 3]	Group095	30	15	[ADA, C5, C5AR2, CD300A, DDT, DDTL, DPP4, GCSAM, HMOX1, KLRK1, LRCH1, MIA3, MIF, PADI2, SLAMF8]
	ENSSSCG00000010703	HTRA1	HTRA1			ENSSSCG00000020976	CSRP1	CSRP1			GO:0071676	negative regulation of mononuclear cell migration	GO_ImmuneSystemProcess-EBI-UniProt-GOA-ACAP-ARAP_13.05.2021_00h00	1	1	0.331461	1	[3, 4]	Group095	25	6	[GCSAM, KLRK1, LRCH1, MIA3, PADI2, SLAMF8]
	ENSSSCG00000010772	ADAM8	ADAM8			ENSSSCG00000021053	GIPR	GIPR			GO:2000401	regulation of lymphocyte migration	GO_ImmuneSystemProcess-EBI-UniProt-GOA-ACAP-ARAP_13.05.2021_00h00	0.447863	1	0.331461	1	[4]	Group095	28.3333	17	[ADAM8, AIF1, APP, CCL3, CCL4, CCL5, CCR6, FADD, GCSAM, ITGA4, KLRK1, LRCH1, MIA3, PADI2, RHOA, RIPK3, SLC8B1]
	ENSSSCG00000010801	CDC73	CDC73			ENSSSCG00000021241	ADAMTS13	ADAMTS13			GO:1901623	regulation of lymphocyte chemotaxis	GO_ImmuneSystemProcess-EBI-UniProt-GOA-ACAP-ARAP_13.05.2021_00h00	1	1	0.331461	1	[4, 5]	Group095	24	6	[CCL3, CCL4, CCL5, KLRK1, PADI2, SLC8B1]
	ENSSSCG00000010831	DUSP10	DUSP10			ENSSSCG00000021285	RNF216	RNF216			GO:2000402	negative regulation of lymphocyte migration	GO_ImmuneSystemProcess-EBI-UniProt-GOA-ACAP-ARAP_13.05.2021_00h00	0.346856	1	0.331461	1	[4, 5]	Group095	35.7143	5	[GCSAM, KLRK1, LRCH1, MIA3, PADI2]
	ENSSSCG00000010834	MIA3	MIA3			ENSSSCG00000021511	GCSAM	GCSAM			GO:1901624	negative regulation of lymphocyte chemotaxis	GO_ImmuneSystemProcess-EBI-UniProt-GOA-ACAP-ARAP_13.05.2021_00h00	0.146586	1	0.331461	1	[4, 5, 6]	Group095	66.6667	2	[KLRK1, PADI2]
	ENSSSCG00000010854	TMEM63A	TMEM63A			ENSSSCG00000021576	CD83	CD83			GO:2000502	negative regulation of natural killer cell chemotaxis	GO_ImmuneSystemProcess-EBI-UniProt-GOA-ACAP-ARAP_13.05.2021_00h00	0.424545	1	0.331461	1	[5, 6, 7]	Group095	50	1	[KLRK1]
	ENSSSCG00000010885	TLR5	TLR5			ENSSSCG00000021675		ADGRE2			GO:0002548	monocyte chemotaxis	GO_ImmuneSystemProcess-EBI-UniProt-GOA-ACAP-ARAP_13.05.2021_00h00	0.494126	1	0.648489	1	[3]	Group096	20.2703	15	[AIF1, ANXA1, CCL15, CCL18, CCL23, CCL24, CCL3, CCL4, CCL5, CCL8, FLT1, IL6R, LGMN, SLAMF8, TNFSF18]
	ENSSSCG00000010972	DCTN3	DCTN3			ENSSSCG00000021821	MYO1C	MYO1C			GO:0072676	lymphocyte migration	GO_ImmuneSystemProcess-EBI-UniProt-GOA-ACAP-ARAP_13.05.2021_00h00	0.3304	1	0.648489	1	[3]	Group096	28.0992	34	[ADAM8, AIF1, APP, CCL15, CCL18, CCL23, CCL24, CCL3, CCL4, CCL5, CCL8, CCR6, CCR7, CH25H, CXCL16, FADD, GAS6, GBA, GCSAM, GPR183, ICAM1, ITGA4, KLRK1, LRCH1, MIA3, PADI2, PIK3CD, PIK3CG, RET, RHOA, RIPK3, S1PR1, SLC8B1, ZAP70]
	ENSSSCG00000011027	KIF5B	KIF5B			ENSSSCG00000022080	RHOA	RHOA			GO:0048247	lymphocyte chemotaxis	GO_ImmuneSystemProcess-EBI-UniProt-GOA-ACAP-ARAP_13.05.2021_00h00	0.561822	1	0.648489	1	[3, 4]	Group096	27.2727	18	[ADAM8, CCL15, CCL18, CCL23, CCL24, CCL3, CCL4, CCL5, CCL8, CH25H, CXCL16, GAS6, GPR183, KLRK1, PADI2, PIK3CD, PIK3CG, SLC8B1]
	ENSSSCG00000011081	BMI1	BMI1			ENSSSCG00000022155	RBPJ	RBPJ			GO:0072677	eosinophil migration	GO_ImmuneSystemProcess-EBI-UniProt-GOA-ACAP-ARAP_13.05.2021_00h00	0.105317	1	0.648489	1	[4]	Group096	38.4615	10	[ADAM8, CCL24, CCL3, CCL4, CCL5, CCL8, CD300A, DHX34, HRH1, MEN1]
	ENSSSCG00000011198	RFTN1	RFTN1			ENSSSCG00000022258		WFDC12			GO:0010818	T cell chemotaxis	GO_ImmuneSystemProcess-EBI-UniProt-GOA-ACAP-ARAP_13.05.2021_00h00	0.828411	1	0.648489	1	[4, 5]	Group096	21.4286	6	[CCL3, CCL5, CXCL16, GPR183, PIK3CD, PIK3CG]
	ENSSSCG00000011233	DYNC1LI1	DYNC1LI1			ENSSSCG00000022290	UMODL1	UMODL1			GO:0035747	natural killer cell chemotaxis	GO_ImmuneSystemProcess-EBI-UniProt-GOA-ACAP-ARAP_13.05.2021_00h00	0.0288982	1	0.648489	1	[4, 5]	Group096	54.5455	6	[CCL3, CCL4, CCL5, KLRK1, PIK3CD, PIK3CG]
	ENSSSCG00000011251	MYD88	MYD88			ENSSSCG00000022361	BANK1	BANK1			GO:1901623	regulation of lymphocyte chemotaxis	GO_ImmuneSystemProcess-EBI-UniProt-GOA-ACAP-ARAP_13.05.2021_00h00	1	1	0.648489	1	[4, 5]	Group096	24	6	[CCL3, CCL4, CCL5, KLRK1, PADI2, SLC8B1]
	ENSSSCG00000011295	SNRK	SNRK			ENSSSCG00000022413	TIRAP	TIRAP			GO:0036336	dendritic cell migration	GO_ImmuneSystemProcess-EBI-UniProt-GOA-ACAP-ARAP_13.05.2021_00h00	0.00315847	0.925433	0.680483	1	[3]	Group097	48.4848	16	[ALOX5, C1QBP, CCL5, CCR6, CCR7, CXCR2, CXCR4, GAS6, GPR183, NLRP12, PIK3CG, SLAMF1, SLAMF8, SPI1, TNFSF18, TRPM2]
	ENSSSCG00000011332	SETD2	SETD2			ENSSSCG00000022815	PYGB	PYGB			GO:0002407	dendritic cell chemotaxis	GO_ImmuneSystemProcess-EBI-UniProt-GOA-ACAP-ARAP_13.05.2021_00h00	0.00220285	0.647638	0.680483	1	[3, 4]	Group097	51.8519	14	[C1QBP, CCL5, CCR6, CCR7, CXCR2, CXCR4, GAS6, GPR183, PIK3CG, SLAMF1, SLAMF8, SPI1, TNFSF18, TRPM2]
	ENSSSCG00000011358	TREX1	TREX1			ENSSSCG00000023247	OPTN	OPTN			GO:0002690	positive regulation of leukocyte chemotaxis	GO_ImmuneSystemProcess-EBI-UniProt-GOA-ACAP-ARAP_13.05.2021_00h00	0.480202	1	0.680483	1	[3, 4]	Group097	20.7921	21	[AIF1, AKIRIN1, C1QBP, CCL3, CCL4, CCL5, CCR6, CCR7, CXCR2, EDN3, GAS6, IL6R, LGMN, MAPK3, NCKAP1L, PTK2, RPSA, SLAMF1, SPI1, TIRAP, TNFSF18]
	ENSSSCG00000011363	PRKAR2A	PRKAR2A			ENSSSCG00000023264	IDH1	IDH1			GO:0071677	positive regulation of mononuclear cell migration	GO_ImmuneSystemProcess-EBI-UniProt-GOA-ACAP-ARAP_13.05.2021_00h00	0.668007	1	0.680483	1	[3, 4]	Group097	26.4706	18	[ADAM8, AGER, AIF1, APP, C1QBP, CCL3, CCL4, CCL5, CCR6, CCR7, FADD, GAS6, ITGA4, LGMN, RHOA, SLAMF1, SPI1, TNFSF18]
	ENSSSCG00000011364	NCKIPSD	NCKIPSD			ENSSSCG00000023269	EXOC1	EXOC1			GO:0002408	myeloid dendritic cell chemotaxis	GO_ImmuneSystemProcess-EBI-UniProt-GOA-ACAP-ARAP_13.05.2021_00h00	0.247195	1	0.680483	1	[3, 4, 5]	Group097	50	2	[CCR7, SPI1]
	ENSSSCG00000011368	P4HTM	P4HTM			ENSSSCG00000023495	PITHD1	PITHD1			GO:2000508	regulation of dendritic cell chemotaxis	GO_ImmuneSystemProcess-EBI-UniProt-GOA-ACAP-ARAP_13.05.2021_00h00	0.00214614	0.633112	0.680483	1	[4, 5]	Group097	66.6667	8	[C1QBP, CCR6, CCR7, GAS6, SLAMF1, SLAMF8, SPI1, TNFSF18]
	ENSSSCG00000011399	GNAI2	GNAI2			ENSSSCG00000023584		TRGV2			GO:2000510	positive regulation of dendritic cell chemotaxis	GO_ImmuneSystemProcess-EBI-UniProt-GOA-ACAP-ARAP_13.05.2021_00h00	0.016445	1	0.680483	1	[4, 5, 6]	Group097	60	6	[C1QBP, CCR6, CCR7, GAS6, SLAMF1, SPI1]
	ENSSSCG00000011443	STAB1	STAB1			ENSSSCG00000023584		TRGV3			GO:0048006	antigen processing and presentation, endogenous lipid antigen via MHC class Ib	GO_ImmuneSystemProcess-EBI-UniProt-GOA-ACAP-ARAP_13.05.2021_00h00	0.600037	1	0.344238	1	[3, 4]	Group098	40	2	[CD1B, CD1D]
	ENSSSCG00000011565	BRK1	BRK1			ENSSSCG00000023584		TRGV8			GO:0001912	positive regulation of leukocyte mediated cytotoxicity	GO_ImmuneSystemProcess-EBI-UniProt-GOA-ACAP-ARAP_13.05.2021_00h00	0.113696	1	0.344238	1	[4, 5]	Group098	33.9286	19	[ARG1, CADM1, CD1B, CD1D, CD226, CYRIB, FADD, HLA-DRA, KLRC2, KLRD1, KLRK1, MR1, NOS2, SLAMF6, SPI1, STAT5B, STX7, TYROBP, VAV1]
	ENSSSCG00000011576	HRH1	HRH1			ENSSSCG00000023584		TRGV4			GO:0001913	T cell mediated cytotoxicity	GO_ImmuneSystemProcess-EBI-UniProt-GOA-ACAP-ARAP_13.05.2021_00h00	0.105134	1	0.344238	1	[4, 5]	Group098	33.9623	18	[AGER, CADM1, CD1B, CD1D, CTSC, CTSH, CYRIB, FADD, FCGR2B, HLA-DRA, KLRC1, KLRD1, MICA, MR1, NCKAP1L, RAB27A, RIPK3, STX7]
	ENSSSCG00000011611	HMCES	HMCES			ENSSSCG00000023584		TRGV5			GO:0002709	regulation of T cell mediated immunity	GO_ImmuneSystemProcess-EBI-UniProt-GOA-ACAP-ARAP_13.05.2021_00h00	1	1	0.344238	1	[5]	Group098	23.8636	21	[AGER, ARG1, CD1B, CD1D, CYRIB, FADD, FBXO38, FCGR2B, HLA-DRA, IL18, KLRC1, KLRD1, MAP3K7, MR1, NCKAP1L, NOD2, PRKCZ, RIPK3, RSAD2, SLAMF1, STX7]
	ENSSSCG00000011627	ACP3	ACP3			ENSSSCG00000023762	TRPM2	TRPM2			GO:0001914	regulation of T cell mediated cytotoxicity	GO_ImmuneSystemProcess-EBI-UniProt-GOA-ACAP-ARAP_13.05.2021_00h00	0.17985	1	0.344238	1	[5, 6]	Group098	34.2105	13	[AGER, CD1B, CD1D, CYRIB, FADD, FCGR2B, HLA-DRA, KLRC1, KLRD1, MR1, NCKAP1L, RIPK3, STX7]
	ENSSSCG00000011698	GYG1	GYG1			ENSSSCG00000024119	GLB1	GLB1			GO:0002711	positive regulation of T cell mediated immunity	GO_ImmuneSystemProcess-EBI-UniProt-GOA-ACAP-ARAP_13.05.2021_00h00	1	1	0.344238	1	[5, 6]	Group098	23.2143	13	[CD1B, CD1D, CYRIB, FADD, FBXO38, HLA-DRA, IL18, MAP3K7, MR1, PRKCZ, RSAD2, SLAMF1, STX7]
	ENSSSCG00000011704	WWTR1	WWTR1			ENSSSCG00000024206	CPPED1	CPPED1			GO:0001916	positive regulation of T cell mediated cytotoxicity	GO_ImmuneSystemProcess-EBI-UniProt-GOA-ACAP-ARAP_13.05.2021_00h00	0.822388	1	0.344238	1	[5, 6, 7]	Group098	25.9259	7	[CD1B, CD1D, CYRIB, FADD, HLA-DRA, MR1, STX7]
	ENSSSCG00000011713	P2RY12	P2RY12			ENSSSCG00000024281		LGALS7B			GO:0002249	lymphocyte anergy	GO_ImmuneSystemProcess-EBI-UniProt-GOA-ACAP-ARAP_13.05.2021_00h00	0.696348	1	0.0388393	1	[2, 3]	Group099	11.1111	1	[PHLPP1]
	ENSSSCG00000011750	PLD1	PLD1			ENSSSCG00000024281		LGALS7			GO:0002517	T cell tolerance induction	GO_ImmuneSystemProcess-EBI-UniProt-GOA-ACAP-ARAP_13.05.2021_00h00	0.138424	1	0.0388393	1	[2, 3]	Group099	6.66667	1	[PHLPP1]
	ENSSSCG00000011849	TNK2	TNK2			ENSSSCG00000024347	CRISP3	CRISP3			GO:0002643	regulation of tolerance induction	GO_ImmuneSystemProcess-EBI-UniProt-GOA-ACAP-ARAP_13.05.2021_00h00	0.059432	1	0.0388393	1	[2, 3]	Group099	5.26316	1	[PHLPP1]
	ENSSSCG00000011942	CD47	CD47			ENSSSCG00000024377	RPS6KA5	RPS6KA5			GO:0002664	regulation of T cell tolerance induction	GO_ImmuneSystemProcess-EBI-UniProt-GOA-ACAP-ARAP_13.05.2021_00h00	0.209916	1	0.0388393	1	[3, 4]	Group099	7.69231	1	[PHLPP1]
	ENSSSCG00000011963	TOMM70	TOMM70			ENSSSCG00000024484	DEGS1	DEGS1			GO:0002870	T cell anergy	GO_ImmuneSystemProcess-EBI-UniProt-GOA-ACAP-ARAP_13.05.2021_00h00	0.696348	1	0.0388393	1	[3, 4]	Group099	11.1111	1	[PHLPP1]
	ENSSSCG00000011968	NIT2	NIT2			ENSSSCG00000024486	HOOK3	HOOK3			GO:0002911	regulation of lymphocyte anergy	GO_ImmuneSystemProcess-EBI-UniProt-GOA-ACAP-ARAP_13.05.2021_00h00	0.696348	1	0.0388393	1	[3, 4]	Group099	11.1111	1	[PHLPP1]
	ENSSSCG00000012022	APP	APP			ENSSSCG00000024722	PIBF1	PIBF1			GO:0002667	regulation of T cell anergy	GO_ImmuneSystemProcess-EBI-UniProt-GOA-ACAP-ARAP_13.05.2021_00h00	0.696348	1	0.0388393	1	[4, 5]	Group099	11.1111	1	[PHLPP1]
	ENSSSCG00000012050	RCAN1	RCAN1			ENSSSCG00000024791		CD59			GO:0002447	eosinophil mediated immunity	GO_ImmuneSystemProcess-EBI-UniProt-GOA-ACAP-ARAP_13.05.2021_00h00	0.409433	1	0.32559	1	[4]	Group100	37.5	3	[CCL3, TRAF3IP2, VAMP7]
	ENSSSCG00000012089	ADARB1	ADARB1			ENSSSCG00000024912	WDR5	WDR5			GO:0043307	eosinophil activation	GO_ImmuneSystemProcess-EBI-UniProt-GOA-ACAP-ARAP_13.05.2021_00h00	0.409433	1	0.32559	1	[4]	Group100	37.5	3	[CCL3, CD300A, VAMP7]
	ENSSSCG00000012137	BMX	BMX			ENSSSCG00000025208	RNF39	RNF39			GO:1902566	regulation of eosinophil activation	GO_ImmuneSystemProcess-EBI-UniProt-GOA-ACAP-ARAP_13.05.2021_00h00	1	1	0.32559	1	[3, 5]	Group100	25	1	[CD300A]
	ENSSSCG00000012252	DDX3X	DDX3X			ENSSSCG00000025228	TRAF3IP1	TRAF3IP1			GO:0002278	eosinophil activation involved in immune response	GO_ImmuneSystemProcess-EBI-UniProt-GOA-ACAP-ARAP_13.05.2021_00h00	0.677824	1	0.32559	1	[4, 5]	Group100	28.5714	2	[CCL3, VAMP7]
	ENSSSCG00000012377	KIF4A	KIF4A			ENSSSCG00000025315	SEPSECS	SEPSECS			GO:1902567	negative regulation of eosinophil activation	GO_ImmuneSystemProcess-EBI-UniProt-GOA-ACAP-ARAP_13.05.2021_00h00	0.424545	1	0.32559	1	[3, 4, 5, 6]	Group100	50	1	[CD300A]
	ENSSSCG00000012625	PGRMC1	PGRMC1			ENSSSCG00000025606	ATM	ATM			GO:2000417	negative regulation of eosinophil migration	GO_ImmuneSystemProcess-EBI-UniProt-GOA-ACAP-ARAP_13.05.2021_00h00	0.424545	1	0.32559	1	[3, 4, 5, 6]	Group100	50	1	[CD300A]
	ENSSSCG00000012825	IKBKG	IKBKG			ENSSSCG00000025685	TP73	TP73			GO:0043308	eosinophil degranulation	GO_ImmuneSystemProcess-EBI-UniProt-GOA-ACAP-ARAP_13.05.2021_00h00	0.677824	1	0.32559	1	[3, 5, 6]	Group100	28.5714	2	[CCL3, VAMP7]
	ENSSSCG00000012955	KLC2	KLC2			ENSSSCG00000025768	CALM1				GO:1903595	positive regulation of histamine secretion by mast cell	GO_ImmuneSystemProcess-EBI-UniProt-GOA-ACAP-ARAP_13.05.2021_00h00	0.600037	1	0.32559	1	[5, 6, 7, 8, 9]	Group100	40	2	[SNX4, VAMP7]
	ENSSSCG00000012996	CDC42EP2	CDC42EP2			ENSSSCG00000025775	TADA2A	TADA2A			GO:0035162	embryonic hemopoiesis	GO_ImmuneSystemProcess-EBI-UniProt-GOA-ACAP-ARAP_13.05.2021_00h00	1	1	0.475664	1	[4]	Group101	23.0769	6	[CCDC134, FLT3LG, HIF1A, STK24, STK4, ZFPM1]
	ENSSSCG00000013019	MEN1	MEN1			ENSSSCG00000025820	SLC15A4	SLC15A4			GO:0060216	definitive hemopoiesis	GO_ImmuneSystemProcess-EBI-UniProt-GOA-ACAP-ARAP_13.05.2021_00h00	0.438965	1	0.475664	1	[4]	Group101	15	3	[CDK5RAP3, LYL1, ZFPM1]
	ENSSSCG00000013020	MAP4K2	MAP4K2			ENSSSCG00000025822	SFRP1	SFRP1			GO:0060215	primitive hemopoiesis	GO_ImmuneSystemProcess-EBI-UniProt-GOA-ACAP-ARAP_13.05.2021_00h00	0.458099	1	0.475664	1	[5]	Group101	33.3333	3	[STK24, STK4, ZFPM1]
	ENSSSCG00000013237	SPI1	SPI1			ENSSSCG00000026217		KLRC2			GO:0060318	definitive erythrocyte differentiation	GO_ImmuneSystemProcess-EBI-UniProt-GOA-ACAP-ARAP_13.05.2021_00h00	0.600037	1	0.475664	1	[4, 5, 6]	Group101	40	2	[CDK5RAP3, ZFPM1]
	ENSSSCG00000013293	COMMD9	COMMD9			ENSSSCG00000026217		KLRC1			GO:0060319	primitive erythrocyte differentiation	GO_ImmuneSystemProcess-EBI-UniProt-GOA-ACAP-ARAP_13.05.2021_00h00	1	1	0.475664	1	[4, 6]	Group101	25	1	[ZFPM1]
	ENSSSCG00000013295	TRIM44	TRIM44			ENSSSCG00000026269	RAB29	RAB29			GO:0010724	regulation of definitive erythrocyte differentiation	GO_ImmuneSystemProcess-EBI-UniProt-GOA-ACAP-ARAP_13.05.2021_00h00	0.563525	1	0.475664	1	[5, 6, 7]	Group101	33.3333	1	[ZFPM1]
	ENSSSCG00000013297	CD44	CD44			ENSSSCG00000026478	PADI2	PADI2			GO:0060375	regulation of mast cell differentiation	GO_ImmuneSystemProcess-EBI-UniProt-GOA-ACAP-ARAP_13.05.2021_00h00	0.563525	1	0.475664	1	[5, 7]	Group101	33.3333	1	[ZFPM1]
	ENSSSCG00000013302	CAT	CAT			ENSSSCG00000026592	TLR6	TLR6			GO:0060377	negative regulation of mast cell differentiation	GO_ImmuneSystemProcess-EBI-UniProt-GOA-ACAP-ARAP_13.05.2021_00h00	0.241379	1	0.475664	1	[5, 6, 7, 8]	Group101	100	1	[ZFPM1]
	ENSSSCG00000013418	CFD	CFD			ENSSSCG00000026605	BPI	BPI			GO:0002366	leukocyte activation involved in immune response	GO_ImmuneSystemProcess-EBI-UniProt-GOA-ACAP-ARAP_13.05.2021_00h00	5.16817e-05	0.0154528	0.000143155	0.0163197	[2, 3]	Group102	29.7092	235	[ABCA13, ABL1, ACLY, ACP3, ACTR1B, ADA, ADA2, ADAM8, ADGRE2, ADGRE3, ADGRE5, AGL, AIFM2, ALAD, ALDOA, ALOX5, ANXA1, AOC1, AP1M1, APAF1, APRT, ARG1, ARL8A, ARPC5, ASAH1, ATP11A, ATP6V0A1, ATP8B4, BCL3, BPI, BST1, C1orf35, CAND1, CANT1, CAT, CCL3, CCR6, CCT2, CCT8, CD300A, CD33, CD36, CD44, CD46, CD47, CD58, CD59, CFD, CHI3L1, CHIT1, CKAP4, CLEC12A, CLEC4D, CLEC7A, COMMD9, COTL1, CPNE1, CPNE3, CPPE…
	ENSSSCG00000013553	VAV1	VAV1			ENSSSCG00000026794	SIRT2	SIRT2			GO:0002444	myeloid leukocyte mediated immunity	GO_ImmuneSystemProcess-EBI-UniProt-GOA-ACAP-ARAP_13.05.2021_00h00	0.000136058	0.0402732	0.000143155	0.0163197	[3]	Group102	30.2251	188	[ABCA13, ACLY, ACP3, ACTR1B, ADA2, ADAM8, ADGRE2, ADGRE3, ADGRE5, AGL, AIFM2, ALAD, ALDOA, ALOX5, AOC1, AP1M1, APAF1, APRT, ARG1, ARL8A, ARPC5, ASAH1, ATP11A, ATP6V0A1, ATP8B4, BPI, BST1, C1orf35, CAND1, CANT1, CAT, CCL3, CCT2, CCT8, CD300A, CD33, CD36, CD44, CD47, CD58, CD59, CFD, CHI3L1, CHIT1, CKAP4, CLEC12A, CLEC4D, COMMD9, COTL1, CPNE1, CPNE3, CPPED1, CRISP3, CRISPLD2, CTSC, CTSH, CTSZ, CXCR…
	ENSSSCG00000013627	PRKCSH	PRKCSH			ENSSSCG00000026818	CTC1	CTC1			GO:0036230	granulocyte activation	GO_ImmuneSystemProcess-EBI-UniProt-GOA-ACAP-ARAP_13.05.2021_00h00	4.87539e-06	0.001487	0.000143155	0.0163197	[3]	Group102	31.9073	179	[ABCA13, ACLY, ACP3, ACTR1B, ADA2, ADAM8, ADGRE3, ADGRE5, AGL, AIFM2, ALAD, ALDOA, ALOX5, AOC1, AP1M1, APAF1, APRT, ARG1, ARL8A, ARPC5, ASAH1, ATP11A, ATP6V0A1, ATP8B4, BPI, BST1, C1orf35, CAND1, CANT1, CAT, CCL3, CCL5, CCT2, CCT8, CD300A, CD33, CD36, CD44, CD47, CD58, CD59, CFD, CHI3L1, CHIT1, CKAP4, CLEC12A, CLEC4D, COMMD9, COTL1, CPNE1, CPNE3, CPPED1, CRISP3, CRISPLD2, CTSC, CTSH, CTSZ, CXCR2,…
	ENSSSCG00000013648	TYK2	TYK2			ENSSSCG00000027074	FER	FER			GO:0002275	myeloid cell activation involved in immune response	GO_ImmuneSystemProcess-EBI-UniProt-GOA-ACAP-ARAP_13.05.2021_00h00	6.37051e-06	0.00193663	0.000143155	0.0163197	[3, 4]	Group102	31.4332	193	[ABCA13, ACLY, ACP3, ACTR1B, ADA2, ADAM8, ADGRE2, ADGRE3, ADGRE5, AGL, AIFM2, ALAD, ALDOA, ALOX5, AOC1, AP1M1, APAF1, APRT, ARG1, ARL8A, ARPC5, ASAH1, ATP11A, ATP6V0A1, ATP8B4, BPI, BST1, C1orf35, CAND1, CANT1, CAT, CCL3, CCT2, CCT8, CD300A, CD33, CD36, CD44, CD47, CD58, CD59, CFD, CHI3L1, CHIT1, CKAP4, CLEC12A, CLEC4D, COMMD9, COTL1, CPNE1, CPNE3, CPPED1, CRISP3, CRISPLD2, CTSC, CTSH, CTSZ, CXCR…
	ENSSSCG00000013649	ICAM3	ICAM3			ENSSSCG00000027272	PIK3CG	PIK3CG			GO:0002446	neutrophil mediated immunity	GO_ImmuneSystemProcess-EBI-UniProt-GOA-ACAP-ARAP_13.05.2021_00h00	6.60319e-05	0.0196775	0.000143155	0.0163197	[4]	Group102	30.9353	172	[ABCA13, ACLY, ACP3, ACTR1B, ADA2, ADAM8, ADGRE3, ADGRE5, AGL, AIFM2, ALAD, ALDOA, ALOX5, AOC1, AP1M1, APAF1, APRT, ARG1, ARL8A, ARPC5, ASAH1, ATP11A, ATP6V0A1, ATP8B4, BPI, BST1, C1orf35, CAND1, CANT1, CAT, CCT2, CCT8, CD300A, CD33, CD36, CD44, CD47, CD58, CD59, CFD, CHI3L1, CHIT1, CKAP4, CLEC12A, CLEC4D, COMMD9, COTL1, CPNE1, CPNE3, CPPED1, CRISP3, CRISPLD2, CTSC, CTSH, CTSZ, CXCR2, DBNL, DDX3X…
	ENSSSCG00000013655	ICAM1	ICAM1			ENSSSCG00000027324	VPS35L	VPS35L			GO:0042119	neutrophil activation	GO_ImmuneSystemProcess-EBI-UniProt-GOA-ACAP-ARAP_13.05.2021_00h00	7.18823e-06	0.00217803	0.000143155	0.0163197	[4]	Group102	31.8919	177	[ABCA13, ACLY, ACP3, ACTR1B, ADA2, ADAM8, ADGRE3, ADGRE5, AGL, AIFM2, ALAD, ALDOA, ALOX5, AOC1, AP1M1, APAF1, APRT, ARG1, ARL8A, ARPC5, ASAH1, ATP11A, ATP6V0A1, ATP8B4, BPI, BST1, C1orf35, CAND1, CANT1, CAT, CCL5, CCT2, CCT8, CD300A, CD33, CD36, CD44, CD47, CD58, CD59, CFD, CHI3L1, CHIT1, CKAP4, CLEC12A, CLEC4D, COMMD9, COTL1, CPNE1, CPNE3, CPPED1, CRISP3, CRISPLD2, CTSC, CTSH, CTSZ, CXCR2, DBNL,…
	ENSSSCG00000013664	SHFL	SHFL			ENSSSCG00000027659	FUCA1	FUCA1			GO:0002283	neutrophil activation involved in immune response	GO_ImmuneSystemProcess-EBI-UniProt-GOA-ACAP-ARAP_13.05.2021_00h00	1.63642e-05	0.00490926	0.000143155	0.0163197	[4, 5]	Group102	31.6759	172	[ABCA13, ACLY, ACP3, ACTR1B, ADA2, ADAM8, ADGRE3, ADGRE5, AGL, AIFM2, ALAD, ALDOA, ALOX5, AOC1, AP1M1, APAF1, APRT, ARG1, ARL8A, ARPC5, ASAH1, ATP11A, ATP6V0A1, ATP8B4, BPI, BST1, C1orf35, CAND1, CANT1, CAT, CCT2, CCT8, CD300A, CD33, CD36, CD44, CD47, CD58, CD59, CFD, CHI3L1, CHIT1, CKAP4, CLEC12A, CLEC4D, COMMD9, COTL1, CPNE1, CPNE3, CPPED1, CRISP3, CRISPLD2, CTSC, CTSH, CTSZ, CXCR2, DBNL, DDX3X…
	ENSSSCG00000013720	MAN2B1	MAN2B1			ENSSSCG00000027665		SIRPG			GO:0043312	neutrophil degranulation	GO_ImmuneSystemProcess-EBI-UniProt-GOA-ACAP-ARAP_13.05.2021_00h00	1.19729e-05	0.00361582	0.000143155	0.0163197	[3, 5, 6]	Group102	31.7844	171	[ABCA13, ACLY, ACP3, ACTR1B, ADA2, ADAM8, ADGRE3, ADGRE5, AGL, AIFM2, ALAD, ALDOA, ALOX5, AOC1, AP1M1, APAF1, APRT, ARG1, ARL8A, ARPC5, ASAH1, ATP11A, ATP6V0A1, ATP8B4, BPI, BST1, C1orf35, CAND1, CANT1, CAT, CCT2, CCT8, CD300A, CD33, CD36, CD44, CD47, CD58, CD59, CFD, CHI3L1, CHIT1, CKAP4, CLEC12A, CLEC4D, COMMD9, COTL1, CPNE1, CPNE3, CPPED1, CRISP3, CRISPLD2, CTSC, CTSH, CTSZ, CXCR2, DBNL, DDX3X…
	ENSSSCG00000013735	JUNB	JUNB			ENSSSCG00000027665		SIRPA			GO:0002579	positive regulation of antigen processing and presentation	GO_ImmuneSystemProcess-EBI-UniProt-GOA-ACAP-ARAP_13.05.2021_00h00	0.0462392	1	0.294468	1	[2, 3]	Group103	50	6	[CCR7, HLA-DQB1, HLA-DQB2, NOD2, SLC11A1, TREM2]
	ENSSSCG00000013775	ADGRE5	ADGRE5			ENSSSCG00000027665		SIRPB1			GO:0002604	regulation of dendritic cell antigen processing and presentation	GO_ImmuneSystemProcess-EBI-UniProt-GOA-ACAP-ARAP_13.05.2021_00h00	0.310694	1	0.294468	1	[3]	Group103	36.3636	4	[CCR7, FCGR2B, NOD2, SLC11A1]
	ENSSSCG00000013787	ADGRE3	ADGRE3			ENSSSCG00000027675	FOXP1	FOXP1			GO:0002606	positive regulation of dendritic cell antigen processing and presentation	GO_ImmuneSystemProcess-EBI-UniProt-GOA-ACAP-ARAP_13.05.2021_00h00	0.370084	1	0.294468	1	[3, 4]	Group103	42.8571	3	[CCR7, NOD2, SLC11A1]
	ENSSSCG00000013839	RASAL3	RASAL3			ENSSSCG00000027726	DLL1	DLL1			GO:0002922	positive regulation of humoral immune response	GO_ImmuneSystemProcess-EBI-UniProt-GOA-ACAP-ARAP_13.05.2021_00h00	0.625674	1	0.294468	1	[3, 4]	Group103	17.3913	4	[CCR7, FCGR2B, NOD2, TREM2]
	ENSSSCG00000013856	AP1M1	AP1M1			ENSSSCG00000027767	SHLD2	SHLD2			GO:0002825	regulation of T-helper 1 type immune response	GO_ImmuneSystemProcess-EBI-UniProt-GOA-ACAP-ARAP_13.05.2021_00h00	0.674758	1	0.294468	1	[5]	Group103	19.3548	6	[ANXA1, HLA-DQB1, HLA-DQB2, IL18, SLAMF1, SLC11A1]
	ENSSSCG00000013900	PIK3R2	PIK3R2			ENSSSCG00000027778	GLO1	GLO1			GO:0002827	positive regulation of T-helper 1 type immune response	GO_ImmuneSystemProcess-EBI-UniProt-GOA-ACAP-ARAP_13.05.2021_00h00	0.790838	1	0.294468	1	[5, 6]	Group103	26.3158	5	[HLA-DQB1, HLA-DQB2, IL18, SLAMF1, SLC11A1]
	ENSSSCG00000013991	C1orf35	C1orf35			ENSSSCG00000028045	MUL1	MUL1			GO:0002344	B cell affinity maturation	GO_ImmuneSystemProcess-EBI-UniProt-GOA-ACAP-ARAP_13.05.2021_00h00	0.0944896	1	0.294468	1	[3, 4, 7, 10]	Group103	60	3	[HLA-DQB1, HLA-DQB2, TRAF3IP2]
	ENSSSCG00000013992	ARF1	ARF1			ENSSSCG00000028101	SLC9B2	SLC9B2			GO:0002925	positive regulation of humoral immune response mediated by circulating immunoglobulin	GO_ImmuneSystemProcess-EBI-UniProt-GOA-ACAP-ARAP_13.05.2021_00h00	0.677824	1	0.294468	1	[4, 5, 7, 8]	Group103	28.5714	2	[NOD2, TREM2]
	ENSSSCG00000014073	HEXB	HEXB			ENSSSCG00000028258	AZI2	AZI2			GO:0002285	lymphocyte activation involved in immune response	GO_ImmuneSystemProcess-EBI-UniProt-GOA-ACAP-ARAP_13.05.2021_00h00	0.932257	1	0.784951	1	[3, 4]	Group104	24.5	49	[ABL1, ADA, ANXA1, BCL3, CCR6, CD46, DLL1, ENTPD7, EXOSC3, FCGR2B, FOXP1, GPR183, HLA-DMB, HLA-DRA, HMCES, ICAM1, IL18, IL6R, KLRC2, KMT5C, LFNG, LGALS1, MFNG, NCKAP1L, NFKBID, NOTCH2, PARP3, PLCG2, PRKCZ, PSEN1, RAB27A, RNF8, RORC, SHLD1, SHLD2, SHLD3, SLAMF6, SLC11A1, SLC15A4, SPI1, ST3GAL1, TNFSF13, TNFSF18, TSC1, UNC13D, UNG, VAMP7, XBP1, ZFPM1]
	ENSSSCG00000014082	POLK	POLK			ENSSSCG00000028359	BST1	BST1			GO:0002822	regulation of adaptive immune response based on somatic recombination of immune receptors built from immunoglobulin superfamily domains	GO_ImmuneSystemProcess-EBI-UniProt-GOA-ACAP-ARAP_13.05.2021_00h00	1	1	0.784951	1	[4]	Group104	24	42	[ADA, AGER, ANXA1, ARG1, CD1B, CD1D, CD226, CD46, CLEC7A, CYRIB, EXOSC3, FADD, FBXO38, FCGR2B, HLA-DQB1, HLA-DQB2, HLA-DRA, HMCES, IL18, KLRC1, KLRD1, KMT5C, MAP3K7, MR1, NCKAP1L, NFKBID, NOD2, PARP3, PRKCZ, RIPK3, RSAD2, SHLD1, SHLD2, SHLD3, SLAMF1, SLC11A1, SLC15A4, STX7, TNFSF13, TNFSF13B, TNFSF18, TREM2]
	ENSSSCG00000014101	AP3B1	AP3B1			ENSSSCG00000028655	RAB18	RAB18			GO:0002286	T cell activation involved in immune response	GO_ImmuneSystemProcess-EBI-UniProt-GOA-ACAP-ARAP_13.05.2021_00h00	0.32039	1	0.784951	1	[4, 5]	Group104	20	23	[ANXA1, BCL3, CD46, ENTPD7, FCGR2B, FOXP1, GPR183, HLA-DMB, HLA-DRA, ICAM1, IL18, IL6R, NCKAP1L, NFKBID, PRKCZ, PSEN1, RAB27A, RORC, SLAMF6, SLC11A1, TNFSF18, TSC1, ZFPM1]
	ENSSSCG00000014126	MSH3	MSH3			ENSSSCG00000029039	BRCA2	BRCA2			GO:0002312	B cell activation involved in immune response	GO_ImmuneSystemProcess-EBI-UniProt-GOA-ACAP-ARAP_13.05.2021_00h00	0.20152	1	0.784951	1	[4, 5]	Group104	30.2326	26	[ABL1, ADA, BCL3, CCR6, DLL1, EXOSC3, FCGR2B, GPR183, HMCES, KMT5C, LFNG, LGALS1, MFNG, NOTCH2, PARP3, PLCG2, RNF8, SHLD1, SHLD2, SHLD3, SLC15A4, SPI1, ST3GAL1, TNFSF13, UNG, XBP1]
	ENSSSCG00000014171	ERAP1	ERAP1			ENSSSCG00000029096	HRH2	HRH2			GO:0002287	alpha-beta T cell activation involved in immune response	GO_ImmuneSystemProcess-EBI-UniProt-GOA-ACAP-ARAP_13.05.2021_00h00	0.569701	1	0.784951	1	[5, 6]	Group104	20.2899	14	[ANXA1, BCL3, ENTPD7, FOXP1, GPR183, HLA-DRA, IL18, IL6R, NFKBID, PRKCZ, RORC, SLAMF6, TNFSF18, ZFPM1]
	ENSSSCG00000014173	LNPEP	LNPEP			ENSSSCG00000029231		LILRA4			GO:0002292	T cell differentiation involved in immune response	GO_ImmuneSystemProcess-EBI-UniProt-GOA-ACAP-ARAP_13.05.2021_00h00	0.682542	1	0.784951	1	[5, 6, 8]	Group104	21.3333	16	[ANXA1, BCL3, CD46, ENTPD7, FOXP1, GPR183, HLA-DRA, IL18, IL6R, NFKBID, PRKCZ, RORC, SLAMF6, TNFSF18, TSC1, ZFPM1]
	ENSSSCG00000014182	SLCO4C1	SLCO4C1			ENSSSCG00000029231		LILRB3			GO:0046632	alpha-beta T cell differentiation	GO_ImmuneSystemProcess-EBI-UniProt-GOA-ACAP-ARAP_13.05.2021_00h00	1	1	0.784951	1	[5, 8]	Group104	24.1071	27	[ABL1, ADA, ANXA1, AP3B1, BCL3, BRAF, CD83, ENTPD7, FOXP1, GPR183, HLA-DRA, IL18, IL6R, IRF1, NCKAP1L, NFKBID, PRDM1, PRKCZ, RHOA, RORC, RSAD2, SH3RF1, SLAMF6, TNFSF18, TNFSF8, ZAP70, ZFPM1]
	ENSSSCG00000014269	FNIP1	FNIP1			ENSSSCG00000029231		LILRA6			GO:0002313	mature B cell differentiation involved in immune response	GO_ImmuneSystemProcess-EBI-UniProt-GOA-ACAP-ARAP_13.05.2021_00h00	0.0147362	1	0.784951	1	[5, 6, 9]	Group104	44.8276	13	[ADA, BCL3, DLL1, FCGR2B, GPR183, LFNG, LGALS1, MFNG, NOTCH2, PLCG2, SPI1, ST3GAL1, XBP1]
	ENSSSCG00000014277	IRF1	IRF1			ENSSSCG00000029231		LILRA5			GO:0072677	eosinophil migration	GO_ImmuneSystemProcess-EBI-UniProt-GOA-ACAP-ARAP_13.05.2021_00h00	0.105317	1	0.706488	1	[4]	Group105	38.4615	10	[ADAM8, CCL24, CCL3, CCL4, CCL5, CCL8, CD300A, DHX34, HRH1, MEN1]
	ENSSSCG00000014338	HSPA9	HSPA9			ENSSSCG00000029267	TIGIT	TIGIT			GO:1902566	regulation of eosinophil activation	GO_ImmuneSystemProcess-EBI-UniProt-GOA-ACAP-ARAP_13.05.2021_00h00	1	1	0.706488	1	[3, 5]	Group105	25	1	[CD300A]
	ENSSSCG00000014387	DIAPH1	DIAPH1			ENSSSCG00000029519	CIAPIN1	CIAPIN1			GO:2000416	regulation of eosinophil migration	GO_ImmuneSystemProcess-EBI-UniProt-GOA-ACAP-ARAP_13.05.2021_00h00	0.155867	1	0.706488	1	[3, 5]	Group105	50	3	[ADAM8, CCL24, CD300A]
	ENSSSCG00000014427	FBXO38	FBXO38			ENSSSCG00000029708	SLC25A38	SLC25A38			GO:1902567	negative regulation of eosinophil activation	GO_ImmuneSystemProcess-EBI-UniProt-GOA-ACAP-ARAP_13.05.2021_00h00	0.424545	1	0.706488	1	[3, 4, 5, 6]	Group105	50	1	[CD300A]
	ENSSSCG00000014559	PSMD13	PSMD13			ENSSSCG00000029808	EIF2B3	EIF2B3			GO:2000417	negative regulation of eosinophil migration	GO_ImmuneSystemProcess-EBI-UniProt-GOA-ACAP-ARAP_13.05.2021_00h00	0.424545	1	0.706488	1	[3, 4, 5, 6]	Group105	50	1	[CD300A]
	ENSSSCG00000014565		IFITM2			ENSSSCG00000030209	MFNG	MFNG			GO:2000418	positive regulation of eosinophil migration	GO_ImmuneSystemProcess-EBI-UniProt-GOA-ACAP-ARAP_13.05.2021_00h00	0.247195	1	0.706488	1	[3, 4, 5, 6]	Group105	50	2	[ADAM8, CCL24]
	ENSSSCG00000014565		IFITM1			ENSSSCG00000030246	FCRLA	FCRLA			GO:2000389	regulation of neutrophil extravasation	GO_ImmuneSystemProcess-EBI-UniProt-GOA-ACAP-ARAP_13.05.2021_00h00	0.467706	1	0.706488	1	[4, 6]	Group105	10	1	[ADAM8]
	ENSSSCG00000014565		IFITM3			ENSSSCG00000030305	SLC15A2	SLC15A2			GO:2000391	positive regulation of neutrophil extravasation	GO_ImmuneSystemProcess-EBI-UniProt-GOA-ACAP-ARAP_13.05.2021_00h00	0.688688	1	0.706488	1	[4, 5, 6, 7]	Group105	12.5	1	[ADAM8]
	ENSSSCG00000014627	SMPD1	SMPD1			ENSSSCG00000030361	PRKCZ	PRKCZ			GO:0002837	regulation of immune response to tumor cell	GO_ImmuneSystemProcess-EBI-UniProt-GOA-ACAP-ARAP_13.05.2021_00h00	0.62434	1	0.366066	1	[3]	Group106	18.1818	4	[CD226, FBXO38, MR1, NRG1]
	ENSSSCG00000014768	TRIM68	TRIM68			ENSSSCG00000030906	MPL	MPL			GO:0002839	positive regulation of immune response to tumor cell	GO_ImmuneSystemProcess-EBI-UniProt-GOA-ACAP-ARAP_13.05.2021_00h00	1	1	0.366066	1	[3, 4]	Group106	23.5294	4	[CD226, FBXO38, MR1, NRG1]
	ENSSSCG00000014780	TRIM21	TRIM21			ENSSSCG00000031141	ABCA13	ABCA13			GO:0002424	T cell mediated immune response to tumor cell	GO_ImmuneSystemProcess-EBI-UniProt-GOA-ACAP-ARAP_13.05.2021_00h00	0.544757	1	0.366066	1	[3, 5]	Group106	13.3333	2	[FBXO38, MR1]
	ENSSSCG00000014800		IL18BP			ENSSSCG00000031144	RAMP3	RAMP3			GO:0002419	T cell mediated cytotoxicity directed against tumor cell target	GO_ImmuneSystemProcess-EBI-UniProt-GOA-ACAP-ARAP_13.05.2021_00h00	0.688688	1	0.366066	1	[4, 5, 6]	Group106	12.5	1	[MR1]
	ENSSSCG00000014855	RPS3	RPS3			ENSSSCG00000031242		CLEC4D			GO:0002840	regulation of T cell mediated immune response to tumor cell	GO_ImmuneSystemProcess-EBI-UniProt-GOA-ACAP-ARAP_13.05.2021_00h00	1	1	0.366066	1	[4, 6]	Group106	20	2	[FBXO38, MR1]
	ENSSSCG00000014899	PRCP	PRCP			ENSSSCG00000031247	KAT8	KAT8			GO:0002842	positive regulation of T cell mediated immune response to tumor cell	GO_ImmuneSystemProcess-EBI-UniProt-GOA-ACAP-ARAP_13.05.2021_00h00	0.677824	1	0.366066	1	[4, 5, 6, 7]	Group106	28.5714	2	[FBXO38, MR1]
	ENSSSCG00000014924	CTSC	CTSC			ENSSSCG00000031348	ALPK1	ALPK1			GO:0002852	regulation of T cell mediated cytotoxicity directed against tumor cell target	GO_ImmuneSystemProcess-EBI-UniProt-GOA-ACAP-ARAP_13.05.2021_00h00	0.563525	1	0.366066	1	[5, 6, 7]	Group106	33.3333	1	[MR1]
	ENSSSCG00000015037	IL18	IL18			ENSSSCG00000031513	HRAS	HRAS			GO:0002854	positive regulation of T cell mediated cytotoxicity directed against tumor cell target	GO_ImmuneSystemProcess-EBI-UniProt-GOA-ACAP-ARAP_13.05.2021_00h00	0.563525	1	0.366066	1	[5, 6, 7, 8]	Group106	33.3333	1	[MR1]
	ENSSSCG00000015105	SLC37A4	SLC37A4			ENSSSCG00000031831	CADM1	CADM1			GO:0050858	negative regulation of antigen receptor-mediated signaling pathway	GO_ImmuneSystemProcess-EBI-UniProt-GOA-ACAP-ARAP_13.05.2021_00h00	1	1	0.391131	1	[2, 3, 4, 5, 6, 7, 8, 9]	Group107	23.3333	7	[CD300A, DUSP3, FCGR2B, PAWR, PRNP, PVRIG, SLA2]
	ENSSSCG00000015424	PSMC2	PSMC2			ENSSSCG00000031916		CD33			GO:0050854	regulation of antigen receptor-mediated signaling pathway	GO_ImmuneSystemProcess-EBI-UniProt-GOA-ACAP-ARAP_13.05.2021_00h00	0.391131	1	0.391131	1	[3, 5, 7, 8]	Group107	28.3582	19	[ADA, CCR7, CD226, CD300A, CMTM3, DUSP3, ELF1, FCGR2B, FOXP1, GCSAM, IKBKG, NFAM1, PAWR, PRNP, PVRIG, RAB29, RPS3, SLA2, TESPA1]
	ENSSSCG00000015476	CHI3L1	CHI3L1			ENSSSCG00000031916		SIGLEC9			GO:0050857	positive regulation of antigen receptor-mediated signaling pathway	GO_ImmuneSystemProcess-EBI-UniProt-GOA-ACAP-ARAP_13.05.2021_00h00	0.0546783	1	0.391131	1	[3, 4, 5, 6, 7, 8, 9]	Group107	41.6667	10	[ADA, CCR7, CD226, CMTM3, FOXP1, IKBKG, NFAM1, RAB29, RPS3, TESPA1]
	ENSSSCG00000015477	CHIT1	CHIT1			ENSSSCG00000032304	MAEA	MAEA			GO:0050859	negative regulation of B cell receptor signaling pathway	GO_ImmuneSystemProcess-EBI-UniProt-GOA-ACAP-ARAP_13.05.2021_00h00	0.677824	1	0.391131	1	[3, 4, 5, 6, 7, 8, 9, 10]	Group107	28.5714	2	[CD300A, FCGR2B]
	ENSSSCG00000015487	TNFSF18	TNFSF18			ENSSSCG00000032343	CCL4				GO:0050860	negative regulation of T cell receptor signaling pathway	GO_ImmuneSystemProcess-EBI-UniProt-GOA-ACAP-ARAP_13.05.2021_00h00	1	1	0.391131	1	[3, 4, 5, 6, 7, 8, 9, 10]	Group107	21.7391	5	[DUSP3, PAWR, PRNP, PVRIG, SLA2]
	ENSSSCG00000015535	QSOX1	QSOX1			ENSSSCG00000032397	LBR	LBR			GO:0050855	regulation of B cell receptor signaling pathway	GO_ImmuneSystemProcess-EBI-UniProt-GOA-ACAP-ARAP_13.05.2021_00h00	1	1	0.391131	1	[4, 6, 8, 9]	Group107	25	7	[CD300A, CMTM3, ELF1, FCGR2B, FOXP1, GCSAM, NFAM1]
	ENSSSCG00000015540	MR1	MR1			ENSSSCG00000032477	NRAS	NRAS			GO:0050856	regulation of T cell receptor signaling pathway	GO_ImmuneSystemProcess-EBI-UniProt-GOA-ACAP-ARAP_13.05.2021_00h00	0.270874	1	0.391131	1	[4, 6, 8, 9]	Group107	31.7073	13	[ADA, CCR7, CD226, CD300A, DUSP3, IKBKG, PAWR, PRNP, PVRIG, RAB29, RPS3, SLA2, TESPA1]
	ENSSSCG00000015559	NCF2	NCF2			ENSSSCG00000032556	ALDOA	ALDOA			GO:0050861	positive regulation of B cell receptor signaling pathway	GO_ImmuneSystemProcess-EBI-UniProt-GOA-ACAP-ARAP_13.05.2021_00h00	0.458099	1	0.391131	1	[4, 5, 6, 7, 8, 9, 10]	Group107	33.3333	3	[CMTM3, FOXP1, NFAM1]
	ENSSSCG00000015560	ARPC5	ARPC5			ENSSSCG00000032591		IFITM2			GO:0050862	positive regulation of T cell receptor signaling pathway	GO_ImmuneSystemProcess-EBI-UniProt-GOA-ACAP-ARAP_13.05.2021_00h00	0.0630293	1	0.391131	1	[4, 5, 6, 7, 8, 9, 10]	Group107	46.6667	7	[ADA, CCR7, CD226, IKBKG, RAB29, RPS3, TESPA1]
	ENSSSCG00000015673	KYNU	KYNU			ENSSSCG00000032591		IFITM1			GO:0002232	leukocyte chemotaxis involved in inflammatory response	GO_ImmuneSystemProcess-EBI-UniProt-GOA-ACAP-ARAP_13.05.2021_00h00	0.310694	1	0.833627	1	[3]	Group108	36.3636	4	[ALOX5, RPSA, SLAMF1, SLAMF8]
	ENSSSCG00000015707	GPR39	GPR39			ENSSSCG00000032591		IFITM3			GO:0002536	respiratory burst involved in inflammatory response	GO_ImmuneSystemProcess-EBI-UniProt-GOA-ACAP-ARAP_13.05.2021_00h00	0.458099	1	0.833627	1	[3]	Group108	33.3333	3	[DUSP10, RPSA, SLAMF8]
	ENSSSCG00000015755	AGPAT5	AGPAT5			ENSSSCG00000032601	RASSF2	RASSF2			GO:0060264	regulation of respiratory burst involved in inflammatory response	GO_ImmuneSystemProcess-EBI-UniProt-GOA-ACAP-ARAP_13.05.2021_00h00	0.409433	1	0.833627	1	[3, 4, 5]	Group108	37.5	3	[DUSP10, RPSA, SLAMF8]
	ENSSSCG00000015801	TLR3	TLR3			ENSSSCG00000032612	MILR1	MILR1			GO:0060265	positive regulation of respiratory burst involved in inflammatory response	GO_ImmuneSystemProcess-EBI-UniProt-GOA-ACAP-ARAP_13.05.2021_00h00	1	1	0.833627	1	[3, 4, 5, 6]	Group108	25	1	[RPSA]
	ENSSSCG00000015839	NRG1	NRG1			ENSSSCG00000032787	ALAD	ALAD			GO:0060266	negative regulation of respiratory burst involved in inflammatory response	GO_ImmuneSystemProcess-EBI-UniProt-GOA-ACAP-ARAP_13.05.2021_00h00	0.600037	1	0.833627	1	[3, 4, 5, 6]	Group108	40	2	[DUSP10, SLAMF8]
	ENSSSCG00000015894	DPP4	DPP4			ENSSSCG00000032820	BRD1	BRD1			GO:0090027	negative regulation of monocyte chemotaxis	GO_ImmuneSystemProcess-EBI-UniProt-GOA-ACAP-ARAP_13.05.2021_00h00	0.688688	1	0.833627	1	[4, 5]	Group108	12.5	1	[SLAMF8]
	ENSSSCG00000015987	NFE2L2	NFE2L2			ENSSSCG00000033033	TOLLIP	TOLLIP			GO:1902623	negative regulation of neutrophil migration	GO_ImmuneSystemProcess-EBI-UniProt-GOA-ACAP-ARAP_13.05.2021_00h00	0.0459774	1	0.833627	1	[3, 4, 5, 6]	Group108	75	3	[C5AR2, DPP4, SLAMF8]
	ENSSSCG00000016009	ITGA4	ITGA4			ENSSSCG00000033107	DYNLT1	DYNLT1			GO:2000509	negative regulation of dendritic cell chemotaxis	GO_ImmuneSystemProcess-EBI-UniProt-GOA-ACAP-ARAP_13.05.2021_00h00	0.241379	1	0.833627	1	[4, 5, 6]	Group108	100	1	[SLAMF8]
	ENSSSCG00000016031	CALCRL	CALCRL			ENSSSCG00000033457		CCL15			GO:0002326	B cell lineage commitment	GO_ImmuneSystemProcess-EBI-UniProt-GOA-ACAP-ARAP_13.05.2021_00h00	0.677824	1	0.833627	1	[5, 8]	Group108	28.5714	2	[PRKDC, SLAMF8]
	ENSSSCG00000016147	PIKFYVE	PIKFYVE			ENSSSCG00000033457		CCL23			GO:0002689	negative regulation of leukocyte chemotaxis	GO_ImmuneSystemProcess-EBI-UniProt-GOA-ACAP-ARAP_13.05.2021_00h00	0.164443	1	1	1	[3, 4]	Group109	36	9	[C5, C5AR2, DDT, DDTL, DPP4, KLRK1, MIF, PADI2, SLAMF8]
	ENSSSCG00000016177	XRCC5	XRCC5			ENSSSCG00000033514	CRHR2	CRHR2			GO:0090027	negative regulation of monocyte chemotaxis	GO_ImmuneSystemProcess-EBI-UniProt-GOA-ACAP-ARAP_13.05.2021_00h00	0.688688	1	1	1	[4, 5]	Group109	12.5	1	[SLAMF8]
	ENSSSCG00000016183		CXCR2			ENSSSCG00000033602	UBE2K	UBE2K			GO:1902623	negative regulation of neutrophil migration	GO_ImmuneSystemProcess-EBI-UniProt-GOA-ACAP-ARAP_13.05.2021_00h00	0.0459774	1	1	1	[3, 4, 5, 6]	Group109	75	3	[C5AR2, DPP4, SLAMF8]
	ENSSSCG00000016184		CXCR2			ENSSSCG00000033854	LGALS1	LGALS1			GO:0071623	negative regulation of granulocyte chemotaxis	GO_ImmuneSystemProcess-EBI-UniProt-GOA-ACAP-ARAP_13.05.2021_00h00	0.146586	1	1	1	[4, 5, 6]	Group109	66.6667	2	[C5AR2, DPP4]
	ENSSSCG00000016186		TMBIM1			ENSSSCG00000033913	C1RL	C1RL			GO:2000509	negative regulation of dendritic cell chemotaxis	GO_ImmuneSystemProcess-EBI-UniProt-GOA-ACAP-ARAP_13.05.2021_00h00	0.241379	1	1	1	[4, 5, 6]	Group109	100	1	[SLAMF8]
	ENSSSCG00000016300	ATG16L1	ATG16L1			ENSSSCG00000033918		CD300A			GO:0090024	negative regulation of neutrophil chemotaxis	GO_ImmuneSystemProcess-EBI-UniProt-GOA-ACAP-ARAP_13.05.2021_00h00	0.146586	1	1	1	[4, 5, 6, 7]	Group109	66.6667	2	[C5AR2, DPP4]
	ENSSSCG00000016438	NUB1	NUB1			ENSSSCG00000034012	CASP3	CASP3			GO:0002430	complement receptor mediated signaling pathway	GO_ImmuneSystemProcess-EBI-UniProt-GOA-ACAP-ARAP_13.05.2021_00h00	0.209916	1	1	1	[4, 6, 7]	Group109	7.69231	1	[C5AR2]
	ENSSSCG00000016442	AOC1	AOC1			ENSSSCG00000034448	FLT3LG	FLT3LG			GO:0004875	complement receptor activity	GO_ImmuneSystemProcess-EBI-UniProt-GOA-ACAP-ARAP_13.05.2021_00h00	0.314597	1	1	1	[5, 7, 8]	Group109	8.33333	1	[C5AR2]
	ENSSSCG00000016444	TMEM176B	TMEM176B			ENSSSCG00000034506	MS4A2	MS4A2			GO:0038178	complement component C5a signaling pathway	GO_ImmuneSystemProcess-EBI-UniProt-GOA-ACAP-ARAP_13.05.2021_00h00	0.424545	1	1	1	[5, 7, 8]	Group109	50	1	[C5AR2]
	ENSSSCG00000016494	BRAF	BRAF			ENSSSCG00000034639	MGAM	MGAM			GO:0002568	somatic diversification of T cell receptor genes	GO_ImmuneSystemProcess-EBI-UniProt-GOA-ACAP-ARAP_13.05.2021_00h00	1	1	0.625674	1	[2, 3, 5, 8]	Group110	20	1	[PRKDC]
	ENSSSCG00000016585	IMPDH1	IMPDH1			ENSSSCG00000034795	SCAMP1	SCAMP1			GO:0060266	negative regulation of respiratory burst involved in inflammatory response	GO_ImmuneSystemProcess-EBI-UniProt-GOA-ACAP-ARAP_13.05.2021_00h00	0.600037	1	0.625674	1	[3, 4, 5, 6]	Group110	40	2	[DUSP10, SLAMF8]
	ENSSSCG00000016653	DNAJB9	DNAJB9			ENSSSCG00000035048	C1QBP	C1QBP			GO:0090027	negative regulation of monocyte chemotaxis	GO_ImmuneSystemProcess-EBI-UniProt-GOA-ACAP-ARAP_13.05.2021_00h00	0.688688	1	0.625674	1	[4, 5]	Group110	12.5	1	[SLAMF8]
	ENSSSCG00000016721	DBNL	DBNL			ENSSSCG00000035051	ADORA2B	ADORA2B			GO:1905219	regulation of platelet formation	GO_ImmuneSystemProcess-EBI-UniProt-GOA-ACAP-ARAP_13.05.2021_00h00	0.0582134	1	0.625674	1	[4, 6]	Group110	100	2	[MPL, PRKDC]
	ENSSSCG00000016809	DROSHA	DROSHA			ENSSSCG00000035153	TRIM38	TRIM38			GO:2000509	negative regulation of dendritic cell chemotaxis	GO_ImmuneSystemProcess-EBI-UniProt-GOA-ACAP-ARAP_13.05.2021_00h00	0.241379	1	0.625674	1	[4, 5, 6]	Group110	100	1	[SLAMF8]
	ENSSSCG00000016855	FYB1	FYB1			ENSSSCG00000035218	ADA2	ADA2			GO:0002681	somatic recombination of T cell receptor gene segments	GO_ImmuneSystemProcess-EBI-UniProt-GOA-ACAP-ARAP_13.05.2021_00h00	1	1	0.625674	1	[3, 4, 6, 9]	Group110	20	1	[PRKDC]
	ENSSSCG00000016885	ITGA1	ITGA1			ENSSSCG00000035366	MFHAS1	MFHAS1			GO:1905221	positive regulation of platelet formation	GO_ImmuneSystemProcess-EBI-UniProt-GOA-ACAP-ARAP_13.05.2021_00h00	0.0582134	1	0.625674	1	[5, 6, 7]	Group110	100	2	[MPL, PRKDC]
	ENSSSCG00000017054	CYFIP2	CYFIP2			ENSSSCG00000035565	CCDC134	CCDC134			GO:0002326	B cell lineage commitment	GO_ImmuneSystemProcess-EBI-UniProt-GOA-ACAP-ARAP_13.05.2021_00h00	0.677824	1	0.625674	1	[5, 8]	Group110	28.5714	2	[PRKDC, SLAMF8]
	ENSSSCG00000017068	FAXDC2	FAXDC2			ENSSSCG00000035592	GPR55	GPR55			GO:0033153	T cell receptor V(D)J recombination	GO_ImmuneSystemProcess-EBI-UniProt-GOA-ACAP-ARAP_13.05.2021_00h00	1	1	0.625674	1	[4, 5, 7, 10]	Group110	20	1	[PRKDC]
	ENSSSCG00000017116	LPCAT1	LPCAT1			ENSSSCG00000035715	GCH1	GCH1			GO:0002469	myeloid dendritic cell antigen processing and presentation	GO_ImmuneSystemProcess-EBI-UniProt-GOA-ACAP-ARAP_13.05.2021_00h00	0.563525	1	0.481999	1	[3]	Group111	33.3333	1	[HLA-DRA]
	ENSSSCG00000017127	CYBC1	CYBC1			ENSSSCG00000035736		CCL24			GO:0002501	peptide antigen assembly with MHC protein complex	GO_ImmuneSystemProcess-EBI-UniProt-GOA-ACAP-ARAP_13.05.2021_00h00	0.635924	1	0.481999	1	[3]	Group111	33.3333	2	[HLA-DMB, HLA-DRA]
	ENSSSCG00000017142	BAIAP2	BAIAP2			ENSSSCG00000035829	KMT5C	KMT5C			GO:0002491	antigen processing and presentation of endogenous peptide antigen via MHC class II	GO_ImmuneSystemProcess-EBI-UniProt-GOA-ACAP-ARAP_13.05.2021_00h00	0.424545	1	0.481999	1	[4]	Group111	50	1	[HLA-DRA]
	ENSSSCG00000017156	GAA	GAA			ENSSSCG00000036210	DYNC1LI2	DYNC1LI2			GO:0002503	peptide antigen assembly with MHC class II protein complex	GO_ImmuneSystemProcess-EBI-UniProt-GOA-ACAP-ARAP_13.05.2021_00h00	0.247195	1	0.481999	1	[4]	Group111	50	2	[HLA-DMB, HLA-DRA]
	ENSSSCG00000017178	SPHK1	SPHK1			ENSSSCG00000036457	TNFSF8	TNFSF8			GO:2001188	regulation of T cell activation via T cell receptor contact with antigen bound to MHC molecule on antigen presenting cell	GO_ImmuneSystemProcess-EBI-UniProt-GOA-ACAP-ARAP_13.05.2021_00h00	1	1	0.481999	1	[3, 5, 6, 7]	Group111	16.6667	1	[HLA-DMB]
	ENSSSCG00000017190	EXOC7	EXOC7			ENSSSCG00000036556	IFNAR2	IFNAR2			GO:0002291	T cell activation via T cell receptor contact with antigen bound to MHC molecule on antigen presenting cell	GO_ImmuneSystemProcess-EBI-UniProt-GOA-ACAP-ARAP_13.05.2021_00h00	1	1	0.481999	1	[5, 6]	Group111	20	2	[HLA-DMB, ICAM1]
	ENSSSCG00000017200	UNC13D	UNC13D			ENSSSCG00000036560	PAWR	PAWR			GO:2001190	positive regulation of T cell activation via T cell receptor contact with antigen bound to MHC molecule on antigen presenting cell	GO_ImmuneSystemProcess-EBI-UniProt-GOA-ACAP-ARAP_13.05.2021_00h00	0.563525	1	0.481999	1	[3, 4, 5, 6, 7, 8]	Group111	33.3333	1	[HLA-DMB]
	ENSSSCG00000017233	RAB37	RAB37			ENSSSCG00000036743		KLRC2			GO:0043380	regulation of memory T cell differentiation	GO_ImmuneSystemProcess-EBI-UniProt-GOA-ACAP-ARAP_13.05.2021_00h00	0.742084	1	0.481999	1	[3, 4, 5, 6, 7, 8, 9, 10]	Group111	16.6667	2	[CD46, HLA-DRA]
	ENSSSCG00000017235		CD300LF			ENSSSCG00000036743		KLRC1			GO:0043382	positive regulation of memory T cell differentiation	GO_ImmuneSystemProcess-EBI-UniProt-GOA-ACAP-ARAP_13.05.2021_00h00	1	1	0.481999	1	[3, 4, 5, 6, 7, 8, 9, 10, 11]	Group111	22.2222	2	[CD46, HLA-DRA]
	ENSSSCG00000017237	CD300LB	CD300LB			ENSSSCG00000036828	SNX4	SNX4			GO:0048537	mucosa-associated lymphoid tissue development	GO_ImmuneSystemProcess-EBI-UniProt-GOA-ACAP-ARAP_13.05.2021_00h00	0.370084	1	1	1	[3]	Group112	42.8571	3	[ADA, RET, STAT5B]
	ENSSSCG00000017259	PRKAR1A	PRKAR1A			ENSSSCG00000036844	GPR171	GPR171			GO:0002905	regulation of mature B cell apoptotic process	GO_ImmuneSystemProcess-EBI-UniProt-GOA-ACAP-ARAP_13.05.2021_00h00	0.563525	1	1	1	[2, 5]	Group112	33.3333	1	[ADA]
	ENSSSCG00000017273	PSMD12	PSMD12			ENSSSCG00000036887	CLPB	CLPB			GO:0002467	germinal center formation	GO_ImmuneSystemProcess-EBI-UniProt-GOA-ACAP-ARAP_13.05.2021_00h00	0.76715	1	1	1	[4]	Group112	26.6667	4	[ADA, BCL3, TNFSF13B, UNC13D]
	ENSSSCG00000017277	PECAM1	PECAM1			ENSSSCG00000036924	PSMA4	PSMA4			GO:0002901	mature B cell apoptotic process	GO_ImmuneSystemProcess-EBI-UniProt-GOA-ACAP-ARAP_13.05.2021_00h00	0.563525	1	1	1	[4]	Group112	33.3333	1	[ADA]
	ENSSSCG00000017311	MAPT	MAPT			ENSSSCG00000036967	ARL8A	ARL8A			GO:0048541	Peyer's patch development	GO_ImmuneSystemProcess-EBI-UniProt-GOA-ACAP-ARAP_13.05.2021_00h00	0.370084	1	1	1	[4]	Group112	42.8571	3	[ADA, RET, STAT5B]
	ENSSSCG00000017313	CRHR1	CRHR1			ENSSSCG00000037025	PLVAP	PLVAP			GO:0031296	B cell costimulation	GO_ImmuneSystemProcess-EBI-UniProt-GOA-ACAP-ARAP_13.05.2021_00h00	1	1	1	1	[2, 5, 6]	Group112	25	1	[TNFSF13B]
	ENSSSCG00000017358	SLC4A1	SLC4A1			ENSSSCG00000037099	ANKLE1	ANKLE1			GO:0002906	negative regulation of mature B cell apoptotic process	GO_ImmuneSystemProcess-EBI-UniProt-GOA-ACAP-ARAP_13.05.2021_00h00	0.563525	1	1	1	[3, 5, 6]	Group112	33.3333	1	[ADA]
	ENSSSCG00000017385	PSME3	PSME3			ENSSSCG00000037158	MTURN	MTURN			GO:0002634	regulation of germinal center formation	GO_ImmuneSystemProcess-EBI-UniProt-GOA-ACAP-ARAP_13.05.2021_00h00	1	1	1	1	[5]	Group112	25	2	[ADA, TNFSF13B]
	ENSSSCG00000017389	RAMP2	RAMP2			ENSSSCG00000037214		IGLV3-21			GO:0061146	Peyer's patch morphogenesis	GO_ImmuneSystemProcess-EBI-UniProt-GOA-ACAP-ARAP_13.05.2021_00h00	0.563525	1	1	1	[5]	Group112	33.3333	1	[RET]
	ENSSSCG00000017401	ATP6V0A1	ATP6V0A1			ENSSSCG00000037384	BLOC1S6	BLOC1S6			GO:0002636	positive regulation of germinal center formation	GO_ImmuneSystemProcess-EBI-UniProt-GOA-ACAP-ARAP_13.05.2021_00h00	0.0582134	1	1	1	[5, 6]	Group112	100	2	[ADA, TNFSF13B]
	ENSSSCG00000017406	STAT5B	STAT5B			ENSSSCG00000037450	SSC5D	SSC5D			GO:0046629	gamma-delta T cell activation	GO_ImmuneSystemProcess-EBI-UniProt-GOA-ACAP-ARAP_13.05.2021_00h00	0.612998	1	0.395648	1	[4]	Group113	28.5714	6	[KLRC1, MICA, MICB, NCKAP1L, NOD2, STAT5B]
	ENSSSCG00000017421	ACLY	ACLY			ENSSSCG00000037459	TCTA	TCTA			GO:0001911	negative regulation of leukocyte mediated cytotoxicity	GO_ImmuneSystemProcess-EBI-UniProt-GOA-ACAP-ARAP_13.05.2021_00h00	1	1	0.395648	1	[4, 5]	Group113	25	6	[CLEC12B, FCGR2B, KLRC1, KLRD1, MICA, NCKAP1L]
	ENSSSCG00000017466	CCR7	CCR7			ENSSSCG00000037524	LY6D	LY6D			GO:0002707	negative regulation of lymphocyte mediated immunity	GO_ImmuneSystemProcess-EBI-UniProt-GOA-ACAP-ARAP_13.05.2021_00h00	0.631158	1	0.395648	1	[4, 5]	Group113	20.3704	11	[ARG1, CD46, CLEC12B, FCGR2B, KLRC1, KLRD1, MICA, NCKAP1L, NOD2, PARP3, SLAMF1]
	ENSSSCG00000017524	CDK5RAP3	CDK5RAP3			ENSSSCG00000037558	YY1	YY1			GO:0046643	regulation of gamma-delta T cell activation	GO_ImmuneSystemProcess-EBI-UniProt-GOA-ACAP-ARAP_13.05.2021_00h00	0.733073	1	0.395648	1	[5]	Group113	27.2727	3	[NCKAP1L, NOD2, STAT5B]
	ENSSSCG00000017700	CCL3L1	CCL3			ENSSSCG00000037561	ATP11A	ATP11A			GO:0002710	negative regulation of T cell mediated immunity	GO_ImmuneSystemProcess-EBI-UniProt-GOA-ACAP-ARAP_13.05.2021_00h00	0.822388	1	0.395648	1	[5, 6]	Group113	25.9259	7	[ARG1, FCGR2B, KLRC1, KLRD1, NCKAP1L, NOD2, SLAMF1]
	ENSSSCG00000017700	CCL3L1	CCL18			ENSSSCG00000037568	RAB43	RAB43			GO:0046645	positive regulation of gamma-delta T cell activation	GO_ImmuneSystemProcess-EBI-UniProt-GOA-ACAP-ARAP_13.05.2021_00h00	0.458099	1	0.395648	1	[5, 6]	Group113	33.3333	3	[NCKAP1L, NOD2, STAT5B]
	ENSSSCG00000017705	CCL5	CCL5			ENSSSCG00000037597	CDK2	CDK2			GO:0001915	negative regulation of T cell mediated cytotoxicity	GO_ImmuneSystemProcess-EBI-UniProt-GOA-ACAP-ARAP_13.05.2021_00h00	0.26697	1	0.395648	1	[5, 6, 7]	Group113	40	4	[FCGR2B, KLRC1, KLRD1, NCKAP1L]
	ENSSSCG00000017755	NOS2	NOS2			ENSSSCG00000037645	COTL1	COTL1			GO:0042492	gamma-delta T cell differentiation	GO_ImmuneSystemProcess-EBI-UniProt-GOA-ACAP-ARAP_13.05.2021_00h00	1	1	0.395648	1	[5, 8]	Group113	21.4286	3	[KLRC1, NCKAP1L, STAT5B]
	ENSSSCG00000017777	FLOT2	FLOT2			ENSSSCG00000037663	PKNOX1	PKNOX1			GO:0045577	regulation of B cell differentiation	GO_ImmuneSystemProcess-EBI-UniProt-GOA-ACAP-ARAP_13.05.2021_00h00	0.674779	1	0.395648	1	[5, 7, 8]	Group113	26.6667	8	[ID2, IL7, NCKAP1L, NFAM1, SFRP1, SLAMF8, STAT5B, XBP1]
	ENSSSCG00000017864	SHPK	SHPK			ENSSSCG00000037958	TOB2	TOB2			GO:0045579	positive regulation of B cell differentiation	GO_ImmuneSystemProcess-EBI-UniProt-GOA-ACAP-ARAP_13.05.2021_00h00	0.76715	1	0.395648	1	[5, 6, 7, 8, 9]	Group113	26.6667	4	[IL7, NCKAP1L, STAT5B, XBP1]
	ENSSSCG00000017896	SCIMP	SCIMP			ENSSSCG00000038151		CMTM3			GO:0043307	eosinophil activation	GO_ImmuneSystemProcess-EBI-UniProt-GOA-ACAP-ARAP_13.05.2021_00h00	0.409433	1	0.842978	1	[4]	Group114	37.5	3	[CCL3, CD300A, VAMP7]
	ENSSSCG00000017912	PLD2	PLD2			ENSSSCG00000038326		GOLPH3			GO:1902563	regulation of neutrophil activation	GO_ImmuneSystemProcess-EBI-UniProt-GOA-ACAP-ARAP_13.05.2021_00h00	0.733073	1	0.842978	1	[3, 5]	Group114	27.2727	3	[CD300A, FCGR2B, SPI1]
	ENSSSCG00000017920		CXCL16			ENSSSCG00000038348	NME1	NME1			GO:1902566	regulation of eosinophil activation	GO_ImmuneSystemProcess-EBI-UniProt-GOA-ACAP-ARAP_13.05.2021_00h00	1	1	0.842978	1	[3, 5]	Group114	25	1	[CD300A]
	ENSSSCG00000017923	ALOX15	ALOX15			ENSSSCG00000038351	TNFRSF18	TNFRSF18			GO:2000416	regulation of eosinophil migration	GO_ImmuneSystemProcess-EBI-UniProt-GOA-ACAP-ARAP_13.05.2021_00h00	0.155867	1	0.842978	1	[3, 5]	Group114	50	3	[ADAM8, CCL24, CD300A]
	ENSSSCG00000017990	PIK3R6	PIK3R6			ENSSSCG00000038366	RAP2B	RAP2B			GO:1902564	negative regulation of neutrophil activation	GO_ImmuneSystemProcess-EBI-UniProt-GOA-ACAP-ARAP_13.05.2021_00h00	0.0459774	1	0.842978	1	[3, 4, 5, 6]	Group114	75	3	[CD300A, FCGR2B, SPI1]
	ENSSSCG00000018016	MAP2K4	MAP2K4			ENSSSCG00000038397	PTK2	PTK2			GO:1902567	negative regulation of eosinophil activation	GO_ImmuneSystemProcess-EBI-UniProt-GOA-ACAP-ARAP_13.05.2021_00h00	0.424545	1	0.842978	1	[3, 4, 5, 6]	Group114	50	1	[CD300A]
	ENSSSCG00000020744	DUSP3	DUSP3			ENSSSCG00000038418		CLEC4E			GO:2000417	negative regulation of eosinophil migration	GO_ImmuneSystemProcess-EBI-UniProt-GOA-ACAP-ARAP_13.05.2021_00h00	0.424545	1	0.842978	1	[3, 4, 5, 6]	Group114	50	1	[CD300A]
	ENSSSCG00000020749	KCNAB2	KCNAB2			ENSSSCG00000038506		CD46			GO:0033007	negative regulation of mast cell activation involved in immune response	GO_ImmuneSystemProcess-EBI-UniProt-GOA-ACAP-ARAP_13.05.2021_00h00	0.409433	1	0.842978	1	[3, 4, 5, 6, 7]	Group114	37.5	3	[CD300A, FER, HMOX1]
	ENSSSCG00000020750		IGKV2-30			ENSSSCG00000038594		SDC4			GO:0043305	negative regulation of mast cell degranulation	GO_ImmuneSystemProcess-EBI-UniProt-GOA-ACAP-ARAP_13.05.2021_00h00	0.635924	1	0.842978	1	[4, 5, 6, 7, 8]	Group114	33.3333	2	[CD300A, HMOX1]
	ENSSSCG00000020750		IGKV2D-30			ENSSSCG00000038715	FLCN	FLCN			GO:0050859	negative regulation of B cell receptor signaling pathway	GO_ImmuneSystemProcess-EBI-UniProt-GOA-ACAP-ARAP_13.05.2021_00h00	0.677824	1	0.842978	1	[3, 4, 5, 6, 7, 8, 9, 10]	Group114	28.5714	2	[CD300A, FCGR2B]
	ENSSSCG00000020879	FBXW7	FBXW7			ENSSSCG00000038719		IGLV3-19			GO:1900150	regulation of defense response to fungus	GO_ImmuneSystemProcess-EBI-UniProt-GOA-ACAP-ARAP_13.05.2021_00h00	0.677824	1	0.50551	1	[3, 4]	Group115	28.5714	2	[ARG1, SPI1]
	ENSSSCG00000020962	DYNLL2	DYNLL2			ENSSSCG00000038766	MAD1L1	MAD1L1			GO:0002372	myeloid dendritic cell cytokine production	GO_ImmuneSystemProcess-EBI-UniProt-GOA-ACAP-ARAP_13.05.2021_00h00	1	1	0.50551	1	[4]	Group115	25	2	[DHX36, MAVS]
	ENSSSCG00000020964	SEC22B	SEC22B			ENSSSCG00000038912		IFITM2			GO:0002886	regulation of myeloid leukocyte mediated immunity	GO_ImmuneSystemProcess-EBI-UniProt-GOA-ACAP-ARAP_13.05.2021_00h00	1	1	0.50551	1	[4]	Group115	23.3333	14	[ADGRE2, ARG1, CD300A, DHX36, FCGR2B, FER, HMOX1, MAVS, SNX4, SPI1, STXBP1, TYROBP, UNC13D, VAMP7]
	ENSSSCG00000020967		CD300H			ENSSSCG00000038912		IFITM1			GO:0090634	microglial cell mediated cytotoxicity	GO_ImmuneSystemProcess-EBI-UniProt-GOA-ACAP-ARAP_13.05.2021_00h00	0.635924	1	0.50551	1	[4]	Group115	33.3333	2	[SPI1, TYROBP]
	ENSSSCG00000020976	CSRP1	CSRP1			ENSSSCG00000038912		IFITM3			GO:0002888	positive regulation of myeloid leukocyte mediated immunity	GO_ImmuneSystemProcess-EBI-UniProt-GOA-ACAP-ARAP_13.05.2021_00h00	1	1	0.50551	1	[4, 5]	Group115	21.7391	5	[ARG1, DHX36, MAVS, SPI1, TYROBP]
	ENSSSCG00000021053	GIPR	GIPR			ENSSSCG00000038918	CTSF	CTSF			GO:0061081	positive regulation of myeloid leukocyte cytokine production involved in immune response	GO_ImmuneSystemProcess-EBI-UniProt-GOA-ACAP-ARAP_13.05.2021_00h00	0.62434	1	0.50551	1	[4, 5, 6]	Group115	18.1818	4	[CD36, DHX36, MAVS, SIRT1]
	ENSSSCG00000021241	ADAMTS13	ADAMTS13			ENSSSCG00000038940	GNPDA1	GNPDA1			GO:1904149	regulation of microglial cell mediated cytotoxicity	GO_ImmuneSystemProcess-EBI-UniProt-GOA-ACAP-ARAP_13.05.2021_00h00	0.635924	1	0.50551	1	[5]	Group115	33.3333	2	[SPI1, TYROBP]
	ENSSSCG00000021255	ADA	ADA			ENSSSCG00000038960		HGSNAT			GO:0002733	regulation of myeloid dendritic cell cytokine production	GO_ImmuneSystemProcess-EBI-UniProt-GOA-ACAP-ARAP_13.05.2021_00h00	1	1	0.50551	1	[5, 6]	Group115	25	2	[DHX36, MAVS]
	ENSSSCG00000021285	RNF216	RNF216			ENSSSCG00000038991		S100A13			GO:1904151	positive regulation of microglial cell mediated cytotoxicity	GO_ImmuneSystemProcess-EBI-UniProt-GOA-ACAP-ARAP_13.05.2021_00h00	0.600037	1	0.50551	1	[5, 6]	Group115	40	2	[SPI1, TYROBP]
	ENSSSCG00000021511	GCSAM	GCSAM			ENSSSCG00000039252	TCN1	TCN1			GO:0002735	positive regulation of myeloid dendritic cell cytokine production	GO_ImmuneSystemProcess-EBI-UniProt-GOA-ACAP-ARAP_13.05.2021_00h00	1	1	0.50551	1	[5, 6, 7]	Group115	25	2	[DHX36, MAVS]
	ENSSSCG00000021576	CD83	CD83			ENSSSCG00000039269	SHLD1	SHLD1			GO:0002579	positive regulation of antigen processing and presentation	GO_ImmuneSystemProcess-EBI-UniProt-GOA-ACAP-ARAP_13.05.2021_00h00	0.0462392	1	0.0836339	1	[2, 3]	Group116	50	6	[CCR7, HLA-DQB1, HLA-DQB2, NOD2, SLC11A1, TREM2]
	ENSSSCG00000021675		ADGRE2			ENSSSCG00000039270	TREM2	TREM2			GO:0002438	acute inflammatory response to antigenic stimulus	GO_ImmuneSystemProcess-EBI-UniProt-GOA-ACAP-ARAP_13.05.2021_00h00	0.366066	1	0.0836339	1	[3]	Group116	14.8148	4	[CCR7, CXCR2, FCGR2B, ICAM1]
	ENSSSCG00000021821	MYO1C	MYO1C			ENSSSCG00000039287	CLEC12A	CLEC12A			GO:0002604	regulation of dendritic cell antigen processing and presentation	GO_ImmuneSystemProcess-EBI-UniProt-GOA-ACAP-ARAP_13.05.2021_00h00	0.310694	1	0.0836339	1	[3]	Group116	36.3636	4	[CCR7, FCGR2B, NOD2, SLC11A1]
	ENSSSCG00000022080	RHOA	RHOA			ENSSSCG00000039539	DHTKD1	DHTKD1			GO:0002606	positive regulation of dendritic cell antigen processing and presentation	GO_ImmuneSystemProcess-EBI-UniProt-GOA-ACAP-ARAP_13.05.2021_00h00	0.370084	1	0.0836339	1	[3, 4]	Group116	42.8571	3	[CCR7, NOD2, SLC11A1]
	ENSSSCG00000022155	RBPJ	RBPJ			ENSSSCG00000039573	SLPI	SLPI			GO:0002922	positive regulation of humoral immune response	GO_ImmuneSystemProcess-EBI-UniProt-GOA-ACAP-ARAP_13.05.2021_00h00	0.625674	1	0.0836339	1	[3, 4]	Group116	17.3913	4	[CCR7, FCGR2B, NOD2, TREM2]
	ENSSSCG00000022258		WFDC12			ENSSSCG00000039706		APOL1			GO:0002524	hypersensitivity	GO_ImmuneSystemProcess-EBI-UniProt-GOA-ACAP-ARAP_13.05.2021_00h00	1	1	0.0836339	1	[4]	Group116	18.1818	2	[CCR7, FCGR2B]
	ENSSSCG00000022290	UMODL1	UMODL1			ENSSSCG00000039751	NLRC5	NLRC5			GO:0002864	regulation of acute inflammatory response to antigenic stimulus	GO_ImmuneSystemProcess-EBI-UniProt-GOA-ACAP-ARAP_13.05.2021_00h00	0.385955	1	0.0836339	1	[4]	Group116	12.5	2	[CCR7, FCGR2B]
	ENSSSCG00000022361	BANK1	BANK1			ENSSSCG00000039946	CD34	CD34			GO:0002883	regulation of hypersensitivity	GO_ImmuneSystemProcess-EBI-UniProt-GOA-ACAP-ARAP_13.05.2021_00h00	1	1	0.0836339	1	[5]	Group116	25	2	[CCR7, FCGR2B]
	ENSSSCG00000022370	TNFSF9	TNFSF9			ENSSSCG00000040009		IGKV2-30			GO:0002923	regulation of humoral immune response mediated by circulating immunoglobulin	GO_ImmuneSystemProcess-EBI-UniProt-GOA-ACAP-ARAP_13.05.2021_00h00	1	1	0.0836339	1	[4, 7]	Group116	22.2222	4	[CD46, FCGR2B, NOD2, TREM2]
	ENSSSCG00000022413	TIRAP	TIRAP			ENSSSCG00000040009		IGKV2D-30			GO:0002925	positive regulation of humoral immune response mediated by circulating immunoglobulin	GO_ImmuneSystemProcess-EBI-UniProt-GOA-ACAP-ARAP_13.05.2021_00h00	0.677824	1	0.0836339	1	[4, 5, 7, 8]	Group116	28.5714	2	[NOD2, TREM2]
	ENSSSCG00000022483	GPBAR1	GPBAR1			ENSSSCG00000040013	MTUS1	MTUS1			GO:0002604	regulation of dendritic cell antigen processing and presentation	GO_ImmuneSystemProcess-EBI-UniProt-GOA-ACAP-ARAP_13.05.2021_00h00	0.310694	1	0.232028	1	[3]	Group117	36.3636	4	[CCR7, FCGR2B, NOD2, SLC11A1]
	ENSSSCG00000022649	SLC7A11	SLC7A11			ENSSSCG00000040134	TNFRSF13B	TNFRSF13B			GO:0002921	negative regulation of humoral immune response	GO_ImmuneSystemProcess-EBI-UniProt-GOA-ACAP-ARAP_13.05.2021_00h00	0.775019	1	0.232028	1	[3, 4]	Group117	18.75	3	[CD46, CD59, FCGR2B]
	ENSSSCG00000022815	PYGB	PYGB			ENSSSCG00000040286	CYLD	CYLD			GO:0002922	positive regulation of humoral immune response	GO_ImmuneSystemProcess-EBI-UniProt-GOA-ACAP-ARAP_13.05.2021_00h00	0.625674	1	0.232028	1	[3, 4]	Group117	17.3913	4	[CCR7, FCGR2B, NOD2, TREM2]
	ENSSSCG00000022874	DNAJA3	DNAJA3			ENSSSCG00000040569	PLA2G10	PLA2G10			GO:0002823	negative regulation of adaptive immune response based on somatic recombination of immune receptors built from immunoglobulin superfamily domains	GO_ImmuneSystemProcess-EBI-UniProt-GOA-ACAP-ARAP_13.05.2021_00h00	0.343652	1	0.232028	1	[4, 5]	Group117	18.1818	10	[ARG1, CD46, FCGR2B, KLRC1, KLRD1, NCKAP1L, NOD2, PARP3, SLAMF1, TNFSF18]
	ENSSSCG00000023033	PARP3	PARP3			ENSSSCG00000040648	CCL8	CCL8			GO:0002712	regulation of B cell mediated immunity	GO_ImmuneSystemProcess-EBI-UniProt-GOA-ACAP-ARAP_13.05.2021_00h00	0.881385	1	0.232028	1	[5]	Group117	22.5806	14	[CD226, CD46, EXOSC3, FCGR2B, HMCES, KMT5C, NOD2, PARP3, SHLD1, SHLD2, SHLD3, SLC15A4, TNFSF13, TREM2]
	ENSSSCG00000023178	BATF2	BATF2			ENSSSCG00000040682	MAPK3	MAPK3			GO:0002713	negative regulation of B cell mediated immunity	GO_ImmuneSystemProcess-EBI-UniProt-GOA-ACAP-ARAP_13.05.2021_00h00	0.775019	1	0.232028	1	[5, 6]	Group117	18.75	3	[CD46, FCGR2B, PARP3]
	ENSSSCG00000023247	OPTN	OPTN			ENSSSCG00000043974		CD300LF			GO:0002923	regulation of humoral immune response mediated by circulating immunoglobulin	GO_ImmuneSystemProcess-EBI-UniProt-GOA-ACAP-ARAP_13.05.2021_00h00	1	1	0.232028	1	[4, 7]	Group117	22.2222	4	[CD46, FCGR2B, NOD2, TREM2]
	ENSSSCG00000023264	IDH1	IDH1			ENSSSCG00000045531	FKBP1B	FKBP1B			GO:0002924	negative regulation of humoral immune response mediated by circulating immunoglobulin	GO_ImmuneSystemProcess-EBI-UniProt-GOA-ACAP-ARAP_13.05.2021_00h00	1	1	0.232028	1	[4, 5, 7, 8]	Group117	18.1818	2	[CD46, FCGR2B]
	ENSSSCG00000023269	EXOC1	EXOC1			ENSSSCG00000045878		LILRA4			GO:0002925	positive regulation of humoral immune response mediated by circulating immunoglobulin	GO_ImmuneSystemProcess-EBI-UniProt-GOA-ACAP-ARAP_13.05.2021_00h00	0.677824	1	0.232028	1	[4, 5, 7, 8]	Group117	28.5714	2	[NOD2, TREM2]
	ENSSSCG00000023333	FCN2	FCN2			ENSSSCG00000045878		LILRB3			GO:0030450	regulation of complement activation, classical pathway	GO_ImmuneSystemProcess-EBI-UniProt-GOA-ACAP-ARAP_13.05.2021_00h00	1	1	0.232028	1	[4, 5, 6, 7, 8]	Group117	22.2222	2	[CD46, TREM2]
	ENSSSCG00000023362	RHBDF2	RHBDF2			ENSSSCG00000045878		LILRA6			GO:0002579	positive regulation of antigen processing and presentation	GO_ImmuneSystemProcess-EBI-UniProt-GOA-ACAP-ARAP_13.05.2021_00h00	0.0462392	1	0.887749	1	[2, 3]	Group118	50	6	[CCR7, HLA-DQB1, HLA-DQB2, NOD2, SLC11A1, TREM2]
	ENSSSCG00000023495	PITHD1	PITHD1			ENSSSCG00000045878		LILRA5			GO:0001787	natural killer cell proliferation	GO_ImmuneSystemProcess-EBI-UniProt-GOA-ACAP-ARAP_13.05.2021_00h00	0.310694	1	0.887749	1	[4]	Group118	36.3636	4	[IL15, IL18, SLAMF1, STAT5B]
	ENSSSCG00000023584		TRGV2			ENSSSCG00000045883		LILRA4			GO:0042088	T-helper 1 type immune response	GO_ImmuneSystemProcess-EBI-UniProt-GOA-ACAP-ARAP_13.05.2021_00h00	0.495344	1	0.887749	1	[4]	Group118	19.1489	9	[ANXA1, BCL3, HLA-DQB1, HLA-DQB2, HRAS, IL18, IL18BP, SLAMF1, SLC11A1]
	ENSSSCG00000023584		TRGV3			ENSSSCG00000045883		LILRB3			GO:0002339	B cell selection	GO_ImmuneSystemProcess-EBI-UniProt-GOA-ACAP-ARAP_13.05.2021_00h00	0.0626901	1	0.887749	1	[1, 5, 8]	Group118	57.1429	4	[BAX, HLA-DQB1, HLA-DQB2, TRAF3IP2]
	ENSSSCG00000023584		TRGV8			ENSSSCG00000045883		LILRA6			GO:0002825	regulation of T-helper 1 type immune response	GO_ImmuneSystemProcess-EBI-UniProt-GOA-ACAP-ARAP_13.05.2021_00h00	0.674758	1	0.887749	1	[5]	Group118	19.3548	6	[ANXA1, HLA-DQB1, HLA-DQB2, IL18, SLAMF1, SLC11A1]
	ENSSSCG00000023584		TRGV4			ENSSSCG00000045883		LILRA5			GO:0002827	positive regulation of T-helper 1 type immune response	GO_ImmuneSystemProcess-EBI-UniProt-GOA-ACAP-ARAP_13.05.2021_00h00	0.790838	1	0.887749	1	[5, 6]	Group118	26.3158	5	[HLA-DQB1, HLA-DQB2, IL18, SLAMF1, SLC11A1]
	ENSSSCG00000023584		TRGV5			ENSSSCG00000046003	TSC1	TSC1			GO:0002344	B cell affinity maturation	GO_ImmuneSystemProcess-EBI-UniProt-GOA-ACAP-ARAP_13.05.2021_00h00	0.0944896	1	0.887749	1	[3, 4, 7, 10]	Group118	60	3	[HLA-DQB1, HLA-DQB2, TRAF3IP2]
	ENSSSCG00000023716	TNFAIP6	TNFAIP6			ENSSSCG00000046387	PSMD2	PSMD2			GO:0035744	T-helper 1 cell cytokine production	GO_ImmuneSystemProcess-EBI-UniProt-GOA-ACAP-ARAP_13.05.2021_00h00	0.635924	1	0.887749	1	[5, 7]	Group118	33.3333	2	[IL18, SLAMF1]
	ENSSSCG00000023762	TRPM2	TRPM2			ENSSSCG00000046518		IGLV3-25			GO:2000554	regulation of T-helper 1 cell cytokine production	GO_ImmuneSystemProcess-EBI-UniProt-GOA-ACAP-ARAP_13.05.2021_00h00	0.635924	1	0.887749	1	[5, 6, 7, 8]	Group118	33.3333	2	[IL18, SLAMF1]
	ENSSSCG00000024027	PAFAH1B2	PAFAH1B2			ENSSSCG00000046518		IGLV3-27			GO:2000556	positive regulation of T-helper 1 cell cytokine production	GO_ImmuneSystemProcess-EBI-UniProt-GOA-ACAP-ARAP_13.05.2021_00h00	0.635924	1	0.887749	1	[5, 6, 7, 8, 9]	Group118	33.3333	2	[IL18, SLAMF1]
	ENSSSCG00000024059	VAT1	VAT1			ENSSSCG00000046640	OAS1	OAS1			GO:0045628	regulation of T-helper 2 cell differentiation	GO_ImmuneSystemProcess-EBI-UniProt-GOA-ACAP-ARAP_13.05.2021_00h00	0.733073	1	0.887749	1	[4, 9, 10, 11, 12, 13]	Group118	27.2727	3	[ANXA1, IL18, PRKCZ]
	ENSSSCG00000024119	GLB1	GLB1			ENSSSCG00000048919	PRNP	PRNP			GO:0002696	positive regulation of leukocyte activation	GO_ImmuneSystemProcess-EBI-UniProt-GOA-ACAP-ARAP_13.05.2021_00h00	0.72285	1	0.888734	1	[2, 3]	Group119	23.3708	104	[ADA, ADAM8, AGER, AIF1, ANXA1, AP3B1, ARHGEF7, BLOC1S6, BMI1, BST1, CCL3, CCL5, CCR7, CD1D, CD226, CD24, CD46, CD47, CD83, CEBPA, CLEC4D, CLEC7A, CSK, CTSC, CYRIB, DNAJA3, DPP4, DUSP10, EXOSC3, FADD, FLOT2, GAS6, GPAM, GPR183, HLA-DMB, HLA-DQB1, HLA-DQB2, HLA-DRA, HMCES, IGHG1, IGHG2, IGHG3, IGHG4, IGHV3-15, IGHV3-49, IGHV3-72, IGHV3-73, IGHV3OR15-7, IGKC, IL15, IL18, IL1A, IL7, IRS2, KARS1, KLR…
	ENSSSCG00000024206	CPPED1	CPPED1			ENSSSCG00000050458	MPEG1	MPEG1			GO:0042113	B cell activation	GO_ImmuneSystemProcess-EBI-UniProt-GOA-ACAP-ARAP_13.05.2021_00h00	0.699499	1	0.888734	1	[3]	Group119	23.1608	85	[ABL1, ADA, AKAP17A, ATM, BANK1, BAX, BCL3, BMI1, BST1, CASP3, CASP8, CCR6, CD300A, CEBPG, DLL1, DNAJB9, EXOSC3, FCGR2B, FCRLA, FNIP1, GON4L, GPR183, HLA-DQB1, HLA-DQB2, HMCES, ID2, IGHG1, IGHG2, IGHG3, IGHG4, IGHV3-15, IGHV3-49, IGHV3-72, IGHV3-73, IGHV3OR15-7, IGKC, IL7, IRS2, ITGA4, KLF6, KMT5C, LFNG, LGALS1, LRRC8A, LYL1, MFNG, MIF, MS4A2, NCKAP1L, NFAM1, NFATC2, NOD2, NOTCH2, PARP3, PAWR, PH…
	ENSSSCG00000024281		LGALS7B			ENSSSCG00000051205	P2RX4	P2RX4			GO:0051249	regulation of lymphocyte activation	GO_ImmuneSystemProcess-EBI-UniProt-GOA-ACAP-ARAP_13.05.2021_00h00	0.957174	1	0.888734	1	[3]	Group119	24.0143	134	[ABL1, ADA, ADAM8, ADORA2A, AGER, AIF1, ANXA1, AP3B1, ARG1, ARHGEF7, ATM, BANK1, BLOC1S6, BMI1, BRAF, BST1, CASP3, CCL5, CCR7, CD1D, CD24, CD300A, CD46, CD47, CD83, CEBPB, CLEC7A, CSK, CYRIB, DNAJA3, DPP4, DROSHA, DTX1, DUSP10, DUSP3, EXOSC3, FADD, FCGR2B, FLOT2, GAS6, GPAM, GPR183, HLA-DMB, HLA-DQB1, HLA-DQB2, HLA-DRA, HMCES, ID2, IGHG1, IGHG2, IGHG3, IGHG4, IGHV3-15, IGHV3-49, IGHV3-72, IGHV3-7…
	ENSSSCG00000024281		LGALS7			ENSSSCG00000052111		TRGV2			GO:0051251	positive regulation of lymphocyte activation	GO_ImmuneSystemProcess-EBI-UniProt-GOA-ACAP-ARAP_13.05.2021_00h00	0.663923	1	0.888734	1	[3, 4]	Group119	23.1156	92	[ADA, ADAM8, AGER, AIF1, ANXA1, AP3B1, ARHGEF7, BLOC1S6, BMI1, BST1, CCL5, CCR7, CD1D, CD24, CD46, CD47, CD83, CLEC7A, CSK, CYRIB, DNAJA3, DPP4, DUSP10, EXOSC3, FADD, FLOT2, GAS6, GPAM, GPR183, HLA-DMB, HLA-DQB1, HLA-DQB2, HLA-DRA, HMCES, IGHG1, IGHG2, IGHG3, IGHG4, IGHV3-15, IGHV3-49, IGHV3-72, IGHV3-73, IGHV3OR15-7, IGKC, IL15, IL18, IL1A, IL7, IRS2, KLRC2, KLRK1, KMT5C, LGALS1, MIF, MPL, MYD88…
	ENSSSCG00000024347	CRISP3	CRISP3			ENSSSCG00000052111		TRGV3			GO:0042100	B cell proliferation	GO_ImmuneSystemProcess-EBI-UniProt-GOA-ACAP-ARAP_13.05.2021_00h00	1	1	0.888734	1	[4]	Group119	23.7624	24	[ABL1, ADA, ATM, BAX, BMI1, BST1, CASP3, CD300A, FCGR2B, GPR183, IL7, IRS2, MIF, MS4A2, NCKAP1L, NFATC2, PAWR, TIRAP, TNFRSF13B, TNFRSF21, TNFRSF4, TNFSF13B, TYROBP, VAV3]
	ENSSSCG00000024377	RPS6KA5	RPS6KA5			ENSSSCG00000052111		TRGV8			GO:0050864	regulation of B cell activation	GO_ImmuneSystemProcess-EBI-UniProt-GOA-ACAP-ARAP_13.05.2021_00h00	0.569061	1	0.888734	1	[4]	Group119	22.3744	49	[ADA, ATM, BANK1, BMI1, BST1, CASP3, CD300A, EXOSC3, FCGR2B, GPR183, HMCES, ID2, IGHG1, IGHG2, IGHG3, IGHG4, IGHV3-15, IGHV3-49, IGHV3-72, IGHV3-73, IGHV3OR15-7, IGKC, IL7, IRS2, KMT5C, MIF, NCKAP1L, NFAM1, NFATC2, NOD2, PARP3, PAWR, SFRP1, SHLD1, SHLD2, SHLD3, SLAMF8, SLC15A4, STAT5B, TIRAP, TNFRSF13B, TNFRSF21, TNFRSF4, TNFSF13, TNFSF13B, TRDC, TYROBP, VAV3, XBP1]
	ENSSSCG00000024484	DEGS1	DEGS1			ENSSSCG00000052111		TRGV4			GO:0002312	B cell activation involved in immune response	GO_ImmuneSystemProcess-EBI-UniProt-GOA-ACAP-ARAP_13.05.2021_00h00	0.20152	1	0.888734	1	[4, 5]	Group119	30.2326	26	[ABL1, ADA, BCL3, CCR6, DLL1, EXOSC3, FCGR2B, GPR183, HMCES, KMT5C, LFNG, LGALS1, MFNG, NOTCH2, PARP3, PLCG2, RNF8, SHLD1, SHLD2, SHLD3, SLC15A4, SPI1, ST3GAL1, TNFSF13, UNG, XBP1]
	ENSSSCG00000024486	HOOK3	HOOK3			ENSSSCG00000052111		TRGV5			GO:0030098	lymphocyte differentiation	GO_ImmuneSystemProcess-EBI-UniProt-GOA-ACAP-ARAP_13.05.2021_00h00	0.49333	1	0.888734	1	[3, 6]	Group119	25.5696	101	[ABL1, ADA, ADAM8, ANXA1, AP3B1, ATM, BAX, BCL3, BMI1, BRAF, CCR6, CCR7, CD1D, CD46, CD83, CD8A, CEBPG, CHD7, DLL1, DNAJA3, DNAJB9, DROSHA, DTX1, DUSP10, ENTPD7, FADD, FCGR2B, FNIP1, FOXP1, GAS6, GBA, GON4L, GPR183, GPR89A, GPR89B, HLA-DQB1, HLA-DQB2, HLA-DRA, ID2, IL15, IL18, IL1A, IL6R, IL7, IRF1, ITGA4, KLF6, KLRC1, LEPROT, LFNG, LGALS1, LRRC8A, LY6D, LYL1, MFNG, MR1, MS4A2, NCKAP1L, NFAM1, NF…
	ENSSSCG00000024549	LYL1	LYL1			ENSSSCG00000052704		H3C7			GO:0050871	positive regulation of B cell activation	GO_ImmuneSystemProcess-EBI-UniProt-GOA-ACAP-ARAP_13.05.2021_00h00	0.172815	1	0.888734	1	[4, 5]	Group119	19.5402	34	[ADA, BMI1, BST1, EXOSC3, GPR183, HMCES, IGHG1, IGHG2, IGHG3, IGHG4, IGHV3-15, IGHV3-49, IGHV3-72, IGHV3-73, IGHV3OR15-7, IGKC, IL7, IRS2, KMT5C, MIF, NCKAP1L, NFATC2, NOD2, SHLD1, SHLD2, SHLD3, STAT5B, TIRAP, TNFRSF4, TNFSF13, TNFSF13B, TRDC, VAV3, XBP1]
	ENSSSCG00000024562	CCR6	CCR6			ENSSSCG00000053072		H3C2			GO:0030888	regulation of B cell proliferation	GO_ImmuneSystemProcess-EBI-UniProt-GOA-ACAP-ARAP_13.05.2021_00h00	0.142288	1	0.888734	1	[5]	Group119	32.3077	21	[ADA, ATM, BMI1, BST1, CASP3, CD300A, FCGR2B, GPR183, IL7, IRS2, MIF, NCKAP1L, NFATC2, PAWR, TIRAP, TNFRSF13B, TNFRSF21, TNFRSF4, TNFSF13B, TYROBP, VAV3]
	ENSSSCG00000024655	PHB2	PHB2			ENSSSCG00000053072		H3C3			GO:0030183	B cell differentiation	GO_ImmuneSystemProcess-EBI-UniProt-GOA-ACAP-ARAP_13.05.2021_00h00	0.434604	1	0.888734	1	[4, 7]	Group119	26.8456	40	[ABL1, ADA, ATM, BAX, BCL3, CEBPG, DLL1, DNAJB9, FCGR2B, FNIP1, GON4L, GPR183, HLA-DQB1, HLA-DQB2, ID2, IL7, ITGA4, KLF6, LFNG, LGALS1, LRRC8A, LYL1, MFNG, MS4A2, NCKAP1L, NFAM1, NOTCH2, PLCG2, PRKDC, RBPJ, SFRP1, SLAMF8, SPI1, ST3GAL1, STAT5B, TNFSF13B, TRAF3IP2, XBP1, YY1, YY1AP1]
	ENSSSCG00000024722	PIBF1	PIBF1			ENSSSCG00000053991	SOX12	SOX12			GO:0030890	positive regulation of B cell proliferation	GO_ImmuneSystemProcess-EBI-UniProt-GOA-ACAP-ARAP_13.05.2021_00h00	0.379856	1	0.888734	1	[5, 6]	Group119	29.5455	13	[ADA, BMI1, BST1, GPR183, IL7, IRS2, MIF, NCKAP1L, NFATC2, TIRAP, TNFRSF4, TNFSF13B, VAV3]
	ENSSSCG00000024770	LIG3	LIG3			ENSSSCG00000054082		TRBV7-9			GO:0002695	negative regulation of leukocyte activation	GO_ImmuneSystemProcess-EBI-UniProt-GOA-ACAP-ARAP_13.05.2021_00h00	0.165518	1	0.695005	1	[2, 3]	Group120	19.7917	38	[ADORA2A, ANXA1, ARG1, ATM, BANK1, BPI, CASP3, CD300A, CD300LF, CEBPB, DTX1, DUSP3, FCGR2B, FER, HMOX1, ID2, IRF1, LGALS7, LGALS7B, MAD1L1, MICA, MILR1, NCKAP1L, PARP3, PAWR, PIBF1, PRKAR1A, PRNP, SDC4, SFRP1, SPI1, TIGIT, TNFRSF13B, TNFRSF21, TNFSF18, TWSG1, TYRO3, TYROBP]
	ENSSSCG00000024791		CD59			ENSSSCG00000054981	FADD	FADD			GO:0051250	negative regulation of lymphocyte activation	GO_ImmuneSystemProcess-EBI-UniProt-GOA-ACAP-ARAP_13.05.2021_00h00	0.220886	1	0.695005	1	[3, 4]	Group120	20	32	[ADORA2A, ANXA1, ARG1, ATM, BANK1, CASP3, CD300A, CEBPB, DTX1, DUSP3, FCGR2B, ID2, IRF1, LGALS7, LGALS7B, MAD1L1, MICA, NCKAP1L, PARP3, PAWR, PIBF1, PRKAR1A, PRNP, SDC4, SFRP1, TIGIT, TNFRSF13B, TNFRSF21, TNFSF18, TWSG1, TYRO3, TYROBP]
	ENSSSCG00000024912	WDR5	WDR5			ENSSSCG00000055187	CPNE1	CPNE1			GO:0042098	T cell proliferation	GO_ImmuneSystemProcess-EBI-UniProt-GOA-ACAP-ARAP_13.05.2021_00h00	0.803826	1	0.695005	1	[4]	Group120	23.2227	49	[ABL1, AGER, AIF1, ANXA1, ARG1, BAX, BMI1, CADM1, CASP3, CCL5, CD1D, CD24, CD46, CEBPB, DNAJA3, FADD, FKBP1B, GPAM, HLA-DMB, IL15, IL18, IL1A, IRF1, LGALS7, LGALS7B, MAD1L1, NCK1, NCKAP1L, PAWR, PIK3CG, PRKAR1A, PRNP, RASAL3, RIPK3, RPS3, SDC4, SH3RF1, SLAMF1, SLC11A1, SPTA1, STAT5B, TNFRSF21, TNFRSF4, TNFSF13B, TNFSF18, TNFSF8, TNFSF9, TWSG1, ZAP70]
	ENSSSCG00000024916	DHX36	DHX36			ENSSSCG00000055397	NAPRT	NAPRT			GO:0050670	regulation of lymphocyte proliferation	GO_ImmuneSystemProcess-EBI-UniProt-GOA-ACAP-ARAP_13.05.2021_00h00	0.814257	1	0.695005	1	[4]	Group120	24.7899	59	[ADA, AGER, AIF1, ANXA1, ARG1, ATM, BMI1, BST1, CASP3, CCL5, CD1D, CD24, CD300A, CD46, CEBPB, DNAJA3, FADD, FCGR2B, GPAM, GPR183, HLA-DMB, IL15, IL18, IL1A, IL7, IRF1, IRS2, LGALS7, LGALS7B, MAD1L1, MIF, MPL, MYD88, NCK1, NCKAP1L, NFATC2, PAWR, PRKAR1A, PRNP, RASAL3, RIPK3, RPS3, SDC4, SH3RF1, SLAMF1, SPTA1, STAT5B, TIRAP, TNFRSF13B, TNFRSF21, TNFRSF4, TNFSF13B, TNFSF18, TNFSF8, TNFSF9, TWSG1, TY…
	ENSSSCG00000025028	XIAP	XIAP			ENSSSCG00000055477	SLA2	SLA2			GO:0050672	negative regulation of lymphocyte proliferation	GO_ImmuneSystemProcess-EBI-UniProt-GOA-ACAP-ARAP_13.05.2021_00h00	0.315111	1	0.695005	1	[4, 5]	Group120	19.3182	17	[ARG1, ATM, CASP3, CD300A, CEBPB, FCGR2B, LGALS7, LGALS7B, MAD1L1, PAWR, PRKAR1A, PRNP, SDC4, TNFRSF13B, TNFRSF21, TWSG1, TYROBP]
	ENSSSCG00000025206	RNF19B	RNF19B			ENSSSCG00000056247		H4C8			GO:0050868	negative regulation of T cell activation	GO_ImmuneSystemProcess-EBI-UniProt-GOA-ACAP-ARAP_13.05.2021_00h00	0.0888105	1	0.695005	1	[4, 5]	Group120	17.6	22	[ADORA2A, ANXA1, ARG1, CASP3, CD300A, CEBPB, DTX1, DUSP3, FCGR2B, IRF1, LGALS7, LGALS7B, MAD1L1, NCKAP1L, PAWR, PRKAR1A, PRNP, SDC4, TIGIT, TNFRSF21, TNFSF18, TWSG1]
	ENSSSCG00000025208	RNF39	RNF39			ENSSSCG00000056654		IGKV2-30			GO:0050869	negative regulation of B cell activation	GO_ImmuneSystemProcess-EBI-UniProt-GOA-ACAP-ARAP_13.05.2021_00h00	0.10433	1	0.695005	1	[4, 5]	Group120	36.3636	12	[ATM, BANK1, CASP3, CD300A, FCGR2B, ID2, PARP3, PAWR, SFRP1, TNFRSF13B, TNFRSF21, TYROBP]
	ENSSSCG00000025228	TRAF3IP1	TRAF3IP1			ENSSSCG00000056654		IGKV2D-30			GO:0030888	regulation of B cell proliferation	GO_ImmuneSystemProcess-EBI-UniProt-GOA-ACAP-ARAP_13.05.2021_00h00	0.142288	1	0.695005	1	[5]	Group120	32.3077	21	[ADA, ATM, BMI1, BST1, CASP3, CD300A, FCGR2B, GPR183, IL7, IRS2, MIF, NCKAP1L, NFATC2, PAWR, TIRAP, TNFRSF13B, TNFRSF21, TNFRSF4, TNFSF13B, TYROBP, VAV3]
	ENSSSCG00000025315	SEPSECS	SEPSECS			ENSSSCG00000057209	POLR3B	POLR3B			GO:0042129	regulation of T cell proliferation	GO_ImmuneSystemProcess-EBI-UniProt-GOA-ACAP-ARAP_13.05.2021_00h00	0.790022	1	0.695005	1	[5]	Group120	23.0769	42	[AGER, AIF1, ANXA1, ARG1, BMI1, CASP3, CCL5, CD1D, CD24, CD46, CEBPB, DNAJA3, FADD, GPAM, HLA-DMB, IL15, IL18, IL1A, IRF1, LGALS7, LGALS7B, MAD1L1, NCK1, NCKAP1L, PAWR, PRKAR1A, PRNP, RASAL3, RIPK3, RPS3, SDC4, SH3RF1, SLAMF1, SPTA1, STAT5B, TNFRSF21, TNFSF13B, TNFSF18, TNFSF8, TNFSF9, TWSG1, ZAP70]
	ENSSSCG00000025606	ATM	ATM			ENSSSCG00000057498		TBKBP1			GO:0030889	negative regulation of B cell proliferation	GO_ImmuneSystemProcess-EBI-UniProt-GOA-ACAP-ARAP_13.05.2021_00h00	0.0417567	1	0.695005	1	[5, 6]	Group120	47.0588	8	[ATM, CASP3, CD300A, FCGR2B, PAWR, TNFRSF13B, TNFRSF21, TYROBP]
	ENSSSCG00000025685	TP73	TP73			ENSSSCG00000058619		GBP6			GO:0042130	negative regulation of T cell proliferation	GO_ImmuneSystemProcess-EBI-UniProt-GOA-ACAP-ARAP_13.05.2021_00h00	0.163635	1	0.695005	1	[5, 6]	Group120	16.6667	12	[ARG1, CASP3, CEBPB, LGALS7, LGALS7B, MAD1L1, PAWR, PRKAR1A, PRNP, SDC4, TNFRSF21, TWSG1]
	ENSSSCG00000025701	NCK1	NCK1			ENSSSCG00000058723	CD1D	CD1D			GO:0046636	negative regulation of alpha-beta T cell activation	GO_ImmuneSystemProcess-EBI-UniProt-GOA-ACAP-ARAP_13.05.2021_00h00	0.286025	1	0.695005	1	[5, 6]	Group120	15.9091	7	[ADORA2A, ANXA1, CD300A, LGALS7, LGALS7B, TNFSF18, TWSG1]
	ENSSSCG00000025768	CALM1				ENSSSCG00000059210		H3C8			GO:0002687	positive regulation of leukocyte migration	GO_ImmuneSystemProcess-EBI-UniProt-GOA-ACAP-ARAP_13.05.2021_00h00	0.842447	1	0.538198	1	[2, 3]	Group121	25	36	[ADAM8, AGER, AIF1, AKIRIN1, APP, C1QBP, CCL24, CCL3, CCL4, CCL5, CCL8, CCR6, CCR7, CXCR2, EDN3, FADD, GAS6, ICAM1, IL6R, ITGA4, LGMN, MAPK3, MIA3, NCKAP1L, P2RX4, P2RY12, PLVAP, PTK2, RHOA, RPSA, SLAMF1, SPI1, TIRAP, TNFRSF18, TNFSF18, TREM2]
	ENSSSCG00000025775	TADA2A	TADA2A			ENSSSCG00000059210		H3C4			GO:1905517	macrophage migration	GO_ImmuneSystemProcess-EBI-UniProt-GOA-ACAP-ARAP_13.05.2021_00h00	0.663391	1	0.538198	1	[3]	Group121	26.1538	17	[AKIRIN1, C5, CCL3, CCL5, DDT, DDTL, MAPK3, MIF, MTUS1, P2RX4, P2RY12, PTK2, SLAMF1, SLAMF8, STK4, TNFSF18, TREM2]
	ENSSSCG00000025795	CSF3R	CSF3R			ENSSSCG00000059880	GZMB	GZMB			GO:0002690	positive regulation of leukocyte chemotaxis	GO_ImmuneSystemProcess-EBI-UniProt-GOA-ACAP-ARAP_13.05.2021_00h00	0.480202	1	0.538198	1	[3, 4]	Group121	20.7921	21	[AIF1, AKIRIN1, C1QBP, CCL3, CCL4, CCL5, CCR6, CCR7, CXCR2, EDN3, GAS6, IL6R, LGMN, MAPK3, NCKAP1L, PTK2, RPSA, SLAMF1, SPI1, TIRAP, TNFSF18]
	ENSSSCG00000025820	SLC15A4	SLC15A4			ENSSSCG00000060315		CLEC4A			GO:0048246	macrophage chemotaxis	GO_ImmuneSystemProcess-EBI-UniProt-GOA-ACAP-ARAP_13.05.2021_00h00	0.501044	1	0.538198	1	[3, 4]	Group121	28.5714	14	[AKIRIN1, C5, CCL3, CCL5, DDT, DDTL, MAPK3, MIF, MTUS1, PTK2, SLAMF1, SLAMF8, STK4, TNFSF18]
	ENSSSCG00000025822	SFRP1	SFRP1			ENSSSCG00000060530	C1R	C1R			GO:1905521	regulation of macrophage migration	GO_ImmuneSystemProcess-EBI-UniProt-GOA-ACAP-ARAP_13.05.2021_00h00	0.0873971	1	0.538198	1	[3, 4]	Group121	35.4167	17	[AKIRIN1, C5, CCL3, CCL5, DDT, DDTL, MAPK3, MIF, MTUS1, P2RX4, P2RY12, PTK2, SLAMF1, SLAMF8, STK4, TNFSF18, TREM2]
	ENSSSCG00000026006	KLF13	KLF13			ENSSSCG00000060656	GPX1	GPX1			GO:1904124	microglial cell migration	GO_ImmuneSystemProcess-EBI-UniProt-GOA-ACAP-ARAP_13.05.2021_00h00	0.232684	1	0.538198	1	[4]	Group121	44.4444	4	[CCL3, P2RX4, P2RY12, TREM2]
	ENSSSCG00000026082	DNAJC3	DNAJC3			ENSSSCG00000060759		H2BC21			GO:1905523	positive regulation of macrophage migration	GO_ImmuneSystemProcess-EBI-UniProt-GOA-ACAP-ARAP_13.05.2021_00h00	0.118398	1	0.538198	1	[3, 4, 5]	Group121	37.037	10	[AKIRIN1, CCL3, CCL5, MAPK3, P2RX4, P2RY12, PTK2, SLAMF1, TNFSF18, TREM2]
	ENSSSCG00000026217		KLRC2			ENSSSCG00000061721		MUC19			GO:0010758	regulation of macrophage chemotaxis	GO_ImmuneSystemProcess-EBI-UniProt-GOA-ACAP-ARAP_13.05.2021_00h00	0.114969	1	0.538198	1	[4, 5]	Group121	36.1111	13	[AKIRIN1, C5, CCL5, DDT, DDTL, MAPK3, MIF, MTUS1, PTK2, SLAMF1, SLAMF8, STK4, TNFSF18]
	ENSSSCG00000026217		KLRC1			ENSSSCG00000061743	LIME1	LIME1			GO:0071622	regulation of granulocyte chemotaxis	GO_ImmuneSystemProcess-EBI-UniProt-GOA-ACAP-ARAP_13.05.2021_00h00	0.272493	1	0.538198	1	[4, 5]	Group121	30.3571	17	[AKIRIN1, BST1, C1QBP, C5AR2, CCL5, CCR7, CXCR2, DPP4, KIF20B, MAPK3, NCKAP1L, NOD2, PTK2, RPSA, SLAMF1, TIRAP, TNFSF18]
	ENSSSCG00000026269	RAB29	RAB29			ENSSSCG00000061876		H3C6			GO:1904139	regulation of microglial cell migration	GO_ImmuneSystemProcess-EBI-UniProt-GOA-ACAP-ARAP_13.05.2021_00h00	0.232684	1	0.538198	1	[4, 5]	Group121	44.4444	4	[CCL3, P2RX4, P2RY12, TREM2]
	ENSSSCG00000026344	MCM3AP	MCM3AP			ENSSSCG00000061957		CD36			GO:0010759	positive regulation of macrophage chemotaxis	GO_ImmuneSystemProcess-EBI-UniProt-GOA-ACAP-ARAP_13.05.2021_00h00	0.599614	1	0.538198	1	[4, 5, 6]	Group121	30	6	[AKIRIN1, CCL5, MAPK3, PTK2, SLAMF1, TNFSF18]
	ENSSSCG00000026427	RORC	RORC			ENSSSCG00000062039	RAB5B	RAB5B			GO:1904141	positive regulation of microglial cell migration	GO_ImmuneSystemProcess-EBI-UniProt-GOA-ACAP-ARAP_13.05.2021_00h00	0.0626901	1	0.538198	1	[4, 5, 6]	Group121	57.1429	4	[CCL3, P2RX4, P2RY12, TREM2]
	ENSSSCG00000026478	PADI2	PADI2			ENSSSCG00000062050	TUBB2A	TUBB2A			GO:1903708	positive regulation of hemopoiesis	GO_ImmuneSystemProcess-EBI-UniProt-GOA-ACAP-ARAP_13.05.2021_00h00	0.849987	1	0.599219	1	[2, 3, 4, 5]	Group122	23.2704	37	[ADA, ADAM8, AGER, ANXA1, AP3B1, CA2, CASP8, CD46, CD83, CREB1, DUSP10, FADD, GAS6, GPR68, HLA-DRA, ID2, IL15, IL18, IL7, LGALS1, NCKAP1L, NFKBID, NOTCH2, PIK3R6, PRKCZ, PRKDC, RB1, RHOA, SLC9B2, SOX12, STAT5B, TESPA1, TNFSF9, TREM2, TYROBP, XBP1, ZAP70]
	ENSSSCG00000026587	BATF3	BATF3			ENSSSCG00000062186		VAV3			GO:0045637	regulation of myeloid cell differentiation	GO_ImmuneSystemProcess-EBI-UniProt-GOA-ACAP-ARAP_13.05.2021_00h00	0.408811	1	0.599219	1	[3, 5]	Group122	21.9231	57	[ABCB10, ARNT, BRD1, CA2, CASP8, CCL3, CDC73, CEBPB, CREB1, CSF3R, DLL1, FADD, FAXDC2, FBXW7, FOXP1, GPR171, GPR55, GPR68, H3C2, H3C3, H3C4, H3C6, H3C7, H3C8, H4C8, HIF1A, HMGB2, HSPA9, ID2, JAG1, KLF13, LILRA6, LILRB3, LTF, MIA3, MPL, MTURN, MYC, NCKAP1L, NME1, NOTCH2, P4HTM, PITHD1, PRKDC, RASSF2, RB1, SFRP1, SLC9B2, SPI1, STAT5B, TCTA, TLR3, TOB2, TREM2, TYROBP, WDR5, ZFPM1]
	ENSSSCG00000026592	TLR6	TLR6			ENSSSCG00000062259	ICAM2	ICAM2			GO:1902107	positive regulation of leukocyte differentiation	GO_ImmuneSystemProcess-EBI-UniProt-GOA-ACAP-ARAP_13.05.2021_00h00	0.849987	1	0.599219	1	[3, 4, 5, 6]	Group122	23.2704	37	[ADA, ADAM8, AGER, ANXA1, AP3B1, CA2, CASP8, CD46, CD83, CREB1, DUSP10, FADD, GAS6, GPR68, HLA-DRA, ID2, IL15, IL18, IL7, LGALS1, NCKAP1L, NFKBID, NOTCH2, PIK3R6, PRKCZ, PRKDC, RB1, RHOA, SLC9B2, SOX12, STAT5B, TESPA1, TNFSF9, TREM2, TYROBP, XBP1, ZAP70]
	ENSSSCG00000026602	PTGIR	PTGIR			ENSSSCG00000062585	RNASE6	RNASE6			GO:0002761	regulation of myeloid leukocyte differentiation	GO_ImmuneSystemProcess-EBI-UniProt-GOA-ACAP-ARAP_13.05.2021_00h00	0.745776	1	0.599219	1	[4, 6]	Group122	22.314	27	[CA2, CASP8, CCL3, CEBPB, CREB1, FADD, FBXW7, FOXP1, GPR55, GPR68, ID2, LILRA6, LILRB3, LTF, MYC, NME1, NOTCH2, RASSF2, RB1, SFRP1, SLC9B2, TCTA, TLR3, TOB2, TREM2, TYROBP, ZFPM1]
	ENSSSCG00000026605	BPI	BPI			ENSSSCG00000062656	GBP5	GBP5			GO:0045639	positive regulation of myeloid cell differentiation	GO_ImmuneSystemProcess-EBI-UniProt-GOA-ACAP-ARAP_13.05.2021_00h00	1	1	0.599219	1	[4, 5, 6]	Group122	24.0385	25	[ABCB10, ARNT, BRD1, CA2, CASP8, CREB1, FADD, FAXDC2, GPR68, HIF1A, HMGB2, ID2, JAG1, MIA3, MPL, MTURN, NCKAP1L, NOTCH2, PITHD1, PRKDC, RB1, SLC9B2, STAT5B, TREM2, TYROBP]
	ENSSSCG00000026761	CCT8	CCT8			ENSSSCG00000062878	SP7	SP7			GO:0045646	regulation of erythrocyte differentiation	GO_ImmuneSystemProcess-EBI-UniProt-GOA-ACAP-ARAP_13.05.2021_00h00	0.501044	1	0.599219	1	[4, 6]	Group122	28.5714	14	[ABCB10, ARNT, BRD1, HIF1A, HMGB2, HSPA9, KLF13, MIA3, NCKAP1L, P4HTM, PRKDC, SPI1, STAT5B, ZFPM1]
	ENSSSCG00000026794	SIRT2	SIRT2			ENSSSCG00000063342		GBP2			GO:0002282	microglial cell activation involved in immune response	GO_ImmuneSystemProcess-EBI-UniProt-GOA-ACAP-ARAP_13.05.2021_00h00	0.247195	1	0.599219	1	[5, 6]	Group122	50	2	[TREM2, TYROBP]
	ENSSSCG00000026818	CTC1	CTC1								GO:0002763	positive regulation of myeloid leukocyte differentiation	GO_ImmuneSystemProcess-EBI-UniProt-GOA-ACAP-ARAP_13.05.2021_00h00	0.439509	1	0.599219	1	[4, 5, 6, 7]	Group122	18.9655	11	[CA2, CASP8, CREB1, FADD, GPR68, ID2, NOTCH2, RB1, SLC9B2, TREM2, TYROBP]
	ENSSSCG00000026969	KRAS	KRAS								GO:0045648	positive regulation of erythrocyte differentiation	GO_ImmuneSystemProcess-EBI-UniProt-GOA-ACAP-ARAP_13.05.2021_00h00	0.691832	1	0.599219	1	[4, 5, 6, 7]	Group122	26.4706	9	[ABCB10, ARNT, BRD1, HIF1A, HMGB2, MIA3, NCKAP1L, PRKDC, STAT5B]
	ENSSSCG00000027074	FER	FER								GO:0045649	regulation of macrophage differentiation	GO_ImmuneSystemProcess-EBI-UniProt-GOA-ACAP-ARAP_13.05.2021_00h00	0.625674	1	0.599219	1	[5, 7]	Group122	17.3913	4	[CASP8, FADD, ID2, RB1]
	ENSSSCG00000027272	PIK3CG	PIK3CG								GO:0045670	regulation of osteoclast differentiation	GO_ImmuneSystemProcess-EBI-UniProt-GOA-ACAP-ARAP_13.05.2021_00h00	0.391131	1	0.599219	1	[5, 7]	Group122	28.3582	19	[CA2, CCL3, CEBPB, CREB1, FBXW7, GPR55, GPR68, LILRA6, LILRB3, LTF, NOTCH2, RASSF2, SFRP1, SLC9B2, TCTA, TLR3, TOB2, TREM2, TYROBP]
	ENSSSCG00000027324	VPS35L	VPS35L								GO:0045651	positive regulation of macrophage differentiation	GO_ImmuneSystemProcess-EBI-UniProt-GOA-ACAP-ARAP_13.05.2021_00h00	1	1	0.599219	1	[5, 6, 7, 8]	Group122	25	4	[CASP8, FADD, ID2, RB1]
	ENSSSCG00000027426	BCL3	BCL3								GO:0045672	positive regulation of osteoclast differentiation	GO_ImmuneSystemProcess-EBI-UniProt-GOA-ACAP-ARAP_13.05.2021_00h00	0.817885	1	0.599219	1	[5, 6, 7, 8]	Group122	26.9231	7	[CA2, CREB1, GPR68, NOTCH2, SLC9B2, TREM2, TYROBP]
	ENSSSCG00000027628	IL6R	IL6R								GO:0001781	neutrophil apoptotic process	GO_ImmuneSystemProcess-EBI-UniProt-GOA-ACAP-ARAP_13.05.2021_00h00	0.26697	1	0.0177935	1	[3]	Group123	40	4	[ANXA1, CXCR2, PIK3CD, SLC7A11]
	ENSSSCG00000027659	FUCA1	FUCA1								GO:0033029	regulation of neutrophil apoptotic process	GO_ImmuneSystemProcess-EBI-UniProt-GOA-ACAP-ARAP_13.05.2021_00h00	0.232684	1	0.0177935	1	[2, 4]	Group123	44.4444	4	[ANXA1, CXCR2, PIK3CD, SLC7A11]
	ENSSSCG00000027665		SIRPG								GO:0097350	neutrophil clearance	GO_ImmuneSystemProcess-EBI-UniProt-GOA-ACAP-ARAP_13.05.2021_00h00	1	1	0.0177935	1	[3]	Group123	20	1	[ANXA1]
	ENSSSCG00000027665		SIRPA								GO:0097531	mast cell migration	GO_ImmuneSystemProcess-EBI-UniProt-GOA-ACAP-ARAP_13.05.2021_00h00	0.385955	1	0.0177935	1	[3]	Group123	12.5	2	[PIK3CD, STAT5B]
	ENSSSCG00000027665		SIRPB1								GO:0002551	mast cell chemotaxis	GO_ImmuneSystemProcess-EBI-UniProt-GOA-ACAP-ARAP_13.05.2021_00h00	0.138424	1	0.0177935	1	[3, 4]	Group123	6.66667	1	[PIK3CD]
	ENSSSCG00000027675	FOXP1	FOXP1								GO:0002829	negative regulation of type 2 immune response	GO_ImmuneSystemProcess-EBI-UniProt-GOA-ACAP-ARAP_13.05.2021_00h00	0.544757	1	0.0177935	1	[3, 4]	Group123	13.3333	2	[ANXA1, ARG1]
	ENSSSCG00000027709	PARP9	PARP9								GO:0033031	positive regulation of neutrophil apoptotic process	GO_ImmuneSystemProcess-EBI-UniProt-GOA-ACAP-ARAP_13.05.2021_00h00	0.600037	1	0.0177935	1	[2, 3, 4, 5]	Group123	40	2	[ANXA1, PIK3CD]
	ENSSSCG00000027726	DLL1	DLL1								GO:0045623	negative regulation of T-helper cell differentiation	GO_ImmuneSystemProcess-EBI-UniProt-GOA-ACAP-ARAP_13.05.2021_00h00	0.272635	1	0.0177935	1	[3, 4, 8, 9, 10, 11, 12, 13]	Group123	11.1111	2	[ANXA1, TNFSF18]
	ENSSSCG00000027767	SHLD2	SHLD2								GO:0045063	T-helper 1 cell differentiation	GO_ImmuneSystemProcess-EBI-UniProt-GOA-ACAP-ARAP_13.05.2021_00h00	0.0388393	1	0.0177935	1	[5, 9, 10, 12]	Group123	4.7619	1	[ANXA1]
	ENSSSCG00000027778	GLO1	GLO1								GO:0045627	positive regulation of T-helper 1 cell differentiation	GO_ImmuneSystemProcess-EBI-UniProt-GOA-ACAP-ARAP_13.05.2021_00h00	1	1	0.0177935	1	[4, 5, 6, 7, 9, 10, 11, 12, 13, 14]	Group123	16.6667	1	[ANXA1]
	ENSSSCG00000027946	MVP	MVP								GO:0045625	regulation of T-helper 1 cell differentiation	GO_ImmuneSystemProcess-EBI-UniProt-GOA-ACAP-ARAP_13.05.2021_00h00	0.478119	1	0.0177935	1	[4, 6, 9, 10, 11, 12, 13]	Group123	9.09091	1	[ANXA1]
	ENSSSCG00000028005	VPS33A	VPS33A								GO:0045629	negative regulation of T-helper 2 cell differentiation	GO_ImmuneSystemProcess-EBI-UniProt-GOA-ACAP-ARAP_13.05.2021_00h00	1	1	0.0177935	1	[4, 5, 9, 10, 11, 12, 13, 14]	Group123	25	1	[ANXA1]
	ENSSSCG00000028045	MUL1	MUL1								GO:0045628	regulation of T-helper 2 cell differentiation	GO_ImmuneSystemProcess-EBI-UniProt-GOA-ACAP-ARAP_13.05.2021_00h00	0.733073	1	0.0177935	1	[4, 9, 10, 11, 12, 13]	Group123	27.2727	3	[ANXA1, IL18, PRKCZ]
	ENSSSCG00000028101	SLC9B2	SLC9B2								GO:0002370	natural killer cell cytokine production	GO_ImmuneSystemProcess-EBI-UniProt-GOA-ACAP-ARAP_13.05.2021_00h00	0.696348	1	0.652317	1	[3, 5]	Group124	11.1111	1	[CD226]
	ENSSSCG00000028157	CASP8	CASP8								GO:0002423	natural killer cell mediated immune response to tumor cell	GO_ImmuneSystemProcess-EBI-UniProt-GOA-ACAP-ARAP_13.05.2021_00h00	0.696348	1	0.652317	1	[3, 5]	Group124	11.1111	1	[CD226]
	ENSSSCG00000028169	NCAPG2	NCAPG2								GO:0002420	natural killer cell mediated cytotoxicity directed against tumor cell target	GO_ImmuneSystemProcess-EBI-UniProt-GOA-ACAP-ARAP_13.05.2021_00h00	0.688688	1	0.652317	1	[4, 5, 6]	Group124	12.5	1	[CD226]
	ENSSSCG00000028258	AZI2	AZI2								GO:0002727	regulation of natural killer cell cytokine production	GO_ImmuneSystemProcess-EBI-UniProt-GOA-ACAP-ARAP_13.05.2021_00h00	0.696348	1	0.652317	1	[4, 5, 6]	Group124	11.1111	1	[CD226]
	ENSSSCG00000028359	BST1	BST1								GO:0002855	regulation of natural killer cell mediated immune response to tumor cell	GO_ImmuneSystemProcess-EBI-UniProt-GOA-ACAP-ARAP_13.05.2021_00h00	0.696348	1	0.652317	1	[4, 5, 6]	Group124	11.1111	1	[CD226]
	ENSSSCG00000028553	ILF2	ILF2								GO:0002729	positive regulation of natural killer cell cytokine production	GO_ImmuneSystemProcess-EBI-UniProt-GOA-ACAP-ARAP_13.05.2021_00h00	0.688688	1	0.652317	1	[4, 5, 6, 7]	Group124	12.5	1	[CD226]
	ENSSSCG00000028655	RAB18	RAB18								GO:0002857	positive regulation of natural killer cell mediated immune response to tumor cell	GO_ImmuneSystemProcess-EBI-UniProt-GOA-ACAP-ARAP_13.05.2021_00h00	1	1	0.652317	1	[4, 5, 6, 7]	Group124	14.2857	1	[CD226]
	ENSSSCG00000028869	CAND1	CAND1								GO:0060368	regulation of Fc receptor mediated stimulatory signaling pathway	GO_ImmuneSystemProcess-EBI-UniProt-GOA-ACAP-ARAP_13.05.2021_00h00	0.148595	1	0.652317	1	[3, 5, 7, 8]	Group124	45.4545	5	[APPL2, CD226, CD47, CSK, PLSCR1]
	ENSSSCG00000028878	BCAR1	BCAR1								GO:0002858	regulation of natural killer cell mediated cytotoxicity directed against tumor cell target	GO_ImmuneSystemProcess-EBI-UniProt-GOA-ACAP-ARAP_13.05.2021_00h00	0.688688	1	0.652317	1	[5, 6, 7]	Group124	12.5	1	[CD226]
	ENSSSCG00000029039	BRCA2	BRCA2								GO:0060369	positive regulation of Fc receptor mediated stimulatory signaling pathway	GO_ImmuneSystemProcess-EBI-UniProt-GOA-ACAP-ARAP_13.05.2021_00h00	0.677824	1	0.652317	1	[3, 4, 5, 6, 7, 8, 9]	Group124	28.5714	2	[APPL2, CD226]
	ENSSSCG00000029096	HRH2	HRH2								GO:1905449	regulation of Fc-gamma receptor signaling pathway involved in phagocytosis	GO_ImmuneSystemProcess-EBI-UniProt-GOA-ACAP-ARAP_13.05.2021_00h00	0.677824	1	0.652317	1	[3, 4, 6, 7, 8, 9]	Group124	28.5714	2	[APPL2, CD47]
	ENSSSCG00000029231		LILRA4								GO:0002860	positive regulation of natural killer cell mediated cytotoxicity directed against tumor cell target	GO_ImmuneSystemProcess-EBI-UniProt-GOA-ACAP-ARAP_13.05.2021_00h00	1	1	0.652317	1	[5, 6, 7, 8]	Group124	16.6667	1	[CD226]
	ENSSSCG00000029231		LILRB3								GO:1905451	positive regulation of Fc-gamma receptor signaling pathway involved in phagocytosis	GO_ImmuneSystemProcess-EBI-UniProt-GOA-ACAP-ARAP_13.05.2021_00h00	1	1	0.652317	1	[3, 4, 5, 6, 7, 8, 9, 10]	Group124	20	1	[APPL2]
	ENSSSCG00000029231		LILRA6								GO:2000329	negative regulation of T-helper 17 cell lineage commitment	GO_ImmuneSystemProcess-EBI-UniProt-GOA-ACAP-ARAP_13.05.2021_00h00	0.563525	1	0.543437	1	[5, 6, 7, 8, 10, 11, 12, 13, 14, 15]	Group125	33.3333	1	[TNFSF18]
	ENSSSCG00000029231		LILRA5								GO:2000328	regulation of T-helper 17 cell lineage commitment	GO_ImmuneSystemProcess-EBI-UniProt-GOA-ACAP-ARAP_13.05.2021_00h00	1	1	0.543437	1	[5, 7, 10, 11, 12, 13, 14]	Group125	14.2857	1	[TNFSF18]
	ENSSSCG00000029267	TIGIT	TIGIT								GO:0072538	T-helper 17 type immune response	GO_ImmuneSystemProcess-EBI-UniProt-GOA-ACAP-ARAP_13.05.2021_00h00	0.693047	1	0.543437	1	[4]	Group125	20	7	[CLEC7A, ENTPD7, IL6R, NFKBID, RORC, SLAMF6, TNFSF18]
	ENSSSCG00000029519	CIAPIN1	CIAPIN1								GO:2000316	regulation of T-helper 17 type immune response	GO_ImmuneSystemProcess-EBI-UniProt-GOA-ACAP-ARAP_13.05.2021_00h00	0.234486	1	0.543437	1	[5]	Group125	12.5	3	[CLEC7A, NFKBID, TNFSF18]
	ENSSSCG00000029615	VAMP7	VAMP7								GO:0002309	T cell proliferation involved in immune response	GO_ImmuneSystemProcess-EBI-UniProt-GOA-ACAP-ARAP_13.05.2021_00h00	0.600037	1	0.543437	1	[5, 6]	Group125	40	2	[SLC11A1, TNFSF18]
	ENSSSCG00000029652	TMBIM6	TMBIM6								GO:2000317	negative regulation of T-helper 17 type immune response	GO_ImmuneSystemProcess-EBI-UniProt-GOA-ACAP-ARAP_13.05.2021_00h00	0.314597	1	0.543437	1	[5, 6]	Group125	8.33333	1	[TNFSF18]
	ENSSSCG00000029708	SLC25A38	SLC25A38								GO:2000318	positive regulation of T-helper 17 type immune response	GO_ImmuneSystemProcess-EBI-UniProt-GOA-ACAP-ARAP_13.05.2021_00h00	0.742084	1	0.543437	1	[5, 6]	Group125	16.6667	2	[CLEC7A, NFKBID]
	ENSSSCG00000029808	EIF2B3	EIF2B3								GO:0045623	negative regulation of T-helper cell differentiation	GO_ImmuneSystemProcess-EBI-UniProt-GOA-ACAP-ARAP_13.05.2021_00h00	0.272635	1	0.543437	1	[3, 4, 8, 9, 10, 11, 12, 13]	Group125	11.1111	2	[ANXA1, TNFSF18]
	ENSSSCG00000029849	S1PR1	S1PR1								GO:0045622	regulation of T-helper cell differentiation	GO_ImmuneSystemProcess-EBI-UniProt-GOA-ACAP-ARAP_13.05.2021_00h00	0.258911	1	0.543437	1	[3, 8, 9, 10, 11, 12]	Group125	15.3846	6	[ANXA1, HLA-DRA, IL18, NFKBID, PRKCZ, TNFSF18]
	ENSSSCG00000029879	LTF	LTF								GO:0072539	T-helper 17 cell differentiation	GO_ImmuneSystemProcess-EBI-UniProt-GOA-ACAP-ARAP_13.05.2021_00h00	0.828411	1	0.543437	1	[5, 9, 10, 12]	Group125	21.4286	6	[ENTPD7, IL6R, NFKBID, RORC, SLAMF6, TNFSF18]
	ENSSSCG00000030042	SBNO2	SBNO2								GO:2000320	negative regulation of T-helper 17 cell differentiation	GO_ImmuneSystemProcess-EBI-UniProt-GOA-ACAP-ARAP_13.05.2021_00h00	0.478119	1	0.543437	1	[4, 5, 6, 7, 9, 10, 11, 12, 13, 14]	Group125	9.09091	1	[TNFSF18]
	ENSSSCG00000030209	MFNG	MFNG								GO:2000321	positive regulation of T-helper 17 cell differentiation	GO_ImmuneSystemProcess-EBI-UniProt-GOA-ACAP-ARAP_13.05.2021_00h00	1	1	0.543437	1	[4, 5, 6, 7, 9, 10, 11, 12, 13, 14]	Group125	14.2857	1	[NFKBID]
	ENSSSCG00000030246	FCRLA	FCRLA								GO:2000319	regulation of T-helper 17 cell differentiation	GO_ImmuneSystemProcess-EBI-UniProt-GOA-ACAP-ARAP_13.05.2021_00h00	0.272635	1	0.543437	1	[4, 6, 9, 10, 11, 12, 13]	Group125	11.1111	2	[NFKBID, TNFSF18]
	ENSSSCG00000030289	PTPN11	PTPN11								GO:0002686	negative regulation of leukocyte migration	GO_ImmuneSystemProcess-EBI-UniProt-GOA-ACAP-ARAP_13.05.2021_00h00	0.321032	1	0.788817	1	[2, 3]	Group126	30	15	[ADA, C5, C5AR2, CD300A, DDT, DDTL, DPP4, GCSAM, HMOX1, KLRK1, LRCH1, MIA3, MIF, PADI2, SLAMF8]
	ENSSSCG00000030305	SLC15A2	SLC15A2								GO:0002688	regulation of leukocyte chemotaxis	GO_ImmuneSystemProcess-EBI-UniProt-GOA-ACAP-ARAP_13.05.2021_00h00	0.542346	1	0.788817	1	[3]	Group126	26.2774	36	[AIF1, AKIRIN1, BST1, C1QBP, C5, C5AR2, CCL3, CCL4, CCL5, CCR6, CCR7, CXCR2, DDT, DDTL, DPP4, EDN3, GAS6, IL6R, KIF20B, KLRK1, LGMN, MAPK3, MIF, MTUS1, NCKAP1L, NOD2, PADI2, PTK2, RPSA, SLAMF1, SLAMF8, SLC8B1, SPI1, STK4, TIRAP, TNFSF18]
	ENSSSCG00000030361	PRKCZ	PRKCZ								GO:1905517	macrophage migration	GO_ImmuneSystemProcess-EBI-UniProt-GOA-ACAP-ARAP_13.05.2021_00h00	0.663391	1	0.788817	1	[3]	Group126	26.1538	17	[AKIRIN1, C5, CCL3, CCL5, DDT, DDTL, MAPK3, MIF, MTUS1, P2RX4, P2RY12, PTK2, SLAMF1, SLAMF8, STK4, TNFSF18, TREM2]
	ENSSSCG00000030623	XKR8	XKR8								GO:0002689	negative regulation of leukocyte chemotaxis	GO_ImmuneSystemProcess-EBI-UniProt-GOA-ACAP-ARAP_13.05.2021_00h00	0.164443	1	0.788817	1	[3, 4]	Group126	36	9	[C5, C5AR2, DDT, DDTL, DPP4, KLRK1, MIF, PADI2, SLAMF8]
	ENSSSCG00000030801		GBP6								GO:0048246	macrophage chemotaxis	GO_ImmuneSystemProcess-EBI-UniProt-GOA-ACAP-ARAP_13.05.2021_00h00	0.501044	1	0.788817	1	[3, 4]	Group126	28.5714	14	[AKIRIN1, C5, CCL3, CCL5, DDT, DDTL, MAPK3, MIF, MTUS1, PTK2, SLAMF1, SLAMF8, STK4, TNFSF18]
	ENSSSCG00000030820	STK4	STK4								GO:0071676	negative regulation of mononuclear cell migration	GO_ImmuneSystemProcess-EBI-UniProt-GOA-ACAP-ARAP_13.05.2021_00h00	1	1	0.788817	1	[3, 4]	Group126	25	6	[GCSAM, KLRK1, LRCH1, MIA3, PADI2, SLAMF8]
	ENSSSCG00000030906	MPL	MPL								GO:1905521	regulation of macrophage migration	GO_ImmuneSystemProcess-EBI-UniProt-GOA-ACAP-ARAP_13.05.2021_00h00	0.0873971	1	0.788817	1	[3, 4]	Group126	35.4167	17	[AKIRIN1, C5, CCL3, CCL5, DDT, DDTL, MAPK3, MIF, MTUS1, P2RX4, P2RY12, PTK2, SLAMF1, SLAMF8, STK4, TNFSF18, TREM2]
	ENSSSCG00000030996	XBP1	XBP1								GO:1905522	negative regulation of macrophage migration	GO_ImmuneSystemProcess-EBI-UniProt-GOA-ACAP-ARAP_13.05.2021_00h00	0.346856	1	0.788817	1	[3, 4, 5]	Group126	35.7143	5	[C5, DDT, DDTL, MIF, SLAMF8]
	ENSSSCG00000031141	ABCA13	ABCA13								GO:1905523	positive regulation of macrophage migration	GO_ImmuneSystemProcess-EBI-UniProt-GOA-ACAP-ARAP_13.05.2021_00h00	0.118398	1	0.788817	1	[3, 4, 5]	Group126	37.037	10	[AKIRIN1, CCL3, CCL5, MAPK3, P2RX4, P2RY12, PTK2, SLAMF1, TNFSF18, TREM2]
	ENSSSCG00000031144	RAMP3	RAMP3								GO:0010758	regulation of macrophage chemotaxis	GO_ImmuneSystemProcess-EBI-UniProt-GOA-ACAP-ARAP_13.05.2021_00h00	0.114969	1	0.788817	1	[4, 5]	Group126	36.1111	13	[AKIRIN1, C5, CCL5, DDT, DDTL, MAPK3, MIF, MTUS1, PTK2, SLAMF1, SLAMF8, STK4, TNFSF18]
	ENSSSCG00000031242		CLEC4D								GO:1902623	negative regulation of neutrophil migration	GO_ImmuneSystemProcess-EBI-UniProt-GOA-ACAP-ARAP_13.05.2021_00h00	0.0459774	1	0.788817	1	[3, 4, 5, 6]	Group126	75	3	[C5AR2, DPP4, SLAMF8]
	ENSSSCG00000031247	KAT8	KAT8								GO:2000402	negative regulation of lymphocyte migration	GO_ImmuneSystemProcess-EBI-UniProt-GOA-ACAP-ARAP_13.05.2021_00h00	0.346856	1	0.788817	1	[4, 5]	Group126	35.7143	5	[GCSAM, KLRK1, LRCH1, MIA3, PADI2]
	ENSSSCG00000031348	ALPK1	ALPK1								GO:0010759	positive regulation of macrophage chemotaxis	GO_ImmuneSystemProcess-EBI-UniProt-GOA-ACAP-ARAP_13.05.2021_00h00	0.599614	1	0.788817	1	[4, 5, 6]	Group126	30	6	[AKIRIN1, CCL5, MAPK3, PTK2, SLAMF1, TNFSF18]
	ENSSSCG00000031495		TRDV3								GO:0010760	negative regulation of macrophage chemotaxis	GO_ImmuneSystemProcess-EBI-UniProt-GOA-ACAP-ARAP_13.05.2021_00h00	0.148595	1	0.788817	1	[4, 5, 6]	Group126	45.4545	5	[C5, DDT, DDTL, MIF, SLAMF8]
	ENSSSCG00000031513	HRAS	HRAS								GO:0050778	positive regulation of immune response	GO_ImmuneSystemProcess-EBI-UniProt-GOA-ACAP-ARAP_13.05.2021_00h00	0.489707	1	0.197083	1	[2, 3]	Group127	23.2057	194	[ABL1, ADA, ADAM8, AKIRIN2, ANXA1, APPL2, ARG1, ARHGEF7, ARPC1A, ARPC5, BAIAP2, BAX, BCAR1, BMX, BRAF, BRK1, C1QBP, C1R, C1RL, C5, C5AR2, CADM1, CCL5, CCR7, CD1B, CD1D, CD226, CD300A, CD46, CD47, CD59, CFD, CHUK, CLEC4A, CLEC4D, CLEC4E, CLEC7A, CMTM3, CPNE1, CSK, CSRP1, CYFIP2, CYRIB, DUSP3, EIF2B3, ELF1, EXOSC3, FADD, FBXO38, FCGR1A, FCGR2A, FCGR2B, FCN2, FOXP1, FYB1, GBP5, GCSAM, HCK, HLA-DMB, …
	ENSSSCG00000031716	PTPRQ	PTPRQ								GO:0002474	antigen processing and presentation of peptide antigen via MHC class I	GO_ImmuneSystemProcess-EBI-UniProt-GOA-ACAP-ARAP_13.05.2021_00h00	0.907358	1	0.197083	1	[3]	Group127	23.301	24	[CD36, CHUK, CLEC4A, ERAP1, FCGR1A, IDE, IKBKG, LNPEP, MR1, NCF2, PSMA4, PSMA7, PSMB4, PSMC2, PSMD12, PSMD13, PSMD2, PSMD5, PSME3, SEC14L2, SEC22B, SEC24B, SEC31A, VAMP3]
	ENSSSCG00000031831	CADM1	CADM1								GO:0002478	antigen processing and presentation of exogenous peptide antigen	GO_ImmuneSystemProcess-EBI-UniProt-GOA-ACAP-ARAP_13.05.2021_00h00	0.792184	1	0.197083	1	[3]	Group127	23.1183	43	[ACTR1B, AP1M1, ARF1, CD36, CHUK, CLEC4A, CTSF, DCTN3, DYNC1LI1, DYNC1LI2, DYNLL2, FCGR1A, FCGR2B, HLA-DMB, HLA-DOB, HLA-DQB1, HLA-DQB2, HLA-DRA, IKBKG, KIF2C, KIF3B, KIF3C, KIF4A, KLC2, LGMN, LNPEP, NCF2, OSBPL1A, PIKFYVE, PSMA4, PSMA7, PSMB4, PSMC2, PSMD12, PSMD13, PSMD2, PSMD5, PSME3, SEC14L2, SEC22B, SEC24B, SEC31A, VAMP3]
	ENSSSCG00000031916		CD33								GO:0045087	innate immune response	GO_ImmuneSystemProcess-EBI-UniProt-GOA-ACAP-ARAP_13.05.2021_00h00	0.234167	1	0.197083	1	[3]	Group127	22.8119	245	[ADAM8, ADAMTS13, ADARB1, AGER, AIF1, AKIRIN2, ALPK1, ANXA1, APOL1, APP, APPL2, ARG1, ARHGEF7, BIRC2, BPI, C1QBP, C1R, C1RL, C5, CADM1, CAMK2D, CASP8, CCL15, CCL18, CCL23, CCL24, CCL3, CCL4, CCL5, CCL8, CD1D, CD226, CD300LB, CD44, CD46, CD47, CD58, CDC42EP2, CEBPG, CFD, CHUK, CLEC12B, CLEC4A, CLEC4D, CLEC4E, CLEC7A, CLPB, CNOT7, CRISP3, CSRP1, CXCL16, CYBC1, CYLD, DDX3X, DHX36, DUSP10, ERAP1, FAD…
	ENSSSCG00000031916		SIGLEC9								GO:0045088	regulation of innate immune response	GO_ImmuneSystemProcess-EBI-UniProt-GOA-ACAP-ARAP_13.05.2021_00h00	0.179364	1	0.197083	1	[3, 4]	Group127	27.2455	91	[ADAM8, AKIRIN2, APPL2, ARG1, ARHGEF7, BIRC2, CADM1, CASP8, CCL5, CD1D, CD226, CHUK, CLEC12B, CLEC4A, CLEC4D, CLEC4E, CNOT7, DUSP10, ERAP1, FADD, FCGR2B, GBP5, HCK, HMGB2, HRAS, ICAM2, ICAM3, IFNAR2, IKBKG, IRF1, IRF3, KLRC1, KLRC2, KLRD1, KLRK1, KRAS, LRP8, MAP3K7, MAVS, MICA, MUC19, MUL1, MYO1C, N4BP1, NLRC5, NLRX1, NOD2, NRAS, OAS1, PARP9, PIK3R6, PKN2, PLCG2, PLSCR1, POLR3B, POLR3C, POLR3D, P…
	ENSSSCG00000032304	MAEA	MAEA								GO:0042590	antigen processing and presentation of exogenous peptide antigen via MHC class I	GO_ImmuneSystemProcess-EBI-UniProt-GOA-ACAP-ARAP_13.05.2021_00h00	0.797817	1	0.197083	1	[4]	Group127	22.3529	19	[CD36, CHUK, CLEC4A, FCGR1A, IKBKG, LNPEP, NCF2, PSMA4, PSMA7, PSMB4, PSMC2, PSMD12, PSMD13, PSMD2, PSMD5, PSME3, SEC14L2, SEC22B, VAMP3]
	ENSSSCG00000032341	AIF1	AIF1								GO:0045089	positive regulation of innate immune response	GO_ImmuneSystemProcess-EBI-UniProt-GOA-ACAP-ARAP_13.05.2021_00h00	0.479711	1	0.197083	1	[3, 4, 5]	Group127	26.1603	62	[ADAM8, AKIRIN2, ARHGEF7, CADM1, CCL5, CD1D, CD226, CHUK, CLEC4A, CLEC4D, CLEC4E, FADD, GBP5, HCK, HMGB2, HRAS, ICAM2, ICAM3, IKBKG, IRF3, KLRC2, KLRD1, KLRK1, KRAS, MAP3K7, MAVS, MUC19, MYO1C, NLRC5, NOD2, NRAS, PARP9, PKN2, PLCG2, PLSCR1, POLR3B, POLR3C, POLR3D, POLR3F, PRKDC, PSMA4, PSMA7, PSMB4, PSMC2, PSMD12, PSMD13, PSMD2, PSMD5, PSME3, RPS6KA5, RPSA, SLAMF6, SLC15A4, SPI1, SRC, STAT5B, TAB…
	ENSSSCG00000032343	CCL4									GO:0002218	activation of innate immune response	GO_ImmuneSystemProcess-EBI-UniProt-GOA-ACAP-ARAP_13.05.2021_00h00	0.634548	1	0.197083	1	[2, 4, 5, 6]	Group127	22.1519	35	[ARHGEF7, CHUK, CLEC4A, CLEC4D, CLEC4E, HCK, HRAS, ICAM2, ICAM3, IKBKG, KLRC2, KLRD1, KRAS, MAP3K7, MAVS, MUC19, NRAS, PKN2, PLCG2, PRKDC, PSMA4, PSMA7, PSMB4, PSMC2, PSMD12, PSMD13, PSMD2, PSMD5, PSME3, RPS6KA5, SRC, TAB1, TOMM70, TYROBP, XRCC5]
	ENSSSCG00000032397	LBR	LBR								GO:0002479	antigen processing and presentation of exogenous peptide antigen via MHC class I, TAP-dependent	GO_ImmuneSystemProcess-EBI-UniProt-GOA-ACAP-ARAP_13.05.2021_00h00	0.599152	1	0.197083	1	[5]	Group127	21.25	17	[CD36, CHUK, FCGR1A, IKBKG, NCF2, PSMA4, PSMA7, PSMB4, PSMC2, PSMD12, PSMD13, PSMD2, PSMD5, PSME3, SEC14L2, SEC22B, VAMP3]
	ENSSSCG00000032477	NRAS	NRAS								GO:0060218	hematopoietic stem cell differentiation	GO_ImmuneSystemProcess-EBI-UniProt-GOA-ACAP-ARAP_13.05.2021_00h00	0.274013	1	0.197083	1	[5]	Group127	19.1489	18	[ABL1, HSPA9, NFE2L2, PRKDC, PSMA4, PSMA7, PSMB4, PSMC2, PSMD12, PSMD13, PSMD2, PSMD5, PSME3, SFRP1, SP7, SRF, TP73, XRCC5]
	ENSSSCG00000032556	ALDOA	ALDOA								GO:1901532	regulation of hematopoietic progenitor cell differentiation	GO_ImmuneSystemProcess-EBI-UniProt-GOA-ACAP-ARAP_13.05.2021_00h00	0.545379	1	0.197083	1	[5]	Group127	20.8333	20	[ABL1, ANKLE1, DHX36, FLCN, FNIP1, HSPA9, METTL14, NFE2L2, PRKDC, PSMA4, PSMA7, PSMB4, PSMC2, PSMD12, PSMD13, PSMD2, PSMD5, PSME3, SPI1, TP73]
	ENSSSCG00000032591		IFITM2								GO:0002758	innate immune response-activating signal transduction	GO_ImmuneSystemProcess-EBI-UniProt-GOA-ACAP-ARAP_13.05.2021_00h00	0.915659	1	0.197083	1	[3, 5, 6, 7]	Group127	24.6032	31	[ARHGEF7, CHUK, CLEC4A, CLEC4D, CLEC4E, HCK, HRAS, ICAM2, ICAM3, IKBKG, KLRC2, KLRD1, KRAS, MAP3K7, MUC19, NRAS, PKN2, PLCG2, PSMA4, PSMA7, PSMB4, PSMC2, PSMD12, PSMD13, PSMD2, PSMD5, PSME3, RPS6KA5, SRC, TAB1, TYROBP]
	ENSSSCG00000032591		IFITM1								GO:0002220	innate immune response activating cell surface receptor signaling pathway	GO_ImmuneSystemProcess-EBI-UniProt-GOA-ACAP-ARAP_13.05.2021_00h00	1	1	0.197083	1	[4, 6, 7, 8]	Group127	24	30	[ARHGEF7, CHUK, CLEC4A, CLEC4D, CLEC4E, HRAS, ICAM2, ICAM3, IKBKG, KLRC2, KLRD1, KRAS, MAP3K7, MUC19, NRAS, PKN2, PLCG2, PSMA4, PSMA7, PSMB4, PSMC2, PSMD12, PSMD13, PSMD2, PSMD5, PSME3, RPS6KA5, SRC, TAB1, TYROBP]
	ENSSSCG00000032591		IFITM3								GO:0002223	stimulatory C-type lectin receptor signaling pathway	GO_ImmuneSystemProcess-EBI-UniProt-GOA-ACAP-ARAP_13.05.2021_00h00	0.829739	1	0.197083	1	[5, 7, 8, 9]	Group127	24.7934	30	[ARHGEF7, CHUK, CLEC4A, CLEC4D, CLEC4E, HRAS, ICAM2, ICAM3, IKBKG, KLRC2, KLRD1, KRAS, MAP3K7, MUC19, NRAS, PKN2, PLCG2, PSMA4, PSMA7, PSMB4, PSMC2, PSMD12, PSMD13, PSMD2, PSMD5, PSME3, RPS6KA5, SRC, TAB1, TYROBP]
	ENSSSCG00000032601	RASSF2	RASSF2								GO:0002691	regulation of cellular extravasation	GO_ImmuneSystemProcess-EBI-UniProt-GOA-ACAP-ARAP_13.05.2021_00h00	0.847924	1	0.711127	1	[3]	Group128	21.6216	8	[ADAM8, AGER, BST1, FADD, ICAM1, ITGA4, PLVAP, RIPK3]
	ENSSSCG00000032612	MILR1	MILR1								GO:0043029	T cell homeostasis	GO_ImmuneSystemProcess-EBI-UniProt-GOA-ACAP-ARAP_13.05.2021_00h00	1	1	0.711127	1	[3]	Group128	23.0769	9	[BAX, CASP3, DNAJA3, FADD, GPAM, NCKAP1L, RIPK3, SLC46A2, STAT5B]
	ENSSSCG00000032787	ALAD	ALAD								GO:0048535	lymph node development	GO_ImmuneSystemProcess-EBI-UniProt-GOA-ACAP-ARAP_13.05.2021_00h00	0.188273	1	0.711127	1	[3]	Group128	36.8421	7	[FADD, IL15, LTB, POLB, POLG2, RIPK3, TRAF3IP2]
	ENSSSCG00000032820	BRD1	BRD1								GO:0002693	positive regulation of cellular extravasation	GO_ImmuneSystemProcess-EBI-UniProt-GOA-ACAP-ARAP_13.05.2021_00h00	0.576634	1	0.711127	1	[3, 4]	Group128	29.4118	5	[ADAM8, AGER, FADD, ICAM1, PLVAP]
	ENSSSCG00000032932	MSRB1	MSRB1								GO:0070235	regulation of activation-induced cell death of T cells	GO_ImmuneSystemProcess-EBI-UniProt-GOA-ACAP-ARAP_13.05.2021_00h00	0.0459774	1	0.711127	1	[2, 5]	Group128	75	3	[FADD, GPAM, RIPK3]
	ENSSSCG00000032986	AKAP17A	AKAP17A								GO:0006924	activation-induced cell death of T cells	GO_ImmuneSystemProcess-EBI-UniProt-GOA-ACAP-ARAP_13.05.2021_00h00	0.232684	1	0.711127	1	[4]	Group128	44.4444	4	[DNAJA3, FADD, GPAM, RIPK3]
	ENSSSCG00000033033	TOLLIP	TOLLIP								GO:0070236	negative regulation of activation-induced cell death of T cells	GO_ImmuneSystemProcess-EBI-UniProt-GOA-ACAP-ARAP_13.05.2021_00h00	0.146586	1	0.711127	1	[2, 3, 5, 6]	Group128	66.6667	2	[FADD, GPAM]
	ENSSSCG00000033107	DYNLT1	DYNLT1								GO:0072683	T cell extravasation	GO_ImmuneSystemProcess-EBI-UniProt-GOA-ACAP-ARAP_13.05.2021_00h00	1	1	0.711127	1	[3, 5]	Group128	23.0769	3	[FADD, ICAM1, RIPK3]
	ENSSSCG00000033114		IGKV2-30								GO:0035697	CD8-positive, alpha-beta T cell extravasation	GO_ImmuneSystemProcess-EBI-UniProt-GOA-ACAP-ARAP_13.05.2021_00h00	0.146586	1	0.711127	1	[4, 6]	Group128	66.6667	2	[FADD, RIPK3]
	ENSSSCG00000033114		IGKV2D-30								GO:2000407	regulation of T cell extravasation	GO_ImmuneSystemProcess-EBI-UniProt-GOA-ACAP-ARAP_13.05.2021_00h00	0.247195	1	0.711127	1	[4, 6]	Group128	50	2	[FADD, RIPK3]
	ENSSSCG00000033146	CD163	CD163								GO:2000409	positive regulation of T cell extravasation	GO_ImmuneSystemProcess-EBI-UniProt-GOA-ACAP-ARAP_13.05.2021_00h00	0.424545	1	0.711127	1	[4, 5, 6, 7]	Group128	50	1	[FADD]
	ENSSSCG00000033251	TREM1	TREM1								GO:0035698	CD8-positive, alpha-beta cytotoxic T cell extravasation	GO_ImmuneSystemProcess-EBI-UniProt-GOA-ACAP-ARAP_13.05.2021_00h00	0.0582134	1	0.711127	1	[5, 7]	Group128	100	2	[FADD, RIPK3]
	ENSSSCG00000033332	PSMA7	PSMA7								GO:2000449	regulation of CD8-positive, alpha-beta T cell extravasation	GO_ImmuneSystemProcess-EBI-UniProt-GOA-ACAP-ARAP_13.05.2021_00h00	0.146586	1	0.711127	1	[5, 7]	Group128	66.6667	2	[FADD, RIPK3]
	ENSSSCG00000033457		CCL15								GO:2000451	positive regulation of CD8-positive, alpha-beta T cell extravasation	GO_ImmuneSystemProcess-EBI-UniProt-GOA-ACAP-ARAP_13.05.2021_00h00	0.424545	1	0.711127	1	[5, 6, 7, 8]	Group128	50	1	[FADD]
	ENSSSCG00000033457		CCL23								GO:0002371	dendritic cell cytokine production	GO_ImmuneSystemProcess-EBI-UniProt-GOA-ACAP-ARAP_13.05.2021_00h00	0.239928	1	0.0512851	1	[3]	Group129	37.5	6	[CLEC7A, DHX36, MAVS, NOD2, SCIMP, TLR3]
	ENSSSCG00000033514	CRHR2	CRHR2								GO:0061082	myeloid leukocyte cytokine production	GO_ImmuneSystemProcess-EBI-UniProt-GOA-ACAP-ARAP_13.05.2021_00h00	0.514342	1	0.0512851	1	[3]	Group129	17.2414	5	[CD36, DHX36, HMOX1, MAVS, SIRT1]
	ENSSSCG00000033602	UBE2K	UBE2K								GO:0002718	regulation of cytokine production involved in immune response	GO_ImmuneSystemProcess-EBI-UniProt-GOA-ACAP-ARAP_13.05.2021_00h00	0.0844871	1	0.0512851	1	[3, 4]	Group129	16.9811	18	[ARG1, CD226, CD36, CLEC7A, DHX36, HK1, HMOX1, IL18, LACC1, MAP3K7, MAVS, NOD2, PRKCZ, RSAD2, SCIMP, SIRT1, SLAMF1, TLR3]
	ENSSSCG00000033854	LGALS1	LGALS1								GO:0002372	myeloid dendritic cell cytokine production	GO_ImmuneSystemProcess-EBI-UniProt-GOA-ACAP-ARAP_13.05.2021_00h00	1	1	0.0512851	1	[4]	Group129	25	2	[DHX36, MAVS]
	ENSSSCG00000033913	C1RL	C1RL								GO:0002720	positive regulation of cytokine production involved in immune response	GO_ImmuneSystemProcess-EBI-UniProt-GOA-ACAP-ARAP_13.05.2021_00h00	0.57939	1	0.0512851	1	[3, 4, 5]	Group129	20.8333	15	[CD226, CD36, CLEC7A, DHX36, HK1, IL18, LACC1, MAP3K7, MAVS, NOD2, PRKCZ, RSAD2, SCIMP, SIRT1, SLAMF1]
	ENSSSCG00000033918		CD300A								GO:0010934	macrophage cytokine production	GO_ImmuneSystemProcess-EBI-UniProt-GOA-ACAP-ARAP_13.05.2021_00h00	0.385955	1	0.0512851	1	[4]	Group129	12.5	2	[CD36, SIRT1]
	ENSSSCG00000034012	CASP3	CASP3								GO:0002730	regulation of dendritic cell cytokine production	GO_ImmuneSystemProcess-EBI-UniProt-GOA-ACAP-ARAP_13.05.2021_00h00	0.239928	1	0.0512851	1	[4, 5]	Group129	37.5	6	[CLEC7A, DHX36, MAVS, NOD2, SCIMP, TLR3]
	ENSSSCG00000034114	GPR68	GPR68								GO:0002888	positive regulation of myeloid leukocyte mediated immunity	GO_ImmuneSystemProcess-EBI-UniProt-GOA-ACAP-ARAP_13.05.2021_00h00	1	1	0.0512851	1	[4, 5]	Group129	21.7391	5	[ARG1, DHX36, MAVS, SPI1, TYROBP]
	ENSSSCG00000034120	CDKN2B	CDKN2B								GO:0010935	regulation of macrophage cytokine production	GO_ImmuneSystemProcess-EBI-UniProt-GOA-ACAP-ARAP_13.05.2021_00h00	0.385955	1	0.0512851	1	[4, 5]	Group129	12.5	2	[CD36, SIRT1]
	ENSSSCG00000034207	CEBPB	CEBPB								GO:0002732	positive regulation of dendritic cell cytokine production	GO_ImmuneSystemProcess-EBI-UniProt-GOA-ACAP-ARAP_13.05.2021_00h00	0.176122	1	0.0512851	1	[4, 5, 6]	Group129	41.6667	5	[CLEC7A, DHX36, MAVS, NOD2, SCIMP]
	ENSSSCG00000034395	CREB1	CREB1								GO:0061081	positive regulation of myeloid leukocyte cytokine production involved in immune response	GO_ImmuneSystemProcess-EBI-UniProt-GOA-ACAP-ARAP_13.05.2021_00h00	0.62434	1	0.0512851	1	[4, 5, 6]	Group129	18.1818	4	[CD36, DHX36, MAVS, SIRT1]
	ENSSSCG00000034426		IGHV3-72								GO:0002733	regulation of myeloid dendritic cell cytokine production	GO_ImmuneSystemProcess-EBI-UniProt-GOA-ACAP-ARAP_13.05.2021_00h00	1	1	0.0512851	1	[5, 6]	Group129	25	2	[DHX36, MAVS]
	ENSSSCG00000034426		IGHV3-49								GO:1901534	positive regulation of hematopoietic progenitor cell differentiation	GO_ImmuneSystemProcess-EBI-UniProt-GOA-ACAP-ARAP_13.05.2021_00h00	1	1	0.0512851	1	[5, 6]	Group129	20	1	[DHX36]
	ENSSSCG00000034426		IGHV3-15								GO:0002735	positive regulation of myeloid dendritic cell cytokine production	GO_ImmuneSystemProcess-EBI-UniProt-GOA-ACAP-ARAP_13.05.2021_00h00	1	1	0.0512851	1	[5, 6, 7]	Group129	25	2	[DHX36, MAVS]
	ENSSSCG00000034426		IGHV3-73								GO:0060907	positive regulation of macrophage cytokine production	GO_ImmuneSystemProcess-EBI-UniProt-GOA-ACAP-ARAP_13.05.2021_00h00	1	1	0.0512851	1	[5, 6, 7]	Group129	18.1818	2	[CD36, SIRT1]
	ENSSSCG00000034426		IGHV3OR15-7								GO:0043300	regulation of leukocyte degranulation	GO_ImmuneSystemProcess-EBI-UniProt-GOA-ACAP-ARAP_13.05.2021_00h00	0.730509	1	0.404365	1	[3]	Group130	26.087	12	[ADGRE2, CD300A, FCGR2B, FER, HMOX1, KLRC2, NCKAP1L, SNX4, SPI1, STXBP1, UNC13D, VAMP7]
	ENSSSCG00000034448	FLT3LG	FLT3LG								GO:0002704	negative regulation of leukocyte mediated immunity	GO_ImmuneSystemProcess-EBI-UniProt-GOA-ACAP-ARAP_13.05.2021_00h00	0.768924	1	0.404365	1	[3, 4]	Group130	21.875	14	[ARG1, CD300A, CD46, CLEC12B, FCGR2B, HMOX1, KLRC1, KLRD1, MICA, NCKAP1L, NOD2, PARP3, SLAMF1, SPI1]
	ENSSSCG00000034506	MS4A2	MS4A2								GO:0043301	negative regulation of leukocyte degranulation	GO_ImmuneSystemProcess-EBI-UniProt-GOA-ACAP-ARAP_13.05.2021_00h00	0.176122	1	0.404365	1	[3, 4]	Group130	41.6667	5	[CD300A, FCGR2B, HMOX1, NCKAP1L, SPI1]
	ENSSSCG00000034639	MGAM	MGAM								GO:0002886	regulation of myeloid leukocyte mediated immunity	GO_ImmuneSystemProcess-EBI-UniProt-GOA-ACAP-ARAP_13.05.2021_00h00	1	1	0.404365	1	[4]	Group130	23.3333	14	[ADGRE2, ARG1, CD300A, DHX36, FCGR2B, FER, HMOX1, MAVS, SNX4, SPI1, STXBP1, TYROBP, UNC13D, VAMP7]
	ENSSSCG00000034763	IRS2	IRS2								GO:0033004	negative regulation of mast cell activation	GO_ImmuneSystemProcess-EBI-UniProt-GOA-ACAP-ARAP_13.05.2021_00h00	0.376228	1	0.404365	1	[3, 4, 5]	Group130	33.3333	5	[CD300A, CD300LF, FER, HMOX1, MILR1]
	ENSSSCG00000034795	SCAMP1	SCAMP1								GO:1902563	regulation of neutrophil activation	GO_ImmuneSystemProcess-EBI-UniProt-GOA-ACAP-ARAP_13.05.2021_00h00	0.733073	1	0.404365	1	[3, 5]	Group130	27.2727	3	[CD300A, FCGR2B, SPI1]
	ENSSSCG00000034984	PSMB4	PSMB4								GO:0002887	negative regulation of myeloid leukocyte mediated immunity	GO_ImmuneSystemProcess-EBI-UniProt-GOA-ACAP-ARAP_13.05.2021_00h00	0.26697	1	0.404365	1	[4, 5]	Group130	40	4	[CD300A, FCGR2B, HMOX1, SPI1]
	ENSSSCG00000035048	C1QBP	C1QBP								GO:1902564	negative regulation of neutrophil activation	GO_ImmuneSystemProcess-EBI-UniProt-GOA-ACAP-ARAP_13.05.2021_00h00	0.0459774	1	0.404365	1	[3, 4, 5, 6]	Group130	75	3	[CD300A, FCGR2B, SPI1]
	ENSSSCG00000035051	ADORA2B	ADORA2B								GO:0043316	cytotoxic T cell degranulation	GO_ImmuneSystemProcess-EBI-UniProt-GOA-ACAP-ARAP_13.05.2021_00h00	0.0459774	1	0.404365	1	[3, 5, 6]	Group130	75	3	[FCGR2B, NCKAP1L, RAB27A]
	ENSSSCG00000035153	TRIM38	TRIM38								GO:0033007	negative regulation of mast cell activation involved in immune response	GO_ImmuneSystemProcess-EBI-UniProt-GOA-ACAP-ARAP_13.05.2021_00h00	0.409433	1	0.404365	1	[3, 4, 5, 6, 7]	Group130	37.5	3	[CD300A, FER, HMOX1]
	ENSSSCG00000035212	KLF6	KLF6								GO:0043317	regulation of cytotoxic T cell degranulation	GO_ImmuneSystemProcess-EBI-UniProt-GOA-ACAP-ARAP_13.05.2021_00h00	0.146586	1	0.404365	1	[4, 5, 6, 7]	Group130	66.6667	2	[FCGR2B, NCKAP1L]
	ENSSSCG00000035218	ADA2	ADA2								GO:0001915	negative regulation of T cell mediated cytotoxicity	GO_ImmuneSystemProcess-EBI-UniProt-GOA-ACAP-ARAP_13.05.2021_00h00	0.26697	1	0.404365	1	[5, 6, 7]	Group130	40	4	[FCGR2B, KLRC1, KLRD1, NCKAP1L]
	ENSSSCG00000035366	MFHAS1	MFHAS1								GO:0043305	negative regulation of mast cell degranulation	GO_ImmuneSystemProcess-EBI-UniProt-GOA-ACAP-ARAP_13.05.2021_00h00	0.635924	1	0.404365	1	[4, 5, 6, 7, 8]	Group130	33.3333	2	[CD300A, HMOX1]
	ENSSSCG00000035376		VAMP3								GO:0043318	negative regulation of cytotoxic T cell degranulation	GO_ImmuneSystemProcess-EBI-UniProt-GOA-ACAP-ARAP_13.05.2021_00h00	0.146586	1	0.404365	1	[4, 5, 6, 7, 8]	Group130	66.6667	2	[FCGR2B, NCKAP1L]
	ENSSSCG00000035457		CLEC4E								GO:0050859	negative regulation of B cell receptor signaling pathway	GO_ImmuneSystemProcess-EBI-UniProt-GOA-ACAP-ARAP_13.05.2021_00h00	0.677824	1	0.404365	1	[3, 4, 5, 6, 7, 8, 9, 10]	Group130	28.5714	2	[CD300A, FCGR2B]
	ENSSSCG00000035565	CCDC134	CCDC134								GO:0042116	macrophage activation	GO_ImmuneSystemProcess-EBI-UniProt-GOA-ACAP-ARAP_13.05.2021_00h00	0.818597	1	0.536818	1	[3]	Group131	25.2336	27	[AGER, AIF1, APP, BPI, CCL3, CEBPA, CTSC, DYSF, FCGR2B, FOXP1, KARS1, MAPT, MFHAS1, MIF, MYO1C, PLA2G10, PRKCE, RPSA, SBNO2, SHPK, SLC11A1, SPHK1, TLR3, TLR6, TREM2, TREX1, TYROBP]
	ENSSSCG00000035592	GPR55	GPR55								GO:0002582	positive regulation of antigen processing and presentation of peptide or polysaccharide antigen via MHC class II	GO_ImmuneSystemProcess-EBI-UniProt-GOA-ACAP-ARAP_13.05.2021_00h00	0.424545	1	0.536818	1	[3, 4]	Group131	50	1	[TREM2]
	ENSSSCG00000035634	PLSCR1	PLSCR1								GO:0002585	positive regulation of antigen processing and presentation of peptide antigen	GO_ImmuneSystemProcess-EBI-UniProt-GOA-ACAP-ARAP_13.05.2021_00h00	0.424545	1	0.536818	1	[3, 4]	Group131	50	1	[TREM2]
	ENSSSCG00000035715	GCH1	GCH1								GO:0043030	regulation of macrophage activation	GO_ImmuneSystemProcess-EBI-UniProt-GOA-ACAP-ARAP_13.05.2021_00h00	0.881894	1	0.536818	1	[3, 4]	Group131	22.2222	14	[BPI, CCL3, CEBPA, CTSC, FCGR2B, KARS1, MFHAS1, MIF, PLA2G10, RPSA, SHPK, SPHK1, TLR6, TREM2]
	ENSSSCG00000035736		CCL24								GO:0001774	microglial cell activation	GO_ImmuneSystemProcess-EBI-UniProt-GOA-ACAP-ARAP_13.05.2021_00h00	1	1	0.536818	1	[4]	Group131	23.913	11	[AGER, AIF1, APP, CCL3, CTSC, MAPT, SPHK1, TLR3, TLR6, TREM2, TYROBP]
	ENSSSCG00000035756		S100B								GO:0043032	positive regulation of macrophage activation	GO_ImmuneSystemProcess-EBI-UniProt-GOA-ACAP-ARAP_13.05.2021_00h00	1	1	0.536818	1	[3, 4, 5]	Group131	23.3333	7	[CCL3, CEBPA, CTSC, KARS1, RPSA, TLR6, TREM2]
	ENSSSCG00000035829	KMT5C	KMT5C								GO:1904124	microglial cell migration	GO_ImmuneSystemProcess-EBI-UniProt-GOA-ACAP-ARAP_13.05.2021_00h00	0.232684	1	0.536818	1	[4]	Group131	44.4444	4	[CCL3, P2RX4, P2RY12, TREM2]
	ENSSSCG00000036057	POLG2	POLG2								GO:1905523	positive regulation of macrophage migration	GO_ImmuneSystemProcess-EBI-UniProt-GOA-ACAP-ARAP_13.05.2021_00h00	0.118398	1	0.536818	1	[3, 4, 5]	Group131	37.037	10	[AKIRIN1, CCL3, CCL5, MAPK3, P2RX4, P2RY12, PTK2, SLAMF1, TNFSF18, TREM2]
	ENSSSCG00000036210	DYNC1LI2	DYNC1LI2								GO:0002281	macrophage activation involved in immune response	GO_ImmuneSystemProcess-EBI-UniProt-GOA-ACAP-ARAP_13.05.2021_00h00	0.19674	1	0.536818	1	[4, 5]	Group131	38.0952	8	[DYSF, MYO1C, PRKCE, RPSA, SBNO2, TREM2, TREX1, TYROBP]
	ENSSSCG00000036224		IGKC								GO:0002588	positive regulation of antigen processing and presentation of peptide antigen via MHC class II	GO_ImmuneSystemProcess-EBI-UniProt-GOA-ACAP-ARAP_13.05.2021_00h00	0.424545	1	0.536818	1	[4, 5]	Group131	50	1	[TREM2]
	ENSSSCG00000036457	TNFSF8	TNFSF8								GO:1903978	regulation of microglial cell activation	GO_ImmuneSystemProcess-EBI-UniProt-GOA-ACAP-ARAP_13.05.2021_00h00	1	1	0.536818	1	[4, 5]	Group131	21.0526	4	[CCL3, CTSC, SPHK1, TREM2]
	ENSSSCG00000036521	TNFSF13	TNFSF13								GO:1904139	regulation of microglial cell migration	GO_ImmuneSystemProcess-EBI-UniProt-GOA-ACAP-ARAP_13.05.2021_00h00	0.232684	1	0.536818	1	[4, 5]	Group131	44.4444	4	[CCL3, P2RX4, P2RY12, TREM2]
	ENSSSCG00000036556	IFNAR2	IFNAR2								GO:0045917	positive regulation of complement activation	GO_ImmuneSystemProcess-EBI-UniProt-GOA-ACAP-ARAP_13.05.2021_00h00	1	1	0.536818	1	[3, 4, 5, 6, 7]	Group131	20	1	[TREM2]
	ENSSSCG00000036560	PAWR	PAWR								GO:1903980	positive regulation of microglial cell activation	GO_ImmuneSystemProcess-EBI-UniProt-GOA-ACAP-ARAP_13.05.2021_00h00	0.458099	1	0.536818	1	[4, 5, 6]	Group131	33.3333	3	[CCL3, CTSC, TREM2]
	ENSSSCG00000036702	ACTN1	ACTN1								GO:1904141	positive regulation of microglial cell migration	GO_ImmuneSystemProcess-EBI-UniProt-GOA-ACAP-ARAP_13.05.2021_00h00	0.0626901	1	0.536818	1	[4, 5, 6]	Group131	57.1429	4	[CCL3, P2RX4, P2RY12, TREM2]
	ENSSSCG00000036743		KLRC2								GO:0045960	positive regulation of complement activation, classical pathway	GO_ImmuneSystemProcess-EBI-UniProt-GOA-ACAP-ARAP_13.05.2021_00h00	0.241379	1	0.536818	1	[4, 5, 6, 7, 8, 9]	Group131	100	1	[TREM2]
	ENSSSCG00000036743		KLRC1								GO:1903706	regulation of hemopoiesis	GO_ImmuneSystemProcess-EBI-UniProt-GOA-ACAP-ARAP_13.05.2021_00h00	0.46726	1	0.53831	1	[2, 4]	Group132	22.5653	95	[ABCB10, ABL1, ADA, ADAM8, AGER, ANXA1, AP3B1, ARNT, BRAF, BRD1, CA2, CASP8, CCL3, CD46, CD83, CDC73, CEBPB, CREB1, CSF3R, DLL1, DROSHA, DTX1, DUSP10, FADD, FAXDC2, FBXW7, FCGR2B, FOXP1, GAS6, GPR171, GPR55, GPR68, H3C2, H3C3, H3C4, H3C6, H3C7, H3C8, H4C8, HIF1A, HLA-DRA, HMGB2, HSPA9, ID2, IL15, IL18, IL7, IRF1, JAG1, KLF13, LGALS1, LILRA6, LILRB3, LTF, MIA3, MPL, MTURN, MYC, NCKAP1L, NFAM1, NFA…
	ENSSSCG00000036828	SNX4	SNX4								GO:1903707	negative regulation of hemopoiesis	GO_ImmuneSystemProcess-EBI-UniProt-GOA-ACAP-ARAP_13.05.2021_00h00	0.48935	1	0.53831	1	[2, 3, 4, 5]	Group132	20.7547	22	[ANXA1, CCL3, DTX1, FBXW7, FCGR2B, GPR55, GPR68, HSPA9, ID2, IRF1, LILRA6, LILRB3, LTF, MYC, NME1, SFRP1, TCTA, TLR3, TMEM176B, TNFSF18, TOB2, ZFPM1]
	ENSSSCG00000036844	GPR171	GPR171								GO:0002521	leukocyte differentiation	GO_ImmuneSystemProcess-EBI-UniProt-GOA-ACAP-ARAP_13.05.2021_00h00	0.396064	1	0.53831	1	[4]	Group132	25.5208	147	[ABL1, ADA, ADAM8, AGER, ANXA1, AP3B1, APP, ATM, AZI2, AZIN2, BATF2, BATF3, BAX, BCL3, BMI1, BRAF, CA2, CASP8, CCL3, CCR6, CCR7, CD1D, CD46, CD83, CD8A, CDK2, CEBPA, CEBPB, CEBPG, CHD7, CREB1, DLL1, DNAJA3, DNAJB9, DROSHA, DTX1, DUSP10, E2F1, ENTPD7, FADD, FBXW7, FCGR2B, FNIP1, FOXP1, GAS6, GBA, GLO1, GON4L, GPR183, GPR55, GPR68, GPR89A, GPR89B, HLA-DQB1, HLA-DQB2, HLA-DRA, ID2, IL15, IL18, IL1A,…
	ENSSSCG00000036887	CLPB	CLPB								GO:0030099	myeloid cell differentiation	GO_ImmuneSystemProcess-EBI-UniProt-GOA-ACAP-ARAP_13.05.2021_00h00	1	1	0.53831	1	[4]	Group132	24.0449	107	[ABCB10, ACTN1, AP3B1, APP, ARNT, BATF2, BATF3, BRD1, CA2, CASP3, CASP8, CASP9, CCL3, CCR7, CDC73, CDK2, CDK5RAP3, CDKN2B, CEBPA, CEBPB, CEBPG, CREB1, CSF3R, DLL1, E2F1, EPAS1, ETV2, FADD, FAXDC2, FBXW7, FOXP1, GBA, GLO1, GPR171, GPR183, GPR55, GPR68, H3C2, H3C3, H3C4, H3C6, H3C7, H3C8, H4C8, HIF1A, HMGB2, HSPA9, ID2, IL15, IREB2, JAG1, JUNB, KAT6A, KAT8, KLF13, LBR, LILRA6, LILRB3, LRRK1, LTF, M…
	ENSSSCG00000036924	PSMA4	PSMA4								GO:0045637	regulation of myeloid cell differentiation	GO_ImmuneSystemProcess-EBI-UniProt-GOA-ACAP-ARAP_13.05.2021_00h00	0.408811	1	0.53831	1	[3, 5]	Group132	21.9231	57	[ABCB10, ARNT, BRD1, CA2, CASP8, CCL3, CDC73, CEBPB, CREB1, CSF3R, DLL1, FADD, FAXDC2, FBXW7, FOXP1, GPR171, GPR55, GPR68, H3C2, H3C3, H3C4, H3C6, H3C7, H3C8, H4C8, HIF1A, HMGB2, HSPA9, ID2, JAG1, KLF13, LILRA6, LILRB3, LTF, MIA3, MPL, MTURN, MYC, NCKAP1L, NME1, NOTCH2, P4HTM, PITHD1, PRKDC, RASSF2, RB1, SFRP1, SLC9B2, SPI1, STAT5B, TCTA, TLR3, TOB2, TREM2, TYROBP, WDR5, ZFPM1]
	ENSSSCG00000036956	SOCS3	SOCS3								GO:1902105	regulation of leukocyte differentiation	GO_ImmuneSystemProcess-EBI-UniProt-GOA-ACAP-ARAP_13.05.2021_00h00	0.942627	1	0.53831	1	[3, 5]	Group132	23.7762	68	[ABL1, ADA, ADAM8, AGER, ANXA1, AP3B1, BRAF, CA2, CASP8, CCL3, CD46, CD83, CEBPB, CREB1, DROSHA, DTX1, DUSP10, FADD, FBXW7, FCGR2B, FOXP1, GAS6, GPR55, GPR68, HLA-DRA, ID2, IL15, IL18, IL7, IRF1, LGALS1, LILRA6, LILRB3, LTF, MYC, NCKAP1L, NFAM1, NFATC2, NFKBID, NME1, NOTCH2, PIK3R6, PRDM1, PRKCZ, PRKDC, RASSF2, RB1, RHOA, SFRP1, SH3RF1, SLAMF8, SLC46A2, SLC9B2, SOX12, STAT5B, TCTA, TESPA1, TLR3, …
	ENSSSCG00000036967	ARL8A	ARL8A								GO:1902106	negative regulation of leukocyte differentiation	GO_ImmuneSystemProcess-EBI-UniProt-GOA-ACAP-ARAP_13.05.2021_00h00	0.415442	1	0.53831	1	[3, 4, 5, 6]	Group132	20.1923	21	[ANXA1, CCL3, DTX1, FBXW7, FCGR2B, GPR55, GPR68, ID2, IRF1, LILRA6, LILRB3, LTF, MYC, NME1, SFRP1, TCTA, TLR3, TMEM176B, TNFSF18, TOB2, ZFPM1]
	ENSSSCG00000037025	PLVAP	PLVAP								GO:0002573	myeloid leukocyte differentiation	GO_ImmuneSystemProcess-EBI-UniProt-GOA-ACAP-ARAP_13.05.2021_00h00	1	1	0.53831	1	[5]	Group132	23.8938	54	[AP3B1, APP, BATF2, BATF3, CA2, CASP8, CCL3, CCR7, CDK2, CEBPA, CEBPB, CREB1, E2F1, FADD, FBXW7, FOXP1, GBA, GLO1, GPR183, GPR55, GPR68, ID2, IL15, IREB2, JUNB, LBR, LILRA6, LILRB3, LRRK1, LTF, MYC, NME1, NOTCH2, PDE1B, PIK3CD, PSEN1, RASSF2, RB1, RBPJ, SBNO2, SFRP1, SIRT1, SLC9B2, SNX10, SPI1, SRC, SRP54, TCTA, TLR3, TOB2, TREM2, TSPAN2, TYROBP, ZFPM1]
	ENSSSCG00000037032	DNASE1L1	DNASE1L1								GO:0002761	regulation of myeloid leukocyte differentiation	GO_ImmuneSystemProcess-EBI-UniProt-GOA-ACAP-ARAP_13.05.2021_00h00	0.745776	1	0.53831	1	[4, 6]	Group132	22.314	27	[CA2, CASP8, CCL3, CEBPB, CREB1, FADD, FBXW7, FOXP1, GPR55, GPR68, ID2, LILRA6, LILRB3, LTF, MYC, NME1, NOTCH2, RASSF2, RB1, SFRP1, SLC9B2, TCTA, TLR3, TOB2, TREM2, TYROBP, ZFPM1]
	ENSSSCG00000037099	ANKLE1	ANKLE1								GO:0045638	negative regulation of myeloid cell differentiation	GO_ImmuneSystemProcess-EBI-UniProt-GOA-ACAP-ARAP_13.05.2021_00h00	0.807009	1	0.53831	1	[4, 5, 6]	Group132	22.3404	21	[CCL3, CDC73, DLL1, FBXW7, GPR171, GPR55, GPR68, H4C8, HSPA9, KLF13, LILRA6, LILRB3, LTF, MYC, NME1, SFRP1, STAT5B, TCTA, TLR3, TOB2, ZFPM1]
	ENSSSCG00000037126		TRAV8-4								GO:0045639	positive regulation of myeloid cell differentiation	GO_ImmuneSystemProcess-EBI-UniProt-GOA-ACAP-ARAP_13.05.2021_00h00	1	1	0.53831	1	[4, 5, 6]	Group132	24.0385	25	[ABCB10, ARNT, BRD1, CA2, CASP8, CREB1, FADD, FAXDC2, GPR68, HIF1A, HMGB2, ID2, JAG1, MIA3, MPL, MTURN, NCKAP1L, NOTCH2, PITHD1, PRKDC, RB1, SLC9B2, STAT5B, TREM2, TYROBP]
	ENSSSCG00000037158	MTURN	MTURN								GO:0002762	negative regulation of myeloid leukocyte differentiation	GO_ImmuneSystemProcess-EBI-UniProt-GOA-ACAP-ARAP_13.05.2021_00h00	0.620798	1	0.53831	1	[4, 5, 6, 7]	Group132	27.451	14	[CCL3, FBXW7, GPR55, GPR68, LILRA6, LILRB3, LTF, MYC, NME1, SFRP1, TCTA, TLR3, TOB2, ZFPM1]
	ENSSSCG00000037214		IGLV3-21								GO:0002763	positive regulation of myeloid leukocyte differentiation	GO_ImmuneSystemProcess-EBI-UniProt-GOA-ACAP-ARAP_13.05.2021_00h00	0.439509	1	0.53831	1	[4, 5, 6, 7]	Group132	18.9655	11	[CA2, CASP8, CREB1, FADD, GPR68, ID2, NOTCH2, RB1, SLC9B2, TREM2, TYROBP]
	ENSSSCG00000037236	RPSA									GO:0045620	negative regulation of lymphocyte differentiation	GO_ImmuneSystemProcess-EBI-UniProt-GOA-ACAP-ARAP_13.05.2021_00h00	0.0173704	1	0.53831	1	[4, 5, 6, 7, 8]	Group132	10.9091	6	[ANXA1, DTX1, ID2, IRF1, SFRP1, TNFSF18]
	ENSSSCG00000037384	BLOC1S6	BLOC1S6								GO:0045670	regulation of osteoclast differentiation	GO_ImmuneSystemProcess-EBI-UniProt-GOA-ACAP-ARAP_13.05.2021_00h00	0.391131	1	0.53831	1	[5, 7]	Group132	28.3582	19	[CA2, CCL3, CEBPB, CREB1, FBXW7, GPR55, GPR68, LILRA6, LILRB3, LTF, NOTCH2, RASSF2, SFRP1, SLC9B2, TCTA, TLR3, TOB2, TREM2, TYROBP]
	ENSSSCG00000037425	NFAM1	NFAM1								GO:0045671	negative regulation of osteoclast differentiation	GO_ImmuneSystemProcess-EBI-UniProt-GOA-ACAP-ARAP_13.05.2021_00h00	0.281944	1	0.53831	1	[5, 6, 7, 8]	Group132	33.3333	10	[CCL3, FBXW7, GPR55, LILRA6, LILRB3, LTF, SFRP1, TCTA, TLR3, TOB2]
	ENSSSCG00000037426		LILRA4								GO:0045672	positive regulation of osteoclast differentiation	GO_ImmuneSystemProcess-EBI-UniProt-GOA-ACAP-ARAP_13.05.2021_00h00	0.817885	1	0.53831	1	[5, 6, 7, 8]	Group132	26.9231	7	[CA2, CREB1, GPR68, NOTCH2, SLC9B2, TREM2, TYROBP]
	ENSSSCG00000037426		LILRB3								GO:0090715	immunological memory formation process	GO_ImmuneSystemProcess-EBI-UniProt-GOA-ACAP-ARAP_13.05.2021_00h00	0.754415	1	1	1	[2, 3]	Group133	28.5714	4	[CD46, HLA-DRA, ST3GAL1, TSC1]
	ENSSSCG00000037426		LILRA6								GO:0002469	myeloid dendritic cell antigen processing and presentation	GO_ImmuneSystemProcess-EBI-UniProt-GOA-ACAP-ARAP_13.05.2021_00h00	0.563525	1	1	1	[3]	Group133	33.3333	1	[HLA-DRA]
	ENSSSCG00000037426		LILRA5								GO:0002501	peptide antigen assembly with MHC protein complex	GO_ImmuneSystemProcess-EBI-UniProt-GOA-ACAP-ARAP_13.05.2021_00h00	0.635924	1	1	1	[3]	Group133	33.3333	2	[HLA-DMB, HLA-DRA]
	ENSSSCG00000037450	SSC5D	SSC5D								GO:0002921	negative regulation of humoral immune response	GO_ImmuneSystemProcess-EBI-UniProt-GOA-ACAP-ARAP_13.05.2021_00h00	0.775019	1	1	1	[3, 4]	Group133	18.75	3	[CD46, CD59, FCGR2B]
	ENSSSCG00000037459	TCTA	TCTA								GO:0002491	antigen processing and presentation of endogenous peptide antigen via MHC class II	GO_ImmuneSystemProcess-EBI-UniProt-GOA-ACAP-ARAP_13.05.2021_00h00	0.424545	1	1	1	[4]	Group133	50	1	[HLA-DRA]
	ENSSSCG00000037466		CD33								GO:0002503	peptide antigen assembly with MHC class II protein complex	GO_ImmuneSystemProcess-EBI-UniProt-GOA-ACAP-ARAP_13.05.2021_00h00	0.247195	1	1	1	[4]	Group133	50	2	[HLA-DMB, HLA-DRA]
	ENSSSCG00000037466		SIGLEC9								GO:0001905	activation of membrane attack complex	GO_ImmuneSystemProcess-EBI-UniProt-GOA-ACAP-ARAP_13.05.2021_00h00	0.563525	1	1	1	[3, 4, 5, 6]	Group133	33.3333	1	[CD59]
	ENSSSCG00000037524	LY6D	LY6D								GO:0045916	negative regulation of complement activation	GO_ImmuneSystemProcess-EBI-UniProt-GOA-ACAP-ARAP_13.05.2021_00h00	0.742084	1	1	1	[3, 4, 5, 6, 7]	Group133	16.6667	2	[CD46, CD59]
	ENSSSCG00000037528		CLEC4D								GO:0001969	regulation of activation of membrane attack complex	GO_ImmuneSystemProcess-EBI-UniProt-GOA-ACAP-ARAP_13.05.2021_00h00	0.563525	1	1	1	[4, 5, 6, 7]	Group133	33.3333	1	[CD59]
	ENSSSCG00000037558	YY1	YY1								GO:0002713	negative regulation of B cell mediated immunity	GO_ImmuneSystemProcess-EBI-UniProt-GOA-ACAP-ARAP_13.05.2021_00h00	0.775019	1	1	1	[5, 6]	Group133	18.75	3	[CD46, FCGR2B, PARP3]
	ENSSSCG00000037561	ATP11A	ATP11A								GO:0043379	memory T cell differentiation	GO_ImmuneSystemProcess-EBI-UniProt-GOA-ACAP-ARAP_13.05.2021_00h00	1	1	1	1	[3, 4, 6, 7, 9]	Group133	23.0769	3	[CD46, HLA-DRA, TSC1]
	ENSSSCG00000037568	RAB43	RAB43								GO:0001971	negative regulation of activation of membrane attack complex	GO_ImmuneSystemProcess-EBI-UniProt-GOA-ACAP-ARAP_13.05.2021_00h00	0.424545	1	1	1	[4, 5, 6, 7, 8]	Group133	50	1	[CD59]
	ENSSSCG00000037597	CDK2	CDK2								GO:0002924	negative regulation of humoral immune response mediated by circulating immunoglobulin	GO_ImmuneSystemProcess-EBI-UniProt-GOA-ACAP-ARAP_13.05.2021_00h00	1	1	1	1	[4, 5, 7, 8]	Group133	18.1818	2	[CD46, FCGR2B]
	ENSSSCG00000037598	SNX10	SNX10								GO:0030450	regulation of complement activation, classical pathway	GO_ImmuneSystemProcess-EBI-UniProt-GOA-ACAP-ARAP_13.05.2021_00h00	1	1	1	1	[4, 5, 6, 7, 8]	Group133	22.2222	2	[CD46, TREM2]
	ENSSSCG00000037645	COTL1	COTL1								GO:0043380	regulation of memory T cell differentiation	GO_ImmuneSystemProcess-EBI-UniProt-GOA-ACAP-ARAP_13.05.2021_00h00	0.742084	1	1	1	[3, 4, 5, 6, 7, 8, 9, 10]	Group133	16.6667	2	[CD46, HLA-DRA]
	ENSSSCG00000037663	PKNOX1	PKNOX1								GO:0045959	negative regulation of complement activation, classical pathway	GO_ImmuneSystemProcess-EBI-UniProt-GOA-ACAP-ARAP_13.05.2021_00h00	0.688688	1	1	1	[4, 5, 6, 7, 8, 9]	Group133	12.5	1	[CD46]
	ENSSSCG00000037958	TOB2	TOB2								GO:0043382	positive regulation of memory T cell differentiation	GO_ImmuneSystemProcess-EBI-UniProt-GOA-ACAP-ARAP_13.05.2021_00h00	1	1	1	1	[3, 4, 5, 6, 7, 8, 9, 10, 11]	Group133	22.2222	2	[CD46, HLA-DRA]
	ENSSSCG00000038073	NOD2	NOD2								GO:0002699	positive regulation of immune effector process	GO_ImmuneSystemProcess-EBI-UniProt-GOA-ACAP-ARAP_13.05.2021_00h00	0.818296	1	0.831214	1	[2, 3]	Group134	24.8	62	[ADGRE2, ANXA1, APPL2, ARG1, CADM1, CD1B, CD1D, CD226, CD300A, CD36, CD46, CLEC7A, CYRIB, DHX36, DNAJB9, EXOSC3, FADD, FBXO38, FER, GNPDA1, HK1, HLA-DMB, HLA-DRA, HMCES, HMOX1, IL18, KLRC2, KLRD1, KLRK1, KMT5C, LACC1, MAP3K7, MAVS, MR1, NFKBID, NOD2, NOS2, PHB2, PRKCZ, RPSA, RSAD2, SCIMP, SHLD1, SHLD2, SHLD3, SIRT1, SLAMF1, SLAMF6, SNX4, SPI1, STAT5B, STX7, STXBP1, TNFRSF4, TNFSF13, TREM2, TYROBP…
	ENSSSCG00000038130	CANT1	CANT1								GO:0002700	regulation of production of molecular mediator of immune response	GO_ImmuneSystemProcess-EBI-UniProt-GOA-ACAP-ARAP_13.05.2021_00h00	0.247777	1	0.831214	1	[2, 3]	Group134	20.442	37	[ARG1, CD226, CD36, CLEC7A, DHX36, DNAJB9, EXOSC3, FCGR2B, GNPDA1, HK1, HMCES, HMOX1, IL18, KMT5C, LACC1, MAP3K7, MAVS, NOD2, PARP3, PHB2, PRKCZ, PRKDC, RSAD2, SCIMP, SHLD1, SHLD2, SHLD3, SIRT1, SLAMF1, SLC15A4, TLR3, TMBIM6, TNFRSF4, TNFSF13, TREX1, VAMP3, XBP1]
	ENSSSCG00000038151		CMTM3								GO:0002371	dendritic cell cytokine production	GO_ImmuneSystemProcess-EBI-UniProt-GOA-ACAP-ARAP_13.05.2021_00h00	0.239928	1	0.831214	1	[3]	Group134	37.5	6	[CLEC7A, DHX36, MAVS, NOD2, SCIMP, TLR3]
	ENSSSCG00000038326		GOLPH3								GO:0002702	positive regulation of production of molecular mediator of immune response	GO_ImmuneSystemProcess-EBI-UniProt-GOA-ACAP-ARAP_13.05.2021_00h00	0.532562	1	0.831214	1	[2, 3, 4]	Group134	21.374	28	[CD226, CD36, CLEC7A, DHX36, DNAJB9, EXOSC3, GNPDA1, HK1, HMCES, IL18, KMT5C, LACC1, MAP3K7, MAVS, NOD2, PHB2, PRKCZ, RSAD2, SCIMP, SHLD1, SHLD2, SHLD3, SIRT1, SLAMF1, TNFRSF4, TNFSF13, VAMP3, XBP1]
	ENSSSCG00000038348	NME1	NME1								GO:0002828	regulation of type 2 immune response	GO_ImmuneSystemProcess-EBI-UniProt-GOA-ACAP-ARAP_13.05.2021_00h00	0.677749	1	0.831214	1	[3]	Group134	18.75	6	[ANXA1, ARG1, IL18, NOD2, PRKCZ, RSAD2]
	ENSSSCG00000038351	TNFRSF18	TNFRSF18								GO:0061082	myeloid leukocyte cytokine production	GO_ImmuneSystemProcess-EBI-UniProt-GOA-ACAP-ARAP_13.05.2021_00h00	0.514342	1	0.831214	1	[3]	Group134	17.2414	5	[CD36, DHX36, HMOX1, MAVS, SIRT1]
	ENSSSCG00000038366	RAP2B	RAP2B								GO:0002705	positive regulation of leukocyte mediated immunity	GO_ImmuneSystemProcess-EBI-UniProt-GOA-ACAP-ARAP_13.05.2021_00h00	0.420207	1	0.831214	1	[3, 4]	Group134	27.1429	38	[ARG1, CADM1, CD1B, CD1D, CD226, CLEC7A, CYRIB, DHX36, EXOSC3, FADD, FBXO38, HLA-DRA, HMCES, IL18, KLRC2, KLRD1, KLRK1, KMT5C, MAP3K7, MAVS, MR1, NOD2, NOS2, PRKCZ, RSAD2, SCIMP, SHLD1, SHLD2, SHLD3, SLAMF1, SLAMF6, SPI1, STAT5B, STX7, TNFSF13, TREM2, TYROBP, VAV1]
	ENSSSCG00000038397	PTK2	PTK2								GO:0002718	regulation of cytokine production involved in immune response	GO_ImmuneSystemProcess-EBI-UniProt-GOA-ACAP-ARAP_13.05.2021_00h00	0.0844871	1	0.831214	1	[3, 4]	Group134	16.9811	18	[ARG1, CD226, CD36, CLEC7A, DHX36, HK1, HMOX1, IL18, LACC1, MAP3K7, MAVS, NOD2, PRKCZ, RSAD2, SCIMP, SIRT1, SLAMF1, TLR3]
	ENSSSCG00000038398	CD226	CD226								GO:0002830	positive regulation of type 2 immune response	GO_ImmuneSystemProcess-EBI-UniProt-GOA-ACAP-ARAP_13.05.2021_00h00	1	1	0.831214	1	[3, 4]	Group134	25	4	[IL18, NOD2, PRKCZ, RSAD2]
	ENSSSCG00000038418		CLEC4E								GO:0002369	T cell cytokine production	GO_ImmuneSystemProcess-EBI-UniProt-GOA-ACAP-ARAP_13.05.2021_00h00	0.198161	1	0.831214	1	[3, 5]	Group134	14.6341	6	[ARG1, IL18, MAP3K7, PRKCZ, RSAD2, SLAMF1]
	ENSSSCG00000038465	VAPA	VAPA								GO:0002720	positive regulation of cytokine production involved in immune response	GO_ImmuneSystemProcess-EBI-UniProt-GOA-ACAP-ARAP_13.05.2021_00h00	0.57939	1	0.831214	1	[3, 4, 5]	Group134	20.8333	15	[CD226, CD36, CLEC7A, DHX36, HK1, IL18, LACC1, MAP3K7, MAVS, NOD2, PRKCZ, RSAD2, SCIMP, SIRT1, SLAMF1]
	ENSSSCG00000038506		CD46								GO:0002730	regulation of dendritic cell cytokine production	GO_ImmuneSystemProcess-EBI-UniProt-GOA-ACAP-ARAP_13.05.2021_00h00	0.239928	1	0.831214	1	[4, 5]	Group134	37.5	6	[CLEC7A, DHX36, MAVS, NOD2, SCIMP, TLR3]
	ENSSSCG00000038594		SDC4								GO:0002724	regulation of T cell cytokine production	GO_ImmuneSystemProcess-EBI-UniProt-GOA-ACAP-ARAP_13.05.2021_00h00	0.198161	1	0.831214	1	[4, 5, 6]	Group134	14.6341	6	[ARG1, IL18, MAP3K7, PRKCZ, RSAD2, SLAMF1]
	ENSSSCG00000038715	FLCN	FLCN								GO:0002732	positive regulation of dendritic cell cytokine production	GO_ImmuneSystemProcess-EBI-UniProt-GOA-ACAP-ARAP_13.05.2021_00h00	0.176122	1	0.831214	1	[4, 5, 6]	Group134	41.6667	5	[CLEC7A, DHX36, MAVS, NOD2, SCIMP]
	ENSSSCG00000038719		IGLV3-19								GO:0035743	CD4-positive, alpha-beta T cell cytokine production	GO_ImmuneSystemProcess-EBI-UniProt-GOA-ACAP-ARAP_13.05.2021_00h00	0.790838	1	0.831214	1	[4, 6]	Group134	26.3158	5	[ARG1, IL18, PRKCZ, RSAD2, SLAMF1]
	ENSSSCG00000038766	MAD1L1	MAD1L1								GO:0061081	positive regulation of myeloid leukocyte cytokine production involved in immune response	GO_ImmuneSystemProcess-EBI-UniProt-GOA-ACAP-ARAP_13.05.2021_00h00	0.62434	1	0.831214	1	[4, 5, 6]	Group134	18.1818	4	[CD36, DHX36, MAVS, SIRT1]
	ENSSSCG00000038912		IFITM2								GO:0002726	positive regulation of T cell cytokine production	GO_ImmuneSystemProcess-EBI-UniProt-GOA-ACAP-ARAP_13.05.2021_00h00	0.652317	1	0.831214	1	[4, 5, 6, 7]	Group134	19.2308	5	[IL18, MAP3K7, PRKCZ, RSAD2, SLAMF1]
	ENSSSCG00000038912		IFITM1								GO:1900150	regulation of defense response to fungus	GO_ImmuneSystemProcess-EBI-UniProt-GOA-ACAP-ARAP_13.05.2021_00h00	0.677824	1	0.855492	1	[3, 4]	Group135	28.5714	2	[ARG1, SPI1]
	ENSSSCG00000038912		IFITM3								GO:0002408	myeloid dendritic cell chemotaxis	GO_ImmuneSystemProcess-EBI-UniProt-GOA-ACAP-ARAP_13.05.2021_00h00	0.247195	1	0.855492	1	[3, 4, 5]	Group135	50	2	[CCR7, SPI1]
	ENSSSCG00000038918	CTSF	CTSF								GO:0090634	microglial cell mediated cytotoxicity	GO_ImmuneSystemProcess-EBI-UniProt-GOA-ACAP-ARAP_13.05.2021_00h00	0.635924	1	0.855492	1	[4]	Group135	33.3333	2	[SPI1, TYROBP]
	ENSSSCG00000038940	GNPDA1	GNPDA1								GO:1902563	regulation of neutrophil activation	GO_ImmuneSystemProcess-EBI-UniProt-GOA-ACAP-ARAP_13.05.2021_00h00	0.733073	1	0.855492	1	[3, 5]	Group135	27.2727	3	[CD300A, FCGR2B, SPI1]
	ENSSSCG00000038960		HGSNAT								GO:0002888	positive regulation of myeloid leukocyte mediated immunity	GO_ImmuneSystemProcess-EBI-UniProt-GOA-ACAP-ARAP_13.05.2021_00h00	1	1	0.855492	1	[4, 5]	Group135	21.7391	5	[ARG1, DHX36, MAVS, SPI1, TYROBP]
	ENSSSCG00000038991		S100A13								GO:1902564	negative regulation of neutrophil activation	GO_ImmuneSystemProcess-EBI-UniProt-GOA-ACAP-ARAP_13.05.2021_00h00	0.0459774	1	0.855492	1	[3, 4, 5, 6]	Group135	75	3	[CD300A, FCGR2B, SPI1]
	ENSSSCG00000039102		IGKV2-30								GO:1905034	regulation of antifungal innate immune response	GO_ImmuneSystemProcess-EBI-UniProt-GOA-ACAP-ARAP_13.05.2021_00h00	1	1	0.855492	1	[4, 5]	Group135	20	1	[SPI1]
	ENSSSCG00000039102		IGKV2D-30								GO:0043313	regulation of neutrophil degranulation	GO_ImmuneSystemProcess-EBI-UniProt-GOA-ACAP-ARAP_13.05.2021_00h00	1	1	0.855492	1	[3, 4, 5, 6, 7]	Group135	14.2857	1	[SPI1]
	ENSSSCG00000039252	TCN1	TCN1								GO:1904149	regulation of microglial cell mediated cytotoxicity	GO_ImmuneSystemProcess-EBI-UniProt-GOA-ACAP-ARAP_13.05.2021_00h00	0.635924	1	0.855492	1	[5]	Group135	33.3333	2	[SPI1, TYROBP]
	ENSSSCG00000039269	SHLD1	SHLD1								GO:1905036	positive regulation of antifungal innate immune response	GO_ImmuneSystemProcess-EBI-UniProt-GOA-ACAP-ARAP_13.05.2021_00h00	0.563525	1	0.855492	1	[4, 5, 6]	Group135	33.3333	1	[SPI1]
	ENSSSCG00000039270	TREM2	TREM2								GO:2000527	regulation of myeloid dendritic cell chemotaxis	GO_ImmuneSystemProcess-EBI-UniProt-GOA-ACAP-ARAP_13.05.2021_00h00	0.424545	1	0.855492	1	[4, 5, 6]	Group135	50	1	[SPI1]
	ENSSSCG00000039287	CLEC12A	CLEC12A								GO:0002282	microglial cell activation involved in immune response	GO_ImmuneSystemProcess-EBI-UniProt-GOA-ACAP-ARAP_13.05.2021_00h00	0.247195	1	0.855492	1	[5, 6]	Group135	50	2	[TREM2, TYROBP]
	ENSSSCG00000039416	CXCR4	CXCR4								GO:0043314	negative regulation of neutrophil degranulation	GO_ImmuneSystemProcess-EBI-UniProt-GOA-ACAP-ARAP_13.05.2021_00h00	0.241379	1	0.855492	1	[3, 4, 5, 6, 7, 8]	Group135	100	1	[SPI1]
	ENSSSCG00000039539	DHTKD1	DHTKD1								GO:1904151	positive regulation of microglial cell mediated cytotoxicity	GO_ImmuneSystemProcess-EBI-UniProt-GOA-ACAP-ARAP_13.05.2021_00h00	0.600037	1	0.855492	1	[5, 6]	Group135	40	2	[SPI1, TYROBP]
	ENSSSCG00000039573	SLPI	SLPI								GO:2000529	positive regulation of myeloid dendritic cell chemotaxis	GO_ImmuneSystemProcess-EBI-UniProt-GOA-ACAP-ARAP_13.05.2021_00h00	0.424545	1	0.855492	1	[4, 5, 6, 7]	Group135	50	1	[SPI1]
	ENSSSCG00000039656		RHOG								GO:0002572	pro-T cell differentiation	GO_ImmuneSystemProcess-EBI-UniProt-GOA-ACAP-ARAP_13.05.2021_00h00	0.563525	1	0.855492	1	[5, 6, 8]	Group135	33.3333	1	[SPI1]
	ENSSSCG00000039663	TWSG1	TWSG1								GO:0002222	stimulatory killer cell immunoglobulin-like receptor signaling pathway	GO_ImmuneSystemProcess-EBI-UniProt-GOA-ACAP-ARAP_13.05.2021_00h00	0.424545	1	0.855492	1	[5, 7, 8, 9]	Group135	50	1	[TYROBP]
	ENSSSCG00000039706		APOL1								GO:0030101	natural killer cell activation	GO_ImmuneSystemProcess-EBI-UniProt-GOA-ACAP-ARAP_13.05.2021_00h00	1	1	0.425105	1	[3]	Group136	23.3333	21	[BLOC1S6, CASP8, GAS6, IL15, IL18, KLRC2, KLRK1, MICA, PIBF1, PIK3CD, PRDM1, PRDX1, RAB27A, SLAMF1, SLAMF7, SNX27, STAT5B, TYRO3, TYROBP, UNC13D, VAMP7]
	ENSSSCG00000039707	RTKN2	RTKN2								GO:0097531	mast cell migration	GO_ImmuneSystemProcess-EBI-UniProt-GOA-ACAP-ARAP_13.05.2021_00h00	0.385955	1	0.425105	1	[3]	Group136	12.5	2	[PIK3CD, STAT5B]
	ENSSSCG00000039745	HMOX1	HMOX1								GO:0001787	natural killer cell proliferation	GO_ImmuneSystemProcess-EBI-UniProt-GOA-ACAP-ARAP_13.05.2021_00h00	0.310694	1	0.425105	1	[4]	Group136	36.3636	4	[IL15, IL18, SLAMF1, STAT5B]
	ENSSSCG00000039751	NLRC5	NLRC5								GO:0032814	regulation of natural killer cell activation	GO_ImmuneSystemProcess-EBI-UniProt-GOA-ACAP-ARAP_13.05.2021_00h00	0.552306	1	0.425105	1	[4]	Group136	28.5714	10	[BLOC1S6, GAS6, IL15, IL18, KLRC2, MICA, PIBF1, PRDM1, STAT5B, TYROBP]
	ENSSSCG00000039798	SLC11A1	SLC11A1								GO:0032816	positive regulation of natural killer cell activation	GO_ImmuneSystemProcess-EBI-UniProt-GOA-ACAP-ARAP_13.05.2021_00h00	0.452156	1	0.425105	1	[4, 5]	Group136	31.8182	7	[BLOC1S6, GAS6, IL15, IL18, KLRC2, STAT5B, TYROBP]
	ENSSSCG00000039946	CD34	CD34								GO:0032817	regulation of natural killer cell proliferation	GO_ImmuneSystemProcess-EBI-UniProt-GOA-ACAP-ARAP_13.05.2021_00h00	0.458099	1	0.425105	1	[5]	Group136	33.3333	3	[IL15, IL18, STAT5B]
	ENSSSCG00000040009		IGKV2-30								GO:0035743	CD4-positive, alpha-beta T cell cytokine production	GO_ImmuneSystemProcess-EBI-UniProt-GOA-ACAP-ARAP_13.05.2021_00h00	0.790838	1	0.425105	1	[4, 6]	Group136	26.3158	5	[ARG1, IL18, PRKCZ, RSAD2, SLAMF1]
	ENSSSCG00000040009		IGKV2D-30								GO:0051132	NK T cell activation	GO_ImmuneSystemProcess-EBI-UniProt-GOA-ACAP-ARAP_13.05.2021_00h00	0.310694	1	0.425105	1	[5]	Group136	36.3636	4	[CD300A, IL15, IL18, RASAL3]
	ENSSSCG00000040013	MTUS1	MTUS1								GO:0001779	natural killer cell differentiation	GO_ImmuneSystemProcess-EBI-UniProt-GOA-ACAP-ARAP_13.05.2021_00h00	0.817885	1	0.425105	1	[4, 7]	Group136	26.9231	7	[GAS6, IL15, PIK3CD, PRDM1, SLAMF1, STAT5B, TYRO3]
	ENSSSCG00000040134	TNFRSF13B	TNFRSF13B								GO:0002726	positive regulation of T cell cytokine production	GO_ImmuneSystemProcess-EBI-UniProt-GOA-ACAP-ARAP_13.05.2021_00h00	0.652317	1	0.425105	1	[4, 5, 6, 7]	Group136	19.2308	5	[IL18, MAP3K7, PRKCZ, RSAD2, SLAMF1]
	ENSSSCG00000040286	CYLD	CYLD								GO:0002827	positive regulation of T-helper 1 type immune response	GO_ImmuneSystemProcess-EBI-UniProt-GOA-ACAP-ARAP_13.05.2021_00h00	0.790838	1	0.425105	1	[5, 6]	Group136	26.3158	5	[HLA-DQB1, HLA-DQB2, IL18, SLAMF1, SLC11A1]
	ENSSSCG00000040465	KLRK1	KLRK1								GO:0032819	positive regulation of natural killer cell proliferation	GO_ImmuneSystemProcess-EBI-UniProt-GOA-ACAP-ARAP_13.05.2021_00h00	0.370084	1	0.425105	1	[5, 6]	Group136	42.8571	3	[IL15, IL18, STAT5B]
	ENSSSCG00000040569	PLA2G10	PLA2G10								GO:0035744	T-helper 1 cell cytokine production	GO_ImmuneSystemProcess-EBI-UniProt-GOA-ACAP-ARAP_13.05.2021_00h00	0.635924	1	0.425105	1	[5, 7]	Group136	33.3333	2	[IL18, SLAMF1]
	ENSSSCG00000040648	CCL8	CCL8								GO:0033078	extrathymic T cell differentiation	GO_ImmuneSystemProcess-EBI-UniProt-GOA-ACAP-ARAP_13.05.2021_00h00	0.146586	1	0.425105	1	[5, 8]	Group136	66.6667	2	[IL15, PRDM1]
	ENSSSCG00000040682	MAPK3	MAPK3								GO:2000554	regulation of T-helper 1 cell cytokine production	GO_ImmuneSystemProcess-EBI-UniProt-GOA-ACAP-ARAP_13.05.2021_00h00	0.635924	1	0.425105	1	[5, 6, 7, 8]	Group136	33.3333	2	[IL18, SLAMF1]
	ENSSSCG00000040826		CLEC4A								GO:0032823	regulation of natural killer cell differentiation	GO_ImmuneSystemProcess-EBI-UniProt-GOA-ACAP-ARAP_13.05.2021_00h00	0.499146	1	0.425105	1	[5, 7, 8]	Group136	33.3333	4	[GAS6, IL15, PRDM1, STAT5B]
	ENSSSCG00000040875	ZFPM1	ZFPM1								GO:0032825	positive regulation of natural killer cell differentiation	GO_ImmuneSystemProcess-EBI-UniProt-GOA-ACAP-ARAP_13.05.2021_00h00	0.409433	1	0.425105	1	[5, 6, 7, 8, 9]	Group136	37.5	3	[GAS6, IL15, STAT5B]
	ENSSSCG00000040986		IGKV2-30								GO:2000556	positive regulation of T-helper 1 cell cytokine production	GO_ImmuneSystemProcess-EBI-UniProt-GOA-ACAP-ARAP_13.05.2021_00h00	0.635924	1	0.425105	1	[5, 6, 7, 8, 9]	Group136	33.3333	2	[IL18, SLAMF1]
	ENSSSCG00000040986		IGKV2D-30								GO:2000329	negative regulation of T-helper 17 cell lineage commitment	GO_ImmuneSystemProcess-EBI-UniProt-GOA-ACAP-ARAP_13.05.2021_00h00	0.563525	1	0.027425	1	[5, 6, 7, 8, 10, 11, 12, 13, 14, 15]	Group137	33.3333	1	[TNFSF18]
	ENSSSCG00000041289	IL10RB	IL10RB								GO:2000328	regulation of T-helper 17 cell lineage commitment	GO_ImmuneSystemProcess-EBI-UniProt-GOA-ACAP-ARAP_13.05.2021_00h00	1	1	0.027425	1	[5, 7, 10, 11, 12, 13, 14]	Group137	14.2857	1	[TNFSF18]
	ENSSSCG00000043974		CD300LF								GO:0097350	neutrophil clearance	GO_ImmuneSystemProcess-EBI-UniProt-GOA-ACAP-ARAP_13.05.2021_00h00	1	1	0.027425	1	[3]	Group137	20	1	[ANXA1]
	ENSSSCG00000044952	NLRX1	NLRX1								GO:0002829	negative regulation of type 2 immune response	GO_ImmuneSystemProcess-EBI-UniProt-GOA-ACAP-ARAP_13.05.2021_00h00	0.544757	1	0.027425	1	[3, 4]	Group137	13.3333	2	[ANXA1, ARG1]
	ENSSSCG00000045531	FKBP1B	FKBP1B								GO:0033031	positive regulation of neutrophil apoptotic process	GO_ImmuneSystemProcess-EBI-UniProt-GOA-ACAP-ARAP_13.05.2021_00h00	0.600037	1	0.027425	1	[2, 3, 4, 5]	Group137	40	2	[ANXA1, PIK3CD]
	ENSSSCG00000045878		LILRA4								GO:0002309	T cell proliferation involved in immune response	GO_ImmuneSystemProcess-EBI-UniProt-GOA-ACAP-ARAP_13.05.2021_00h00	0.600037	1	0.027425	1	[5, 6]	Group137	40	2	[SLC11A1, TNFSF18]
	ENSSSCG00000045878		LILRB3								GO:0046636	negative regulation of alpha-beta T cell activation	GO_ImmuneSystemProcess-EBI-UniProt-GOA-ACAP-ARAP_13.05.2021_00h00	0.286025	1	0.027425	1	[5, 6]	Group137	15.9091	7	[ADORA2A, ANXA1, CD300A, LGALS7, LGALS7B, TNFSF18, TWSG1]
	ENSSSCG00000045878		LILRA6								GO:2000317	negative regulation of T-helper 17 type immune response	GO_ImmuneSystemProcess-EBI-UniProt-GOA-ACAP-ARAP_13.05.2021_00h00	0.314597	1	0.027425	1	[5, 6]	Group137	8.33333	1	[TNFSF18]
	ENSSSCG00000045878		LILRA5								GO:0045620	negative regulation of lymphocyte differentiation	GO_ImmuneSystemProcess-EBI-UniProt-GOA-ACAP-ARAP_13.05.2021_00h00	0.0173704	1	0.027425	1	[4, 5, 6, 7, 8]	Group137	10.9091	6	[ANXA1, DTX1, ID2, IRF1, SFRP1, TNFSF18]
	ENSSSCG00000045883		LILRA4								GO:0045581	negative regulation of T cell differentiation	GO_ImmuneSystemProcess-EBI-UniProt-GOA-ACAP-ARAP_13.05.2021_00h00	0.00938948	1	0.027425	1	[5, 6, 7, 8, 9]	Group137	8.51064	4	[ANXA1, DTX1, IRF1, TNFSF18]
	ENSSSCG00000045883		LILRB3								GO:0045623	negative regulation of T-helper cell differentiation	GO_ImmuneSystemProcess-EBI-UniProt-GOA-ACAP-ARAP_13.05.2021_00h00	0.272635	1	0.027425	1	[3, 4, 8, 9, 10, 11, 12, 13]	Group137	11.1111	2	[ANXA1, TNFSF18]
	ENSSSCG00000045883		LILRA6								GO:0045622	regulation of T-helper cell differentiation	GO_ImmuneSystemProcess-EBI-UniProt-GOA-ACAP-ARAP_13.05.2021_00h00	0.258911	1	0.027425	1	[3, 8, 9, 10, 11, 12]	Group137	15.3846	6	[ANXA1, HLA-DRA, IL18, NFKBID, PRKCZ, TNFSF18]
	ENSSSCG00000045883		LILRA5								GO:0045063	T-helper 1 cell differentiation	GO_ImmuneSystemProcess-EBI-UniProt-GOA-ACAP-ARAP_13.05.2021_00h00	0.0388393	1	0.027425	1	[5, 9, 10, 12]	Group137	4.7619	1	[ANXA1]
	ENSSSCG00000046003	TSC1	TSC1								GO:0045627	positive regulation of T-helper 1 cell differentiation	GO_ImmuneSystemProcess-EBI-UniProt-GOA-ACAP-ARAP_13.05.2021_00h00	1	1	0.027425	1	[4, 5, 6, 7, 9, 10, 11, 12, 13, 14]	Group137	16.6667	1	[ANXA1]
	ENSSSCG00000046387	PSMD2	PSMD2								GO:2000320	negative regulation of T-helper 17 cell differentiation	GO_ImmuneSystemProcess-EBI-UniProt-GOA-ACAP-ARAP_13.05.2021_00h00	0.478119	1	0.027425	1	[4, 5, 6, 7, 9, 10, 11, 12, 13, 14]	Group137	9.09091	1	[TNFSF18]
	ENSSSCG00000046518		IGLV3-25								GO:0045625	regulation of T-helper 1 cell differentiation	GO_ImmuneSystemProcess-EBI-UniProt-GOA-ACAP-ARAP_13.05.2021_00h00	0.478119	1	0.027425	1	[4, 6, 9, 10, 11, 12, 13]	Group137	9.09091	1	[ANXA1]
	ENSSSCG00000046518		IGLV3-27								GO:2000319	regulation of T-helper 17 cell differentiation	GO_ImmuneSystemProcess-EBI-UniProt-GOA-ACAP-ARAP_13.05.2021_00h00	0.272635	1	0.027425	1	[4, 6, 9, 10, 11, 12, 13]	Group137	11.1111	2	[NFKBID, TNFSF18]
	ENSSSCG00000046640	OAS1	OAS1								GO:0045629	negative regulation of T-helper 2 cell differentiation	GO_ImmuneSystemProcess-EBI-UniProt-GOA-ACAP-ARAP_13.05.2021_00h00	1	1	0.027425	1	[4, 5, 9, 10, 11, 12, 13, 14]	Group137	25	1	[ANXA1]
	ENSSSCG00000048919	PRNP	PRNP								GO:0002285	lymphocyte activation involved in immune response	GO_ImmuneSystemProcess-EBI-UniProt-GOA-ACAP-ARAP_13.05.2021_00h00	0.932257	1	0.727093	1	[3, 4]	Group138	24.5	49	[ABL1, ADA, ANXA1, BCL3, CCR6, CD46, DLL1, ENTPD7, EXOSC3, FCGR2B, FOXP1, GPR183, HLA-DMB, HLA-DRA, HMCES, ICAM1, IL18, IL6R, KLRC2, KMT5C, LFNG, LGALS1, MFNG, NCKAP1L, NFKBID, NOTCH2, PARP3, PLCG2, PRKCZ, PSEN1, RAB27A, RNF8, RORC, SHLD1, SHLD2, SHLD3, SLAMF6, SLC11A1, SLC15A4, SPI1, ST3GAL1, TNFSF13, TNFSF18, TSC1, UNC13D, UNG, VAMP7, XBP1, ZFPM1]
	ENSSSCG00000050449		TRBV7-9								GO:0046631	alpha-beta T cell activation	GO_ImmuneSystemProcess-EBI-UniProt-GOA-ACAP-ARAP_13.05.2021_00h00	1	1	0.727093	1	[4]	Group138	23.75	38	[ABL1, ADA, ADORA2A, AGER, ANXA1, AP3B1, BCL3, BRAF, CD300A, CD83, CLEC4A, ENTPD7, FOXP1, GPR183, HLA-DQB1, HLA-DQB2, HLA-DRA, IL15, IL18, IL6R, IRF1, LGALS7, LGALS7B, NCKAP1L, NFKBID, PRDM1, PRKCZ, RASAL3, RHOA, RORC, RSAD2, SH3RF1, SLAMF6, TNFSF18, TNFSF8, TWSG1, ZAP70, ZFPM1]
	ENSSSCG00000050458	MPEG1	MPEG1								GO:0072538	T-helper 17 type immune response	GO_ImmuneSystemProcess-EBI-UniProt-GOA-ACAP-ARAP_13.05.2021_00h00	0.693047	1	0.727093	1	[4]	Group138	20	7	[CLEC7A, ENTPD7, IL6R, NFKBID, RORC, SLAMF6, TNFSF18]
	ENSSSCG00000051205	P2RX4	P2RX4								GO:0002286	T cell activation involved in immune response	GO_ImmuneSystemProcess-EBI-UniProt-GOA-ACAP-ARAP_13.05.2021_00h00	0.32039	1	0.727093	1	[4, 5]	Group138	20	23	[ANXA1, BCL3, CD46, ENTPD7, FCGR2B, FOXP1, GPR183, HLA-DMB, HLA-DRA, ICAM1, IL18, IL6R, NCKAP1L, NFKBID, PRKCZ, PSEN1, RAB27A, RORC, SLAMF6, SLC11A1, TNFSF18, TSC1, ZFPM1]
	ENSSSCG00000052111		TRGV2								GO:0045058	T cell selection	GO_ImmuneSystemProcess-EBI-UniProt-GOA-ACAP-ARAP_13.05.2021_00h00	0.630747	1	0.727093	1	[1, 5, 8]	Group138	20.7547	11	[BRAF, CCR7, CD1D, IL15, IL6R, RHOA, SLAMF6, SRF, TNFSF18, ZAP70, ZFPM1]
	ENSSSCG00000052111		TRGV3								GO:0035710	CD4-positive, alpha-beta T cell activation	GO_ImmuneSystemProcess-EBI-UniProt-GOA-ACAP-ARAP_13.05.2021_00h00	0.644602	1	0.727093	1	[5]	Group138	21.9048	23	[AGER, ANXA1, BCL3, BRAF, CD83, ENTPD7, FOXP1, GPR183, HLA-DRA, IL18, IL6R, LGALS7, LGALS7B, NCKAP1L, NFKBID, PRKCZ, RORC, RSAD2, SH3RF1, SLAMF6, TNFSF18, TWSG1, ZFPM1]
	ENSSSCG00000052111		TRGV8								GO:0046634	regulation of alpha-beta T cell activation	GO_ImmuneSystemProcess-EBI-UniProt-GOA-ACAP-ARAP_13.05.2021_00h00	0.731884	1	0.727093	1	[5]	Group138	22.4299	24	[ADA, ADORA2A, AGER, ANXA1, AP3B1, CD300A, CD83, HLA-DQB1, HLA-DQB2, HLA-DRA, IL18, IRF1, LGALS7, LGALS7B, NCKAP1L, NFKBID, PRDM1, PRKCZ, RASAL3, RHOA, SH3RF1, TNFSF18, TWSG1, ZAP70]
	ENSSSCG00000052111		TRGV4								GO:2000316	regulation of T-helper 17 type immune response	GO_ImmuneSystemProcess-EBI-UniProt-GOA-ACAP-ARAP_13.05.2021_00h00	0.234486	1	0.727093	1	[5]	Group138	12.5	3	[CLEC7A, NFKBID, TNFSF18]
	ENSSSCG00000052111		TRGV5								GO:0002287	alpha-beta T cell activation involved in immune response	GO_ImmuneSystemProcess-EBI-UniProt-GOA-ACAP-ARAP_13.05.2021_00h00	0.569701	1	0.727093	1	[5, 6]	Group138	20.2899	14	[ANXA1, BCL3, ENTPD7, FOXP1, GPR183, HLA-DRA, IL18, IL6R, NFKBID, PRKCZ, RORC, SLAMF6, TNFSF18, ZFPM1]
	ENSSSCG00000052357	LTB	LTB								GO:2000318	positive regulation of T-helper 17 type immune response	GO_ImmuneSystemProcess-EBI-UniProt-GOA-ACAP-ARAP_13.05.2021_00h00	0.742084	1	0.727093	1	[5, 6]	Group138	16.6667	2	[CLEC7A, NFKBID]
	ENSSSCG00000052552		IGKV2-30								GO:0002292	T cell differentiation involved in immune response	GO_ImmuneSystemProcess-EBI-UniProt-GOA-ACAP-ARAP_13.05.2021_00h00	0.682542	1	0.727093	1	[5, 6, 8]	Group138	21.3333	16	[ANXA1, BCL3, CD46, ENTPD7, FOXP1, GPR183, HLA-DRA, IL18, IL6R, NFKBID, PRKCZ, RORC, SLAMF6, TNFSF18, TSC1, ZFPM1]
	ENSSSCG00000052552		IGKV2D-30								GO:0002360	T cell lineage commitment	GO_ImmuneSystemProcess-EBI-UniProt-GOA-ACAP-ARAP_13.05.2021_00h00	0.833627	1	0.727093	1	[5, 8]	Group138	25.8065	8	[BRAF, IL6R, IL7, PRKDC, RHOA, SLAMF6, TNFSF18, ZFPM1]
	ENSSSCG00000052586	ADRB2	ADRB2								GO:0046632	alpha-beta T cell differentiation	GO_ImmuneSystemProcess-EBI-UniProt-GOA-ACAP-ARAP_13.05.2021_00h00	1	1	0.727093	1	[5, 8]	Group138	24.1071	27	[ABL1, ADA, ANXA1, AP3B1, BCL3, BRAF, CD83, ENTPD7, FOXP1, GPR183, HLA-DRA, IL18, IL6R, IRF1, NCKAP1L, NFKBID, PRDM1, PRKCZ, RHOA, RORC, RSAD2, SH3RF1, SLAMF6, TNFSF18, TNFSF8, ZAP70, ZFPM1]
	ENSSSCG00000052704		H3C7								GO:0043369	CD4-positive or CD8-positive, alpha-beta T cell lineage commitment	GO_ImmuneSystemProcess-EBI-UniProt-GOA-ACAP-ARAP_13.05.2021_00h00	0.815335	1	0.727093	1	[3, 6, 7, 9, 10]	Group138	20	5	[BRAF, IL6R, SLAMF6, TNFSF18, ZFPM1]
	ENSSSCG00000053072		H3C2								GO:0043373	CD4-positive, alpha-beta T cell lineage commitment	GO_ImmuneSystemProcess-EBI-UniProt-GOA-ACAP-ARAP_13.05.2021_00h00	0.62434	1	0.727093	1	[4, 7, 8, 10, 11]	Group138	18.1818	4	[IL6R, SLAMF6, TNFSF18, ZFPM1]
	ENSSSCG00000053072		H3C3								GO:0045064	T-helper 2 cell differentiation	GO_ImmuneSystemProcess-EBI-UniProt-GOA-ACAP-ARAP_13.05.2021_00h00	0.76715	1	0.727093	1	[3, 9, 10, 12]	Group138	26.6667	4	[ANXA1, BCL3, IL18, PRKCZ]
	ENSSSCG00000053490		FCGR2A								GO:0045624	positive regulation of T-helper cell differentiation	GO_ImmuneSystemProcess-EBI-UniProt-GOA-ACAP-ARAP_13.05.2021_00h00	0.798773	1	0.727093	1	[3, 4, 8, 9, 10, 11, 12, 13]	Group138	19.0476	4	[ANXA1, IL18, NFKBID, PRKCZ]
	ENSSSCG00000053490		FCGR2B								GO:0045622	regulation of T-helper cell differentiation	GO_ImmuneSystemProcess-EBI-UniProt-GOA-ACAP-ARAP_13.05.2021_00h00	0.258911	1	0.727093	1	[3, 8, 9, 10, 11, 12]	Group138	15.3846	6	[ANXA1, HLA-DRA, IL18, NFKBID, PRKCZ, TNFSF18]
	ENSSSCG00000053814		IGKV2-30								GO:0072539	T-helper 17 cell differentiation	GO_ImmuneSystemProcess-EBI-UniProt-GOA-ACAP-ARAP_13.05.2021_00h00	0.828411	1	0.727093	1	[5, 9, 10, 12]	Group138	21.4286	6	[ENTPD7, IL6R, NFKBID, RORC, SLAMF6, TNFSF18]
	ENSSSCG00000053814		IGKV2D-30								GO:0002295	T-helper cell lineage commitment	GO_ImmuneSystemProcess-EBI-UniProt-GOA-ACAP-ARAP_13.05.2021_00h00	1	1	0.727093	1	[5, 8, 9, 10, 11, 12]	Group138	21.0526	4	[IL6R, SLAMF6, TNFSF18, ZFPM1]
	ENSSSCG00000053991	SOX12	SOX12								GO:2000319	regulation of T-helper 17 cell differentiation	GO_ImmuneSystemProcess-EBI-UniProt-GOA-ACAP-ARAP_13.05.2021_00h00	0.272635	1	0.727093	1	[4, 6, 9, 10, 11, 12, 13]	Group138	11.1111	2	[NFKBID, TNFSF18]
	ENSSSCG00000054082		TRBV7-9								GO:0050777	negative regulation of immune response	GO_ImmuneSystemProcess-EBI-UniProt-GOA-ACAP-ARAP_13.05.2021_00h00	0.75416	1	0.61911	1	[2, 3]	Group139	23.3333	91	[ADCY3, ADCY4, ADORA2A, ADORA2B, ADRB2, ALOX15, ANXA1, ARG1, C1QBP, CALCRL, CD163, CD300A, CD46, CD59, CLEC12B, CNOT7, CREB1, CRHR1, CRHR2, CYSLTR2, DUSP10, FCGR1A, FCGR2A, FCGR2B, FER, GGT5, GIPR, GNAI2, GPBAR1, GPR25, GPR39, GPX1, HCK, HMOX1, HRH2, HTRA1, IGHG1, IGHG2, IGHG3, IGHG4, IGKC, IGKV1-12, IGKV1-16, IGKV1-17, IGKV1-39, IGKV1-5, IGKV1D-12, IGKV1D-16, IGKV1D-39, IGKV2-30, IGKV2D-30, IGLV…
	ENSSSCG00000054097		IGHV3-72								GO:0050778	positive regulation of immune response	GO_ImmuneSystemProcess-EBI-UniProt-GOA-ACAP-ARAP_13.05.2021_00h00	0.489707	1	0.61911	1	[2, 3]	Group139	23.2057	194	[ABL1, ADA, ADAM8, AKIRIN2, ANXA1, APPL2, ARG1, ARHGEF7, ARPC1A, ARPC5, BAIAP2, BAX, BCAR1, BMX, BRAF, BRK1, C1QBP, C1R, C1RL, C5, C5AR2, CADM1, CCL5, CCR7, CD1B, CD1D, CD226, CD300A, CD46, CD47, CD59, CFD, CHUK, CLEC4A, CLEC4D, CLEC4E, CLEC7A, CMTM3, CPNE1, CSK, CSRP1, CYFIP2, CYRIB, DUSP3, EIF2B3, ELF1, EXOSC3, FADD, FBXO38, FCGR1A, FCGR2A, FCGR2B, FCN2, FOXP1, FYB1, GBP5, GCSAM, HCK, HLA-DMB, …
	ENSSSCG00000054097		IGHV3-49								GO:0002253	activation of immune response	GO_ImmuneSystemProcess-EBI-UniProt-GOA-ACAP-ARAP_13.05.2021_00h00	0.330371	1	0.61911	1	[1, 3, 4]	Group139	22.5755	142	[ABL1, ADA, APPL2, ARHGEF7, ARPC1A, ARPC5, BAIAP2, BAX, BCAR1, BMX, BRAF, BRK1, C1QBP, C1R, C1RL, C5, C5AR2, CCR7, CD226, CD300A, CD46, CD47, CD59, CFD, CHUK, CLEC4A, CLEC4D, CLEC4E, CMTM3, CPNE1, CSK, CSRP1, CYFIP2, DUSP3, EIF2B3, ELF1, FCGR1A, FCGR2A, FCGR2B, FCN2, FOXP1, FYB1, GCSAM, HCK, HLA-DQB1, HLA-DQB2, HLA-DRA, HRAS, ICAM2, ICAM3, IGHG1, IGHG2, IGHG3, IGHG4, IGHV3-15, IGHV3-49, IGHV3-72,…
	ENSSSCG00000054097		IGHV3-15								GO:0002449	lymphocyte mediated immunity	GO_ImmuneSystemProcess-EBI-UniProt-GOA-ACAP-ARAP_13.05.2021_00h00	0.90236	1	0.61911	1	[3]	Group139	24.4499	100	[AGER, ARG1, BCL3, C1QBP, C1R, C1RL, C5, CADM1, CCR6, CD1B, CD1D, CD226, CD46, CD8A, CEBPG, CLEC12B, CSRP1, CTSC, CTSH, CYRIB, EXOSC3, FADD, FBXO38, FCGR2B, GZMB, HLA-DQB1, HLA-DQB2, HLA-DRA, HMCES, ICAM1, IGHG1, IGHG2, IGHG3, IGHG4, IGHV3-15, IGHV3-49, IGHV3-72, IGHV3-73, IGHV3OR15-7, IGKC, IGKV1-12, IGKV1-16, IGKV1-17, IGKV1-39, IGKV1-5, IGKV1D-12, IGKV1D-16, IGKV1D-39, IGKV2-30, IGKV2D-30, IGL…
	ENSSSCG00000054097		IGHV3-73								GO:0002460	adaptive immune response based on somatic recombination of immune receptors built from immunoglobulin superfamily domains	GO_ImmuneSystemProcess-EBI-UniProt-GOA-ACAP-ARAP_13.05.2021_00h00	0.715146	1	0.61911	1	[3]	Group139	23.2614	97	[ADA, AGER, ANXA1, ARG1, BCL3, C1QBP, C1R, C1RL, C5, CADM1, CCR6, CD1B, CD1D, CD226, CD46, CD8A, CLEC7A, CSRP1, CTSC, CTSH, CYRIB, ENTPD7, EXOSC3, FADD, FBXO38, FCGR2B, HLA-DQB1, HLA-DQB2, HLA-DRA, HMCES, HRAS, ICAM1, IGHG1, IGHG2, IGHG3, IGHG4, IGHV3-15, IGHV3-49, IGHV3-72, IGHV3-73, IGHV3OR15-7, IGKC, IGKV1-12, IGKV1-16, IGKV1-17, IGKV1-39, IGKV1-5, IGKV1D-12, IGKV1D-16, IGKV1D-39, IGKV2-30, IG…
	ENSSSCG00000054097		IGHV3OR15-7								GO:0002764	immune response-regulating signaling pathway	GO_ImmuneSystemProcess-EBI-UniProt-GOA-ACAP-ARAP_13.05.2021_00h00	1	1	0.61911	1	[3]	Group139	24.1071	135	[ABL1, ADA, APPL2, ARHGEF7, ARPC1A, ARPC5, BAIAP2, BAX, BCAR1, BMX, BRAF, BRK1, C5AR2, CALM1, CCR7, CD226, CD24, CD300A, CD33, CD47, CHUK, CLEC12B, CLEC4A, CLEC4D, CLEC4E, CMTM3, CSK, CTSH, CYFIP2, DUSP3, EIF2B3, ELF1, FCER1A, FCGR1A, FCGR2A, FCGR2B, FER, FOXP1, FYB1, GCSAM, HCK, HLA-DQB1, HLA-DQB2, HLA-DRA, HRAS, ICAM2, ICAM3, IGHG1, IGHG2, IGHG3, IGHG4, IGHV3-15, IGHV3-49, IGHV3-72, IGHV3-73, I…
	ENSSSCG00000054981	FADD	FADD								GO:0002861	regulation of inflammatory response to antigenic stimulus	GO_ImmuneSystemProcess-EBI-UniProt-GOA-ACAP-ARAP_13.05.2021_00h00	0.937905	1	0.61911	1	[3]	Group139	23.6515	57	[ADCY3, ADCY4, ADORA2A, ADORA2B, ADRB2, CALCRL, CCR7, CD163, CREB1, CRHR1, CRHR2, CYSLTR2, FCGR1A, FCGR2A, FCGR2B, GGT5, GIPR, GNAI2, GPBAR1, GPR25, GPR39, GPX1, HCK, HRH2, IGHG1, IGHG2, IGHG3, IGHG4, IGKC, IGKV1-12, IGKV1-16, IGKV1-17, IGKV1-39, IGKV1-5, IGKV1D-12, IGKV1D-16, IGKV1D-39, IGKV2-30, IGKV2D-30, IGLV3-19, IGLV3-21, IGLV3-25, IGLV3-27, KARS1, NOD2, PLCG2, PRKAR1A, PRKAR1B, PRKAR2A, PS…
	ENSSSCG00000055187	CPNE1	CPNE1								GO:0002920	regulation of humoral immune response	GO_ImmuneSystemProcess-EBI-UniProt-GOA-ACAP-ARAP_13.05.2021_00h00	0.385247	1	0.61911	1	[3]	Group139	20.915	32	[C1QBP, C1R, C5, C5AR2, CCR7, CD46, CD59, CPNE1, FCGR2B, IGHG1, IGHG2, IGHG3, IGHG4, IGKC, IGKV1-12, IGKV1-16, IGKV1-17, IGKV1-39, IGKV1-5, IGKV1D-12, IGKV1D-16, IGKV1D-39, IGKV2-30, IGKV2D-30, IGLV3-19, IGLV3-21, IGLV3-25, IGLV3-27, NOD2, PHB2, PSMA7, TREM2]
	ENSSSCG00000055217	SHLD3	SHLD3								GO:0002433	immune response-regulating cell surface receptor signaling pathway involved in phagocytosis	GO_ImmuneSystemProcess-EBI-UniProt-GOA-ACAP-ARAP_13.05.2021_00h00	0.174727	1	0.61911	1	[2, 5]	Group139	28.9474	44	[ABL1, APPL2, ARPC1A, ARPC5, BAIAP2, BRK1, CD47, CYFIP2, FCGR1A, FCGR2A, FCGR2B, HCK, IGHG1, IGHG2, IGHG3, IGHG4, IGKC, IGKV1-12, IGKV1-16, IGKV1-17, IGKV1-39, IGKV1-5, IGKV1D-12, IGKV1D-16, IGKV1D-39, IGKV2-30, IGKV2D-30, IGLV3-19, IGLV3-21, IGLV3-25, IGLV3-27, MAPK3, MYO1C, NCK1, NCKAP1L, NCKIPSD, PIK3R2, PLCG2, PLD2, PRKCE, PTK2, SRC, VAV1, VAV3]
	ENSSSCG00000055397	NAPRT	NAPRT								GO:0002862	negative regulation of inflammatory response to antigenic stimulus	GO_ImmuneSystemProcess-EBI-UniProt-GOA-ACAP-ARAP_13.05.2021_00h00	0.935894	1	0.61911	1	[3, 4]	Group139	24.4444	55	[ADCY3, ADCY4, ADORA2A, ADORA2B, ADRB2, CALCRL, CD163, CREB1, CRHR1, CRHR2, CYSLTR2, FCGR1A, FCGR2A, FCGR2B, GGT5, GIPR, GNAI2, GPBAR1, GPR25, GPR39, GPX1, HCK, HRH2, IGHG1, IGHG2, IGHG3, IGHG4, IGKC, IGKV1-12, IGKV1-16, IGKV1-17, IGKV1-39, IGKV1-5, IGKV1D-12, IGKV1D-16, IGKV1D-39, IGKV2-30, IGKV2D-30, IGLV3-19, IGLV3-21, IGLV3-25, IGLV3-27, NOD2, PLCG2, PRKAR1A, PRKAR1B, PRKAR2A, PSMB4, PTGDR, P…
	ENSSSCG00000055477	SLA2	SLA2								GO:0006956	complement activation	GO_ImmuneSystemProcess-EBI-UniProt-GOA-ACAP-ARAP_13.05.2021_00h00	0.0951077	1	0.61911	1	[2, 3, 4, 5]	Group139	19.2308	40	[C1QBP, C1R, C1RL, C5, C5AR2, CD46, CD59, CFD, CPNE1, CSRP1, FCN2, IGHG1, IGHG2, IGHG3, IGHG4, IGHV3-15, IGHV3-49, IGHV3-72, IGHV3-73, IGHV3OR15-7, IGKC, IGKV1-12, IGKV1-16, IGKV1-17, IGKV1-39, IGKV1-5, IGKV1D-12, IGKV1D-16, IGKV1D-39, IGKV2-30, IGKV2D-30, IGLV3-19, IGLV3-21, IGLV3-25, IGLV3-27, PHB2, PIKFYVE, PSMA7, TRDC, TREM2]
	ENSSSCG00000055486		IGHV3-72								GO:0002757	immune response-activating signal transduction	GO_ImmuneSystemProcess-EBI-UniProt-GOA-ACAP-ARAP_13.05.2021_00h00	0.740604	1	0.61911	1	[2, 4, 5]	Group139	23.4733	123	[ABL1, ADA, APPL2, ARHGEF7, ARPC1A, ARPC5, BAIAP2, BAX, BCAR1, BMX, BRAF, BRK1, C5AR2, CCR7, CD226, CD300A, CD47, CHUK, CLEC4A, CLEC4D, CLEC4E, CMTM3, CSK, CYFIP2, DUSP3, EIF2B3, ELF1, FCGR1A, FCGR2A, FCGR2B, FOXP1, FYB1, GCSAM, HCK, HLA-DQB1, HLA-DQB2, HLA-DRA, HRAS, ICAM2, ICAM3, IGHG1, IGHG2, IGHG3, IGHG4, IGHV3-15, IGHV3-49, IGHV3-72, IGHV3-73, IGHV3OR15-7, IGKC, IGKV1-12, IGKV1-16, IGKV1-17,…
	ENSSSCG00000055486		IGHV3-49								GO:0002768	immune response-regulating cell surface receptor signaling pathway	GO_ImmuneSystemProcess-EBI-UniProt-GOA-ACAP-ARAP_13.05.2021_00h00	0.914316	1	0.61911	1	[4]	Group139	23.8779	133	[ABL1, ADA, APPL2, ARHGEF7, ARPC1A, ARPC5, BAIAP2, BAX, BCAR1, BMX, BRAF, BRK1, C5AR2, CALM1, CCR7, CD226, CD24, CD300A, CD47, CHUK, CLEC12B, CLEC4A, CLEC4D, CLEC4E, CMTM3, CSK, CYFIP2, DUSP3, EIF2B3, ELF1, FCER1A, FCGR1A, FCGR2A, FCGR2B, FER, FOXP1, FYB1, GCSAM, HCK, HLA-DQB1, HLA-DQB2, HLA-DRA, HRAS, ICAM2, ICAM3, IGHG1, IGHG2, IGHG3, IGHG4, IGHV3-15, IGHV3-49, IGHV3-72, IGHV3-73, IGHV3OR15-7, …
	ENSSSCG00000055486		IGHV3-15								GO:0019724	B cell mediated immunity	GO_ImmuneSystemProcess-EBI-UniProt-GOA-ACAP-ARAP_13.05.2021_00h00	0.291356	1	0.61911	1	[4]	Group139	21.2355	55	[BCL3, C1QBP, C1R, C1RL, C5, CCR6, CD226, CD46, CSRP1, EXOSC3, FCGR2B, HLA-DQB1, HLA-DQB2, HMCES, IGHG1, IGHG2, IGHG3, IGHG4, IGHV3-15, IGHV3-49, IGHV3-72, IGHV3-73, IGHV3OR15-7, IGKC, IGKV1-12, IGKV1-16, IGKV1-17, IGKV1-39, IGKV1-5, IGKV1D-12, IGKV1D-16, IGKV1D-39, IGKV2-30, IGKV2D-30, IGLV3-19, IGLV3-21, IGLV3-25, IGLV3-27, KMT5C, MYD88, NOD2, PARP3, PSMA7, RNF8, SHLD1, SHLD2, SHLD3, SLA2, SLC1…
	ENSSSCG00000055486		IGHV3-73								GO:0045089	positive regulation of innate immune response	GO_ImmuneSystemProcess-EBI-UniProt-GOA-ACAP-ARAP_13.05.2021_00h00	0.479711	1	0.61911	1	[3, 4, 5]	Group139	26.1603	62	[ADAM8, AKIRIN2, ARHGEF7, CADM1, CCL5, CD1D, CD226, CHUK, CLEC4A, CLEC4D, CLEC4E, FADD, GBP5, HCK, HMGB2, HRAS, ICAM2, ICAM3, IKBKG, IRF3, KLRC2, KLRD1, KLRK1, KRAS, MAP3K7, MAVS, MUC19, MYO1C, NLRC5, NOD2, NRAS, PARP9, PKN2, PLCG2, PLSCR1, POLR3B, POLR3C, POLR3D, POLR3F, PRKDC, PSMA4, PSMA7, PSMB4, PSMC2, PSMD12, PSMD13, PSMD2, PSMD5, PSME3, RPS6KA5, RPSA, SLAMF6, SLC15A4, SPI1, SRC, STAT5B, TAB…
	ENSSSCG00000055486		IGHV3OR15-7								GO:0002381	immunoglobulin production involved in immunoglobulin-mediated immune response	GO_ImmuneSystemProcess-EBI-UniProt-GOA-ACAP-ARAP_13.05.2021_00h00	0.761562	1	0.61911	1	[3, 6]	Group139	25.4237	15	[CCR6, EXOSC3, HLA-DQB1, HLA-DQB2, HMCES, KMT5C, PARP3, RNF8, SHLD1, SHLD2, SHLD3, SLC15A4, TNFSF13, TRAF3IP2, UNG]
	ENSSSCG00000055738	GPR25	GPR25								GO:0002455	humoral immune response mediated by circulating immunoglobulin	GO_ImmuneSystemProcess-EBI-UniProt-GOA-ACAP-ARAP_13.05.2021_00h00	0.182035	1	0.61911	1	[3, 6]	Group139	19.8895	36	[BCL3, C1QBP, C1R, C1RL, C5, CD46, CSRP1, FCGR2B, IGHG1, IGHG2, IGHG3, IGHG4, IGHV3-15, IGHV3-49, IGHV3-72, IGHV3-73, IGHV3OR15-7, IGKC, IGKV1-12, IGKV1-16, IGKV1-17, IGKV1-39, IGKV1-5, IGKV1D-12, IGKV1D-16, IGKV1D-39, IGKV2-30, IGKV2D-30, IGLV3-19, IGLV3-21, IGLV3-25, IGLV3-27, NOD2, PSMA7, TRDC, TREM2]
	ENSSSCG00000056247		H4C8								GO:0030449	regulation of complement activation	GO_ImmuneSystemProcess-EBI-UniProt-GOA-ACAP-ARAP_13.05.2021_00h00	0.752953	1	0.61911	1	[3, 4, 5, 6]	Group139	22.6562	29	[C1QBP, C1R, C5, C5AR2, CD46, CD59, CPNE1, IGHG1, IGHG2, IGHG3, IGHG4, IGKC, IGKV1-12, IGKV1-16, IGKV1-17, IGKV1-39, IGKV1-5, IGKV1D-12, IGKV1D-16, IGKV1D-39, IGKV2-30, IGKV2D-30, IGLV3-19, IGLV3-21, IGLV3-25, IGLV3-27, PHB2, PSMA7, TREM2]
	ENSSSCG00000056250		TRDC								GO:0002429	immune response-activating cell surface receptor signaling pathway	GO_ImmuneSystemProcess-EBI-UniProt-GOA-ACAP-ARAP_13.05.2021_00h00	0.740604	1	0.61911	1	[3, 5, 6]	Group139	23.4733	123	[ABL1, ADA, APPL2, ARHGEF7, ARPC1A, ARPC5, BAIAP2, BAX, BCAR1, BMX, BRAF, BRK1, C5AR2, CCR7, CD226, CD300A, CD47, CHUK, CLEC4A, CLEC4D, CLEC4E, CMTM3, CSK, CYFIP2, DUSP3, EIF2B3, ELF1, FCGR1A, FCGR2A, FCGR2B, FOXP1, FYB1, GCSAM, HCK, HLA-DQB1, HLA-DQB2, HLA-DRA, HRAS, ICAM2, ICAM3, IGHG1, IGHG2, IGHG3, IGHG4, IGHV3-15, IGHV3-49, IGHV3-72, IGHV3-73, IGHV3OR15-7, IGKC, IGKV1-12, IGKV1-16, IGKV1-17,…
	ENSSSCG00000056262		IGHV3-72								GO:0006958	complement activation, classical pathway	GO_ImmuneSystemProcess-EBI-UniProt-GOA-ACAP-ARAP_13.05.2021_00h00	0.195748	1	0.61911	1	[3, 4, 5, 6, 7]	Group139	19.6429	33	[C1QBP, C1R, C1RL, C5, CD46, CSRP1, IGHG1, IGHG2, IGHG3, IGHG4, IGHV3-15, IGHV3-49, IGHV3-72, IGHV3-73, IGHV3OR15-7, IGKC, IGKV1-12, IGKV1-16, IGKV1-17, IGKV1-39, IGKV1-5, IGKV1D-12, IGKV1D-16, IGKV1D-39, IGKV2-30, IGKV2D-30, IGLV3-19, IGLV3-21, IGLV3-25, IGLV3-27, PSMA7, TRDC, TREM2]
	ENSSSCG00000056262		IGHV3-49								GO:0016064	immunoglobulin mediated immune response	GO_ImmuneSystemProcess-EBI-UniProt-GOA-ACAP-ARAP_13.05.2021_00h00	0.256191	1	0.61911	1	[5]	Group139	21.0938	54	[BCL3, C1QBP, C1R, C1RL, C5, CCR6, CD226, CD46, CSRP1, EXOSC3, FCGR2B, HLA-DQB1, HLA-DQB2, HMCES, IGHG1, IGHG2, IGHG3, IGHG4, IGHV3-15, IGHV3-49, IGHV3-72, IGHV3-73, IGHV3OR15-7, IGKC, IGKV1-12, IGKV1-16, IGKV1-17, IGKV1-39, IGKV1-5, IGKV1D-12, IGKV1D-16, IGKV1D-39, IGKV2-30, IGKV2D-30, IGLV3-19, IGLV3-21, IGLV3-25, IGLV3-27, KMT5C, MYD88, NOD2, PARP3, PSMA7, RNF8, SHLD1, SHLD2, SHLD3, SLC15A4, T…
	ENSSSCG00000056262		IGHV3-15								GO:0038093	Fc receptor signaling pathway	GO_ImmuneSystemProcess-EBI-UniProt-GOA-ACAP-ARAP_13.05.2021_00h00	0.453184	1	0.61911	1	[5]	Group139	26.0536	68	[ABL1, APPL2, ARPC1A, ARPC5, BAIAP2, BRK1, CALM1, CD47, CHUK, CYFIP2, FCER1A, FCGR1A, FCGR2A, FCGR2B, FER, HCK, IGHG1, IGHG2, IGHG3, IGHG4, IGKC, IGKV1-12, IGKV1-16, IGKV1-17, IGKV1-39, IGKV1-5, IGKV1D-12, IGKV1D-16, IGKV1D-39, IGKV2-30, IGKV2D-30, IGLV3-19, IGLV3-21, IGLV3-25, IGLV3-27, IKBKG, LILRA4, MAP2K4, MAP3K7, MAPK3, MAPK8, MS4A2, MYO1C, NCK1, NCKAP1L, NCKIPSD, NFATC1, NFATC2, PIK3R2, PKN…
	ENSSSCG00000056262		IGHV3-73								GO:0002431	Fc receptor mediated stimulatory signaling pathway	GO_ImmuneSystemProcess-EBI-UniProt-GOA-ACAP-ARAP_13.05.2021_00h00	0.105564	1	0.61911	1	[4, 6, 7]	Group139	29.7468	47	[ABL1, APPL2, ARPC1A, ARPC5, BAIAP2, BRK1, CD226, CD47, CSK, CYFIP2, FCGR1A, FCGR2A, FCGR2B, HCK, IGHG1, IGHG2, IGHG3, IGHG4, IGKC, IGKV1-12, IGKV1-16, IGKV1-17, IGKV1-39, IGKV1-5, IGKV1D-12, IGKV1D-16, IGKV1D-39, IGKV2-30, IGKV2D-30, IGLV3-19, IGLV3-21, IGLV3-25, IGLV3-27, MAPK3, MYO1C, NCK1, NCKAP1L, NCKIPSD, PIK3R2, PLCG2, PLD2, PLSCR1, PRKCE, PTK2, SRC, VAV1, VAV3]
	ENSSSCG00000056262		IGHV3OR15-7								GO:0050851	antigen receptor-mediated signaling pathway	GO_ImmuneSystemProcess-EBI-UniProt-GOA-ACAP-ARAP_13.05.2021_00h00	0.152201	1	0.61911	1	[4, 6, 7]	Group139	21.0084	75	[ABL1, ADA, ARHGEF7, BAX, BCAR1, BMX, BRAF, CCR7, CD226, CD300A, CHUK, CMTM3, CSK, DUSP3, EIF2B3, ELF1, FCGR2B, FOXP1, FYB1, GCSAM, HLA-DQB1, HLA-DQB2, HLA-DRA, HRAS, IGHG1, IGHG2, IGHG3, IGHG4, IGHV3-15, IGHV3-49, IGHV3-72, IGHV3-73, IGHV3OR15-7, IGKC, IKBKG, LIME1, MAP3K7, MS4A2, NCK1, NCKAP1L, NCOR2, NFAM1, NFATC2, NFKBID, PAWR, PIK3CD, PIK3R2, PKN2, PLCG2, PLEKHA1, PRNP, PSEN1, PSMA4, PSMA7, …
	ENSSSCG00000056284	XAF1	XAF1								GO:0038096	Fc-gamma receptor signaling pathway involved in phagocytosis	GO_ImmuneSystemProcess-EBI-UniProt-GOA-ACAP-ARAP_13.05.2021_00h00	0.174727	1	0.61911	1	[3, 5, 6, 7, 8]	Group139	28.9474	44	[ABL1, APPL2, ARPC1A, ARPC5, BAIAP2, BRK1, CD47, CYFIP2, FCGR1A, FCGR2A, FCGR2B, HCK, IGHG1, IGHG2, IGHG3, IGHG4, IGKC, IGKV1-12, IGKV1-16, IGKV1-17, IGKV1-39, IGKV1-5, IGKV1D-12, IGKV1D-16, IGKV1D-39, IGKV2-30, IGKV2D-30, IGLV3-19, IGLV3-21, IGLV3-25, IGLV3-27, MAPK3, MYO1C, NCK1, NCKAP1L, NCKIPSD, PIK3R2, PLCG2, PLD2, PRKCE, PTK2, SRC, VAV1, VAV3]
	ENSSSCG00000056379	CD24	CD24								GO:0050852	T cell receptor signaling pathway	GO_ImmuneSystemProcess-EBI-UniProt-GOA-ACAP-ARAP_13.05.2021_00h00	0.807255	1	0.61911	1	[5, 7, 8]	Group139	23.2877	51	[ABL1, ADA, ARHGEF7, BCAR1, BRAF, CCR7, CD226, CD300A, CHUK, CSK, DUSP3, EIF2B3, FYB1, HLA-DQB1, HLA-DQB2, HLA-DRA, HRAS, IKBKG, LIME1, MAP3K7, NCK1, NCOR2, NFKBID, PAWR, PIK3CD, PIK3R2, PKN2, PLCG2, PRNP, PSEN1, PSMA4, PSMA7, PSMB4, PSMC2, PSMD12, PSMD13, PSMD2, PSMD5, PSME3, PVRIG, RAB29, RFTN1, RHBDF2, RNF31, RPS3, SLA2, TESPA1, TNFRSF21, TRAV8-4, TRBV7-9, ZAP70]
	ENSSSCG00000056560		IGHV3-72								GO:0050853	B cell receptor signaling pathway	GO_ImmuneSystemProcess-EBI-UniProt-GOA-ACAP-ARAP_13.05.2021_00h00	0.294459	1	0.61911	1	[5, 7, 8]	Group139	20.3822	32	[ABL1, BAX, BCAR1, BMX, CD300A, CMTM3, ELF1, FCGR2B, FOXP1, GCSAM, IGHG1, IGHG2, IGHG3, IGHG4, IGHV3-15, IGHV3-49, IGHV3-72, IGHV3-73, IGHV3OR15-7, IGKC, LIME1, MS4A2, NCKAP1L, NFAM1, NFATC2, PIK3CD, PLCG2, PLEKHA1, RFTN1, RHBDF2, TRDC, VAV3]
	ENSSSCG00000056560		IGHV3-49								GO:0002578	negative regulation of antigen processing and presentation	GO_ImmuneSystemProcess-EBI-UniProt-GOA-ACAP-ARAP_13.05.2021_00h00	1	1	0.793022	1	[2, 3]	Group140	22.2222	2	[FCGR2B, HLA-DOB]
	ENSSSCG00000056560		IGHV3-15								GO:0002580	regulation of antigen processing and presentation of peptide or polysaccharide antigen via MHC class II	GO_ImmuneSystemProcess-EBI-UniProt-GOA-ACAP-ARAP_13.05.2021_00h00	0.600037	1	0.793022	1	[3]	Group140	40	2	[HLA-DOB, TREM2]
	ENSSSCG00000056560		IGHV3-73								GO:0002583	regulation of antigen processing and presentation of peptide antigen	GO_ImmuneSystemProcess-EBI-UniProt-GOA-ACAP-ARAP_13.05.2021_00h00	0.635924	1	0.793022	1	[3]	Group140	33.3333	2	[HLA-DOB, TREM2]
	ENSSSCG00000056560		IGHV3OR15-7								GO:0045728	respiratory burst after phagocytosis	GO_ImmuneSystemProcess-EBI-UniProt-GOA-ACAP-ARAP_13.05.2021_00h00	0.0459774	1	0.793022	1	[3]	Group140	75	3	[CYBC1, HCK, TREM2]
	ENSSSCG00000056654		IGKV2-30								GO:0002581	negative regulation of antigen processing and presentation of peptide or polysaccharide antigen via MHC class II	GO_ImmuneSystemProcess-EBI-UniProt-GOA-ACAP-ARAP_13.05.2021_00h00	0.563525	1	0.793022	1	[3, 4]	Group140	33.3333	1	[HLA-DOB]
	ENSSSCG00000056654		IGKV2D-30								GO:0002582	positive regulation of antigen processing and presentation of peptide or polysaccharide antigen via MHC class II	GO_ImmuneSystemProcess-EBI-UniProt-GOA-ACAP-ARAP_13.05.2021_00h00	0.424545	1	0.793022	1	[3, 4]	Group140	50	1	[TREM2]
	ENSSSCG00000057054	PTGDR	PTGDR								GO:0002584	negative regulation of antigen processing and presentation of peptide antigen	GO_ImmuneSystemProcess-EBI-UniProt-GOA-ACAP-ARAP_13.05.2021_00h00	1	1	0.793022	1	[3, 4]	Group140	25	1	[HLA-DOB]
	ENSSSCG00000057209	POLR3B	POLR3B								GO:0002585	positive regulation of antigen processing and presentation of peptide antigen	GO_ImmuneSystemProcess-EBI-UniProt-GOA-ACAP-ARAP_13.05.2021_00h00	0.424545	1	0.793022	1	[3, 4]	Group140	50	1	[TREM2]
	ENSSSCG00000057266	DDT	DDT								GO:0002586	regulation of antigen processing and presentation of peptide antigen via MHC class II	GO_ImmuneSystemProcess-EBI-UniProt-GOA-ACAP-ARAP_13.05.2021_00h00	0.247195	1	0.793022	1	[4]	Group140	50	2	[HLA-DOB, TREM2]
	ENSSSCG00000057266	DDT	DDTL								GO:0090634	microglial cell mediated cytotoxicity	GO_ImmuneSystemProcess-EBI-UniProt-GOA-ACAP-ARAP_13.05.2021_00h00	0.635924	1	0.793022	1	[4]	Group140	33.3333	2	[SPI1, TYROBP]
	ENSSSCG00000057498		TBKBP1								GO:0002587	negative regulation of antigen processing and presentation of peptide antigen via MHC class II	GO_ImmuneSystemProcess-EBI-UniProt-GOA-ACAP-ARAP_13.05.2021_00h00	0.424545	1	0.793022	1	[4, 5]	Group140	50	1	[HLA-DOB]
	ENSSSCG00000058009		SIGLEC5								GO:0002588	positive regulation of antigen processing and presentation of peptide antigen via MHC class II	GO_ImmuneSystemProcess-EBI-UniProt-GOA-ACAP-ARAP_13.05.2021_00h00	0.424545	1	0.793022	1	[4, 5]	Group140	50	1	[TREM2]
	ENSSSCG00000058009		SIGLEC14								GO:0045916	negative regulation of complement activation	GO_ImmuneSystemProcess-EBI-UniProt-GOA-ACAP-ARAP_13.05.2021_00h00	0.742084	1	0.793022	1	[3, 4, 5, 6, 7]	Group140	16.6667	2	[CD46, CD59]
	ENSSSCG00000058108		REST								GO:0045917	positive regulation of complement activation	GO_ImmuneSystemProcess-EBI-UniProt-GOA-ACAP-ARAP_13.05.2021_00h00	1	1	0.793022	1	[3, 4, 5, 6, 7]	Group140	20	1	[TREM2]
	ENSSSCG00000058302		IGHG2								GO:1903980	positive regulation of microglial cell activation	GO_ImmuneSystemProcess-EBI-UniProt-GOA-ACAP-ARAP_13.05.2021_00h00	0.458099	1	0.793022	1	[4, 5, 6]	Group140	33.3333	3	[CCL3, CTSC, TREM2]
	ENSSSCG00000058302		IGHG4								GO:1904149	regulation of microglial cell mediated cytotoxicity	GO_ImmuneSystemProcess-EBI-UniProt-GOA-ACAP-ARAP_13.05.2021_00h00	0.635924	1	0.793022	1	[5]	Group140	33.3333	2	[SPI1, TYROBP]
	ENSSSCG00000058302		IGHG3								GO:0002282	microglial cell activation involved in immune response	GO_ImmuneSystemProcess-EBI-UniProt-GOA-ACAP-ARAP_13.05.2021_00h00	0.247195	1	0.793022	1	[5, 6]	Group140	50	2	[TREM2, TYROBP]
	ENSSSCG00000058302		IGHG1								GO:0002923	regulation of humoral immune response mediated by circulating immunoglobulin	GO_ImmuneSystemProcess-EBI-UniProt-GOA-ACAP-ARAP_13.05.2021_00h00	1	1	0.793022	1	[4, 7]	Group140	22.2222	4	[CD46, FCGR2B, NOD2, TREM2]
	ENSSSCG00000058337		IGKV2-30								GO:1904151	positive regulation of microglial cell mediated cytotoxicity	GO_ImmuneSystemProcess-EBI-UniProt-GOA-ACAP-ARAP_13.05.2021_00h00	0.600037	1	0.793022	1	[5, 6]	Group140	40	2	[SPI1, TYROBP]
	ENSSSCG00000058337		IGKV2D-30								GO:0002924	negative regulation of humoral immune response mediated by circulating immunoglobulin	GO_ImmuneSystemProcess-EBI-UniProt-GOA-ACAP-ARAP_13.05.2021_00h00	1	1	0.793022	1	[4, 5, 7, 8]	Group140	18.1818	2	[CD46, FCGR2B]
	ENSSSCG00000058619		GBP6								GO:0002925	positive regulation of humoral immune response mediated by circulating immunoglobulin	GO_ImmuneSystemProcess-EBI-UniProt-GOA-ACAP-ARAP_13.05.2021_00h00	0.677824	1	0.793022	1	[4, 5, 7, 8]	Group140	28.5714	2	[NOD2, TREM2]
	ENSSSCG00000058723	CD1D	CD1D								GO:0030450	regulation of complement activation, classical pathway	GO_ImmuneSystemProcess-EBI-UniProt-GOA-ACAP-ARAP_13.05.2021_00h00	1	1	0.793022	1	[4, 5, 6, 7, 8]	Group140	22.2222	2	[CD46, TREM2]
	ENSSSCG00000058776		IGKV2-30								GO:0043380	regulation of memory T cell differentiation	GO_ImmuneSystemProcess-EBI-UniProt-GOA-ACAP-ARAP_13.05.2021_00h00	0.742084	1	0.793022	1	[3, 4, 5, 6, 7, 8, 9, 10]	Group140	16.6667	2	[CD46, HLA-DRA]
	ENSSSCG00000058776		IGKV2D-30								GO:0045672	positive regulation of osteoclast differentiation	GO_ImmuneSystemProcess-EBI-UniProt-GOA-ACAP-ARAP_13.05.2021_00h00	0.817885	1	0.793022	1	[5, 6, 7, 8]	Group140	26.9231	7	[CA2, CREB1, GPR68, NOTCH2, SLC9B2, TREM2, TYROBP]
	ENSSSCG00000059095	MLF1	MLF1								GO:0045959	negative regulation of complement activation, classical pathway	GO_ImmuneSystemProcess-EBI-UniProt-GOA-ACAP-ARAP_13.05.2021_00h00	0.688688	1	0.793022	1	[4, 5, 6, 7, 8, 9]	Group140	12.5	1	[CD46]
	ENSSSCG00000059210		H3C8								GO:0045960	positive regulation of complement activation, classical pathway	GO_ImmuneSystemProcess-EBI-UniProt-GOA-ACAP-ARAP_13.05.2021_00h00	0.241379	1	0.793022	1	[4, 5, 6, 7, 8, 9]	Group140	100	1	[TREM2]
	ENSSSCG00000059210		H3C4								GO:0043382	positive regulation of memory T cell differentiation	GO_ImmuneSystemProcess-EBI-UniProt-GOA-ACAP-ARAP_13.05.2021_00h00	1	1	0.793022	1	[3, 4, 5, 6, 7, 8, 9, 10, 11]	Group140	22.2222	2	[CD46, HLA-DRA]
	ENSSSCG00000059531		IGHV3-72								GO:0002222	stimulatory killer cell immunoglobulin-like receptor signaling pathway	GO_ImmuneSystemProcess-EBI-UniProt-GOA-ACAP-ARAP_13.05.2021_00h00	0.424545	1	0.793022	1	[5, 7, 8, 9]	Group140	50	1	[TYROBP]
	ENSSSCG00000059531		IGHV3-49								GO:0002698	negative regulation of immune effector process	GO_ImmuneSystemProcess-EBI-UniProt-GOA-ACAP-ARAP_13.05.2021_00h00	0.432339	1	1	1	[2, 3]	Group141	20.5357	23	[ANXA1, ARG1, CD300A, CD46, CD47, CD59, CLEC12B, DUSP10, FCGR2B, FER, HMOX1, KLRC1, KLRD1, MICA, NCKAP1L, NOD2, PARP3, PRKDC, SLAMF1, SLAMF8, SPI1, TMBIM6, TNFSF18]
	ENSSSCG00000059531		IGHV3-15								GO:0002701	negative regulation of production of molecular mediator of immune response	GO_ImmuneSystemProcess-EBI-UniProt-GOA-ACAP-ARAP_13.05.2021_00h00	0.360158	1	1	1	[2, 3, 4]	Group141	17.0732	7	[ARG1, FCGR2B, HMOX1, PARP3, PRKDC, SLAMF1, TMBIM6]
	ENSSSCG00000059531		IGHV3-73								GO:0002704	negative regulation of leukocyte mediated immunity	GO_ImmuneSystemProcess-EBI-UniProt-GOA-ACAP-ARAP_13.05.2021_00h00	0.768924	1	1	1	[3, 4]	Group141	21.875	14	[ARG1, CD300A, CD46, CLEC12B, FCGR2B, HMOX1, KLRC1, KLRD1, MICA, NCKAP1L, NOD2, PARP3, SLAMF1, SPI1]
	ENSSSCG00000059531		IGHV3OR15-7								GO:0002820	negative regulation of adaptive immune response	GO_ImmuneSystemProcess-EBI-UniProt-GOA-ACAP-ARAP_13.05.2021_00h00	0.361392	1	1	1	[3, 4]	Group141	18.3333	11	[ALOX15, ARG1, CD46, FCGR2B, KLRC1, KLRD1, NCKAP1L, NOD2, PARP3, SLAMF1, TNFSF18]
	ENSSSCG00000059775		LILRA4								GO:0043301	negative regulation of leukocyte degranulation	GO_ImmuneSystemProcess-EBI-UniProt-GOA-ACAP-ARAP_13.05.2021_00h00	0.176122	1	1	1	[3, 4]	Group141	41.6667	5	[CD300A, FCGR2B, HMOX1, NCKAP1L, SPI1]
	ENSSSCG00000059775		LILRB3								GO:0002456	T cell mediated immunity	GO_ImmuneSystemProcess-EBI-UniProt-GOA-ACAP-ARAP_13.05.2021_00h00	0.441779	1	1	1	[4]	Group141	27.3504	32	[AGER, ARG1, CADM1, CD1B, CD1D, CD46, CD8A, CTSC, CTSH, CYRIB, FADD, FBXO38, FCGR2B, HLA-DRA, ICAM1, IL18, JAG1, KLRC1, KLRD1, MAP3K7, MICA, MR1, NCKAP1L, NOD2, PRKCZ, RAB27A, RFTN1, RIPK3, RSAD2, SLAMF1, STX7, TREX1]
	ENSSSCG00000059775		LILRA6								GO:0002638	negative regulation of immunoglobulin production	GO_ImmuneSystemProcess-EBI-UniProt-GOA-ACAP-ARAP_13.05.2021_00h00	0.527897	1	1	1	[3, 4, 5]	Group141	30.7692	4	[FCGR2B, PARP3, PRKDC, TMBIM6]
	ENSSSCG00000059775		LILRA5								GO:0002706	regulation of lymphocyte mediated immunity	GO_ImmuneSystemProcess-EBI-UniProt-GOA-ACAP-ARAP_13.05.2021_00h00	0.927057	1	1	1	[4]	Group141	24.5614	42	[AGER, ARG1, CADM1, CD1B, CD1D, CD226, CD46, CLEC12B, CYRIB, EXOSC3, FADD, FBXO38, FCGR2B, HLA-DRA, HMCES, IL18, KLRC1, KLRC2, KLRD1, KLRK1, KMT5C, MAP3K7, MICA, MR1, NCKAP1L, NOD2, PARP3, PIK3R6, PRKCZ, RIPK3, RSAD2, SHLD1, SHLD2, SHLD3, SLAMF1, SLAMF6, SLC15A4, STAT5B, STX7, TNFSF13, TREM2, VAV1]
	ENSSSCG00000059880	GZMB	GZMB								GO:0002719	negative regulation of cytokine production involved in immune response	GO_ImmuneSystemProcess-EBI-UniProt-GOA-ACAP-ARAP_13.05.2021_00h00	0.123676	1	1	1	[3, 4, 5]	Group141	10.3448	3	[ARG1, HMOX1, SLAMF1]
	ENSSSCG00000060070		CD33								GO:0002765	immune response-inhibiting signal transduction	GO_ImmuneSystemProcess-EBI-UniProt-GOA-ACAP-ARAP_13.05.2021_00h00	0.712072	1	1	1	[4]	Group141	30	3	[CD33, CLEC12B, KLRC1]
	ENSSSCG00000060070		SIGLEC9								GO:0046629	gamma-delta T cell activation	GO_ImmuneSystemProcess-EBI-UniProt-GOA-ACAP-ARAP_13.05.2021_00h00	0.612998	1	1	1	[4]	Group141	28.5714	6	[KLRC1, MICA, MICB, NCKAP1L, NOD2, STAT5B]
	ENSSSCG00000060315		CLEC4A								GO:0001911	negative regulation of leukocyte mediated cytotoxicity	GO_ImmuneSystemProcess-EBI-UniProt-GOA-ACAP-ARAP_13.05.2021_00h00	1	1	1	1	[4, 5]	Group141	25	6	[CLEC12B, FCGR2B, KLRC1, KLRD1, MICA, NCKAP1L]
	ENSSSCG00000060530	C1R	C1R								GO:0001913	T cell mediated cytotoxicity	GO_ImmuneSystemProcess-EBI-UniProt-GOA-ACAP-ARAP_13.05.2021_00h00	0.105134	1	1	1	[4, 5]	Group141	33.9623	18	[AGER, CADM1, CD1B, CD1D, CTSC, CTSH, CYRIB, FADD, FCGR2B, HLA-DRA, KLRC1, KLRD1, MICA, MR1, NCKAP1L, RAB27A, RIPK3, STX7]
	ENSSSCG00000060622		IFITM2								GO:0002707	negative regulation of lymphocyte mediated immunity	GO_ImmuneSystemProcess-EBI-UniProt-GOA-ACAP-ARAP_13.05.2021_00h00	0.631158	1	1	1	[4, 5]	Group141	20.3704	11	[ARG1, CD46, CLEC12B, FCGR2B, KLRC1, KLRD1, MICA, NCKAP1L, NOD2, PARP3, SLAMF1]
	ENSSSCG00000060622		IFITM1								GO:0002715	regulation of natural killer cell mediated immunity	GO_ImmuneSystemProcess-EBI-UniProt-GOA-ACAP-ARAP_13.05.2021_00h00	0.863761	1	1	1	[4, 5]	Group141	25.5319	12	[CADM1, CD226, CLEC12B, KLRC1, KLRC2, KLRD1, KLRK1, MICA, PIK3R6, SLAMF6, STAT5B, VAV1]
	ENSSSCG00000060622		IFITM3								GO:0002823	negative regulation of adaptive immune response based on somatic recombination of immune receptors built from immunoglobulin superfamily domains	GO_ImmuneSystemProcess-EBI-UniProt-GOA-ACAP-ARAP_13.05.2021_00h00	0.343652	1	1	1	[4, 5]	Group141	18.1818	10	[ARG1, CD46, FCGR2B, KLRC1, KLRD1, NCKAP1L, NOD2, PARP3, SLAMF1, TNFSF18]
	ENSSSCG00000060656	GPX1	GPX1								GO:0002887	negative regulation of myeloid leukocyte mediated immunity	GO_ImmuneSystemProcess-EBI-UniProt-GOA-ACAP-ARAP_13.05.2021_00h00	0.26697	1	1	1	[4, 5]	Group141	40	4	[CD300A, FCGR2B, HMOX1, SPI1]
	ENSSSCG00000060759		H2BC21								GO:0043316	cytotoxic T cell degranulation	GO_ImmuneSystemProcess-EBI-UniProt-GOA-ACAP-ARAP_13.05.2021_00h00	0.0459774	1	1	1	[3, 5, 6]	Group141	75	3	[FCGR2B, NCKAP1L, RAB27A]
	ENSSSCG00000061405		IGKV2-30								GO:0002709	regulation of T cell mediated immunity	GO_ImmuneSystemProcess-EBI-UniProt-GOA-ACAP-ARAP_13.05.2021_00h00	1	1	1	1	[5]	Group141	23.8636	21	[AGER, ARG1, CD1B, CD1D, CYRIB, FADD, FBXO38, FCGR2B, HLA-DRA, IL18, KLRC1, KLRD1, MAP3K7, MR1, NCKAP1L, NOD2, PRKCZ, RIPK3, RSAD2, SLAMF1, STX7]
	ENSSSCG00000061405		IGKV2D-30								GO:0002716	negative regulation of natural killer cell mediated immunity	GO_ImmuneSystemProcess-EBI-UniProt-GOA-ACAP-ARAP_13.05.2021_00h00	1	1	1	1	[4, 5, 6]	Group141	21.0526	4	[CLEC12B, KLRC1, KLRD1, MICA]
	ENSSSCG00000061705		IGHV3-72								GO:0002767	immune response-inhibiting cell surface receptor signaling pathway	GO_ImmuneSystemProcess-EBI-UniProt-GOA-ACAP-ARAP_13.05.2021_00h00	1	1	1	1	[5]	Group141	25	2	[CLEC12B, KLRC1]
	ENSSSCG00000061705		IGHV3-49								GO:0001914	regulation of T cell mediated cytotoxicity	GO_ImmuneSystemProcess-EBI-UniProt-GOA-ACAP-ARAP_13.05.2021_00h00	0.17985	1	1	1	[5, 6]	Group141	34.2105	13	[AGER, CD1B, CD1D, CYRIB, FADD, FCGR2B, HLA-DRA, KLRC1, KLRD1, MR1, NCKAP1L, RIPK3, STX7]
	ENSSSCG00000061705		IGHV3-15								GO:0002710	negative regulation of T cell mediated immunity	GO_ImmuneSystemProcess-EBI-UniProt-GOA-ACAP-ARAP_13.05.2021_00h00	0.822388	1	1	1	[5, 6]	Group141	25.9259	7	[ARG1, FCGR2B, KLRC1, KLRD1, NCKAP1L, NOD2, SLAMF1]
	ENSSSCG00000061705		IGHV3-73								GO:0002713	negative regulation of B cell mediated immunity	GO_ImmuneSystemProcess-EBI-UniProt-GOA-ACAP-ARAP_13.05.2021_00h00	0.775019	1	1	1	[5, 6]	Group141	18.75	3	[CD46, FCGR2B, PARP3]
	ENSSSCG00000061705		IGHV3OR15-7								GO:0002725	negative regulation of T cell cytokine production	GO_ImmuneSystemProcess-EBI-UniProt-GOA-ACAP-ARAP_13.05.2021_00h00	0.742084	1	1	1	[4, 5, 6, 7]	Group141	16.6667	2	[ARG1, SLAMF1]
	ENSSSCG00000061721		MUC19								GO:0002923	regulation of humoral immune response mediated by circulating immunoglobulin	GO_ImmuneSystemProcess-EBI-UniProt-GOA-ACAP-ARAP_13.05.2021_00h00	1	1	1	1	[4, 7]	Group141	22.2222	4	[CD46, FCGR2B, NOD2, TREM2]
	ENSSSCG00000061743	LIME1	LIME1								GO:0042269	regulation of natural killer cell mediated cytotoxicity	GO_ImmuneSystemProcess-EBI-UniProt-GOA-ACAP-ARAP_13.05.2021_00h00	0.590731	1	1	1	[5, 6]	Group141	27.907	12	[CADM1, CD226, CLEC12B, KLRC1, KLRC2, KLRD1, KLRK1, MICA, PIK3R6, SLAMF6, STAT5B, VAV1]
	ENSSSCG00000061876		H3C6								GO:0043317	regulation of cytotoxic T cell degranulation	GO_ImmuneSystemProcess-EBI-UniProt-GOA-ACAP-ARAP_13.05.2021_00h00	0.146586	1	1	1	[4, 5, 6, 7]	Group141	66.6667	2	[FCGR2B, NCKAP1L]
	ENSSSCG00000061946	BAX	BAX								GO:0001915	negative regulation of T cell mediated cytotoxicity	GO_ImmuneSystemProcess-EBI-UniProt-GOA-ACAP-ARAP_13.05.2021_00h00	0.26697	1	1	1	[5, 6, 7]	Group141	40	4	[FCGR2B, KLRC1, KLRD1, NCKAP1L]
	ENSSSCG00000061957		CD36								GO:0043318	negative regulation of cytotoxic T cell degranulation	GO_ImmuneSystemProcess-EBI-UniProt-GOA-ACAP-ARAP_13.05.2021_00h00	0.146586	1	1	1	[4, 5, 6, 7, 8]	Group141	66.6667	2	[FCGR2B, NCKAP1L]
	ENSSSCG00000062039	RAB5B	RAB5B								GO:0045953	negative regulation of natural killer cell mediated cytotoxicity	GO_ImmuneSystemProcess-EBI-UniProt-GOA-ACAP-ARAP_13.05.2021_00h00	1	1	1	1	[5, 6, 7]	Group141	22.2222	4	[CLEC12B, KLRC1, KLRD1, MICA]
	ENSSSCG00000062050	TUBB2A	TUBB2A								GO:0042492	gamma-delta T cell differentiation	GO_ImmuneSystemProcess-EBI-UniProt-GOA-ACAP-ARAP_13.05.2021_00h00	1	1	1	1	[5, 8]	Group141	21.4286	3	[KLRC1, NCKAP1L, STAT5B]
	ENSSSCG00000062186		VAV3								GO:0043300	regulation of leukocyte degranulation	GO_ImmuneSystemProcess-EBI-UniProt-GOA-ACAP-ARAP_13.05.2021_00h00	0.730509	1	0.230572	1	[3]	Group142	26.087	12	[ADGRE2, CD300A, FCGR2B, FER, HMOX1, KLRC2, NCKAP1L, SNX4, SPI1, STXBP1, UNC13D, VAMP7]
	ENSSSCG00000062259	ICAM2	ICAM2								GO:0045576	mast cell activation	GO_ImmuneSystemProcess-EBI-UniProt-GOA-ACAP-ARAP_13.05.2021_00h00	0.68004	1	0.230572	1	[3]	Group142	26.0274	19	[ADGRE2, CD226, CD300A, CD300LF, FCGR2B, FER, HMOX1, MILR1, NDRG1, PIK3CD, PIK3CG, PLSCR1, PTGDR, S100A13, SNX4, STXBP1, UNC13D, VAMP3, VAMP7]
	ENSSSCG00000062467		IGKV1-12								GO:0033003	regulation of mast cell activation	GO_ImmuneSystemProcess-EBI-UniProt-GOA-ACAP-ARAP_13.05.2021_00h00	0.725894	1	0.230572	1	[3, 4]	Group142	26.6667	12	[ADGRE2, CD226, CD300A, CD300LF, FER, HMOX1, MILR1, PLSCR1, SNX4, STXBP1, UNC13D, VAMP7]
	ENSSSCG00000062467		IGKV1-17								GO:0043301	negative regulation of leukocyte degranulation	GO_ImmuneSystemProcess-EBI-UniProt-GOA-ACAP-ARAP_13.05.2021_00h00	0.176122	1	0.230572	1	[3, 4]	Group142	41.6667	5	[CD300A, FCGR2B, HMOX1, NCKAP1L, SPI1]
	ENSSSCG00000062467		IGKV1D-39								GO:0043302	positive regulation of leukocyte degranulation	GO_ImmuneSystemProcess-EBI-UniProt-GOA-ACAP-ARAP_13.05.2021_00h00	0.480322	1	0.230572	1	[3, 4]	Group142	16.6667	4	[KLRC2, SNX4, STXBP1, VAMP7]
	ENSSSCG00000062467		IGKV1-5								GO:0002448	mast cell mediated immunity	GO_ImmuneSystemProcess-EBI-UniProt-GOA-ACAP-ARAP_13.05.2021_00h00	1	1	0.230572	1	[4]	Group142	24.5614	14	[ADGRE2, CD300A, FER, HMOX1, MILR1, PIK3CD, PIK3CG, PTGDR, S100A13, SNX4, STXBP1, UNC13D, VAMP3, VAMP7]
	ENSSSCG00000062467		IGKV1-16								GO:0002886	regulation of myeloid leukocyte mediated immunity	GO_ImmuneSystemProcess-EBI-UniProt-GOA-ACAP-ARAP_13.05.2021_00h00	1	1	0.230572	1	[4]	Group142	23.3333	14	[ADGRE2, ARG1, CD300A, DHX36, FCGR2B, FER, HMOX1, MAVS, SNX4, SPI1, STXBP1, TYROBP, UNC13D, VAMP7]
	ENSSSCG00000062467		IGKV1D-12								GO:0032762	mast cell cytokine production	GO_ImmuneSystemProcess-EBI-UniProt-GOA-ACAP-ARAP_13.05.2021_00h00	1	1	0.230572	1	[4]	Group142	20	1	[HMOX1]
	ENSSSCG00000062467		IGKV1D-16								GO:0033004	negative regulation of mast cell activation	GO_ImmuneSystemProcess-EBI-UniProt-GOA-ACAP-ARAP_13.05.2021_00h00	0.376228	1	0.230572	1	[3, 4, 5]	Group142	33.3333	5	[CD300A, CD300LF, FER, HMOX1, MILR1]
	ENSSSCG00000062467		IGKV1-39								GO:0033005	positive regulation of mast cell activation	GO_ImmuneSystemProcess-EBI-UniProt-GOA-ACAP-ARAP_13.05.2021_00h00	0.797915	1	0.230572	1	[3, 4, 5]	Group142	20	4	[CD226, SNX4, STXBP1, VAMP7]
	ENSSSCG00000062489		IGKV2-30								GO:1902566	regulation of eosinophil activation	GO_ImmuneSystemProcess-EBI-UniProt-GOA-ACAP-ARAP_13.05.2021_00h00	1	1	0.230572	1	[3, 5]	Group142	25	1	[CD300A]
	ENSSSCG00000062489		IGKV2D-30								GO:0002278	eosinophil activation involved in immune response	GO_ImmuneSystemProcess-EBI-UniProt-GOA-ACAP-ARAP_13.05.2021_00h00	0.677824	1	0.230572	1	[4, 5]	Group142	28.5714	2	[CCL3, VAMP7]
	ENSSSCG00000062585	RNASE6	RNASE6								GO:0002279	mast cell activation involved in immune response	GO_ImmuneSystemProcess-EBI-UniProt-GOA-ACAP-ARAP_13.05.2021_00h00	0.875317	1	0.230572	1	[4, 5]	Group142	25	14	[ADGRE2, CD300A, FER, HMOX1, MILR1, PIK3CD, PIK3CG, PTGDR, S100A13, SNX4, STXBP1, UNC13D, VAMP3, VAMP7]
	ENSSSCG00000062656	GBP5	GBP5								GO:0002323	natural killer cell activation involved in immune response	GO_ImmuneSystemProcess-EBI-UniProt-GOA-ACAP-ARAP_13.05.2021_00h00	0.203884	1	0.230572	1	[4, 5]	Group142	12.9032	4	[KLRC2, RAB27A, UNC13D, VAMP7]
	ENSSSCG00000062878	SP7	SP7								GO:0002887	negative regulation of myeloid leukocyte mediated immunity	GO_ImmuneSystemProcess-EBI-UniProt-GOA-ACAP-ARAP_13.05.2021_00h00	0.26697	1	0.230572	1	[4, 5]	Group142	40	4	[CD300A, FCGR2B, HMOX1, SPI1]
	ENSSSCG00000063079	SVIP	SVIP								GO:0002888	positive regulation of myeloid leukocyte mediated immunity	GO_ImmuneSystemProcess-EBI-UniProt-GOA-ACAP-ARAP_13.05.2021_00h00	1	1	0.230572	1	[4, 5]	Group142	21.7391	5	[ARG1, DHX36, MAVS, SPI1, TYROBP]
	ENSSSCG00000063148		CD33								GO:0032763	regulation of mast cell cytokine production	GO_ImmuneSystemProcess-EBI-UniProt-GOA-ACAP-ARAP_13.05.2021_00h00	1	1	0.230572	1	[4, 5]	Group142	20	1	[HMOX1]
	ENSSSCG00000063148		SIGLEC9								GO:0033006	regulation of mast cell activation involved in immune response	GO_ImmuneSystemProcess-EBI-UniProt-GOA-ACAP-ARAP_13.05.2021_00h00	0.833627	1	0.230572	1	[3, 4, 5, 6]	Group142	25.8065	8	[ADGRE2, CD300A, FER, HMOX1, SNX4, STXBP1, UNC13D, VAMP7]
	ENSSSCG00000063342		GBP2								GO:1902567	negative regulation of eosinophil activation	GO_ImmuneSystemProcess-EBI-UniProt-GOA-ACAP-ARAP_13.05.2021_00h00	0.424545	1	0.230572	1	[3, 4, 5, 6]	Group142	50	1	[CD300A]
	ENSSSCG00000063374	BIRC2	BIRC2								GO:2000417	negative regulation of eosinophil migration	GO_ImmuneSystemProcess-EBI-UniProt-GOA-ACAP-ARAP_13.05.2021_00h00	0.424545	1	0.230572	1	[3, 4, 5, 6]	Group142	50	1	[CD300A]
	ENSSSCG00000063429	DOK3	DOK3								GO:0043303	mast cell degranulation	GO_ImmuneSystemProcess-EBI-UniProt-GOA-ACAP-ARAP_13.05.2021_00h00	0.873786	1	0.230572	1	[3, 5, 6]	Group142	25.4545	14	[ADGRE2, CD300A, FER, HMOX1, MILR1, PIK3CD, PIK3CG, PTGDR, S100A13, SNX4, STXBP1, UNC13D, VAMP3, VAMP7]
											GO:0043308	eosinophil degranulation	GO_ImmuneSystemProcess-EBI-UniProt-GOA-ACAP-ARAP_13.05.2021_00h00	0.677824	1	0.230572	1	[3, 5, 6]	Group142	28.5714	2	[CCL3, VAMP7]
											GO:0043320	natural killer cell degranulation	GO_ImmuneSystemProcess-EBI-UniProt-GOA-ACAP-ARAP_13.05.2021_00h00	0.26697	1	0.230572	1	[3, 5, 6]	Group142	40	4	[KLRC2, RAB27A, UNC13D, VAMP7]
											GO:0032764	negative regulation of mast cell cytokine production	GO_ImmuneSystemProcess-EBI-UniProt-GOA-ACAP-ARAP_13.05.2021_00h00	0.424545	1	0.230572	1	[4, 5, 6]	Group142	50	1	[HMOX1]
											GO:0033007	negative regulation of mast cell activation involved in immune response	GO_ImmuneSystemProcess-EBI-UniProt-GOA-ACAP-ARAP_13.05.2021_00h00	0.409433	1	0.230572	1	[3, 4, 5, 6, 7]	Group142	37.5	3	[CD300A, FER, HMOX1]
											GO:0033008	positive regulation of mast cell activation involved in immune response	GO_ImmuneSystemProcess-EBI-UniProt-GOA-ACAP-ARAP_13.05.2021_00h00	1	1	0.230572	1	[3, 4, 5, 6, 7]	Group142	21.4286	3	[SNX4, STXBP1, VAMP7]
											GO:0043304	regulation of mast cell degranulation	GO_ImmuneSystemProcess-EBI-UniProt-GOA-ACAP-ARAP_13.05.2021_00h00	0.674779	1	0.230572	1	[4, 5, 6, 7]	Group142	26.6667	8	[ADGRE2, CD300A, FER, HMOX1, SNX4, STXBP1, UNC13D, VAMP7]
											GO:0002553	histamine secretion by mast cell	GO_ImmuneSystemProcess-EBI-UniProt-GOA-ACAP-ARAP_13.05.2021_00h00	0.733073	1	0.230572	1	[4, 6, 7]	Group142	27.2727	3	[SNX4, VAMP3, VAMP7]
											GO:0043305	negative regulation of mast cell degranulation	GO_ImmuneSystemProcess-EBI-UniProt-GOA-ACAP-ARAP_13.05.2021_00h00	0.635924	1	0.230572	1	[4, 5, 6, 7, 8]	Group142	33.3333	2	[CD300A, HMOX1]
											GO:0043306	positive regulation of mast cell degranulation	GO_ImmuneSystemProcess-EBI-UniProt-GOA-ACAP-ARAP_13.05.2021_00h00	1	1	0.230572	1	[4, 5, 6, 7, 8]	Group142	21.4286	3	[SNX4, STXBP1, VAMP7]
											GO:0050859	negative regulation of B cell receptor signaling pathway	GO_ImmuneSystemProcess-EBI-UniProt-GOA-ACAP-ARAP_13.05.2021_00h00	0.677824	1	0.230572	1	[3, 4, 5, 6, 7, 8, 9, 10]	Group142	28.5714	2	[CD300A, FCGR2B]
											GO:1903593	regulation of histamine secretion by mast cell	GO_ImmuneSystemProcess-EBI-UniProt-GOA-ACAP-ARAP_13.05.2021_00h00	0.409433	1	0.230572	1	[5, 7, 8]	Group142	37.5	3	[SNX4, VAMP3, VAMP7]
											GO:1903595	positive regulation of histamine secretion by mast cell	GO_ImmuneSystemProcess-EBI-UniProt-GOA-ACAP-ARAP_13.05.2021_00h00	0.600037	1	0.230572	1	[5, 6, 7, 8, 9]	Group142	40	2	[SNX4, VAMP7]
											GO:0002562	somatic diversification of immune receptors via germline recombination within a single locus	GO_ImmuneSystemProcess-EBI-UniProt-GOA-ACAP-ARAP_13.05.2021_00h00	0.68004	1	0.594142	1	[2, 3]	Group143	26.0274	19	[CCR6, EXOSC3, HMCES, HMGB2, KMT5C, LIG3, MSH3, PARP3, POLB, POLG2, PRKDC, RNF8, SHLD1, SHLD2, SHLD3, SLC15A4, TNFSF13, UNG, YY1]
											GO:0002566	somatic diversification of immune receptors via somatic mutation	GO_ImmuneSystemProcess-EBI-UniProt-GOA-ACAP-ARAP_13.05.2021_00h00	0.188273	1	0.594142	1	[2, 3]	Group143	36.8421	7	[MCM3AP, PMS2, POLB, POLG2, POLK, POLL, UNG]
											GO:0002700	regulation of production of molecular mediator of immune response	GO_ImmuneSystemProcess-EBI-UniProt-GOA-ACAP-ARAP_13.05.2021_00h00	0.247777	1	0.594142	1	[2, 3]	Group143	20.442	37	[ARG1, CD226, CD36, CLEC7A, DHX36, DNAJB9, EXOSC3, FCGR2B, GNPDA1, HK1, HMCES, HMOX1, IL18, KMT5C, LACC1, MAP3K7, MAVS, NOD2, PARP3, PHB2, PRKCZ, PRKDC, RSAD2, SCIMP, SHLD1, SHLD2, SHLD3, SIRT1, SLAMF1, SLC15A4, TLR3, TMBIM6, TNFRSF4, TNFSF13, TREX1, VAMP3, XBP1]
											GO:0016445	somatic diversification of immunoglobulins	GO_ImmuneSystemProcess-EBI-UniProt-GOA-ACAP-ARAP_13.05.2021_00h00	0.210604	1	0.594142	1	[2, 3]	Group143	30.5556	22	[CCR6, CTNNBL1, EXOSC3, HMCES, KMT5C, MCM3AP, MSH3, PARP3, PMS2, POLB, POLG2, POLK, POLL, PRKDC, RNF8, SHLD1, SHLD2, SHLD3, SLC15A4, TNFSF13, UNG, YY1]
											GO:0002702	positive regulation of production of molecular mediator of immune response	GO_ImmuneSystemProcess-EBI-UniProt-GOA-ACAP-ARAP_13.05.2021_00h00	0.532562	1	0.594142	1	[2, 3, 4]	Group143	21.374	28	[CD226, CD36, CLEC7A, DHX36, DNAJB9, EXOSC3, GNPDA1, HK1, HMCES, IL18, KMT5C, LACC1, MAP3K7, MAVS, NOD2, PHB2, PRKCZ, RSAD2, SCIMP, SHLD1, SHLD2, SHLD3, SIRT1, SLAMF1, TNFRSF4, TNFSF13, VAMP3, XBP1]
											GO:0002819	regulation of adaptive immune response	GO_ImmuneSystemProcess-EBI-UniProt-GOA-ACAP-ARAP_13.05.2021_00h00	0.861758	1	0.594142	1	[3]	Group143	24.7368	47	[ADA, AGER, ALOX15, ANXA1, ARG1, CD1B, CD1D, CD226, CD46, CD48, CLEC7A, CYRIB, DUSP10, EXOSC3, FADD, FBXO38, FCGR2B, HLA-DQB1, HLA-DQB2, HLA-DRA, HMCES, IL18, IRF1, KLRC1, KLRD1, KMT5C, MAP3K7, MR1, NCKAP1L, NFKBID, NOD2, PARP3, PRKCZ, RIPK3, RSAD2, SHLD1, SHLD2, SHLD3, SIRT1, SLAMF1, SLC11A1, SLC15A4, STX7, TNFSF13, TNFSF13B, TNFSF18, TREM2]
											GO:0042113	B cell activation	GO_ImmuneSystemProcess-EBI-UniProt-GOA-ACAP-ARAP_13.05.2021_00h00	0.699499	1	0.594142	1	[3]	Group143	23.1608	85	[ABL1, ADA, AKAP17A, ATM, BANK1, BAX, BCL3, BMI1, BST1, CASP3, CASP8, CCR6, CD300A, CEBPG, DLL1, DNAJB9, EXOSC3, FCGR2B, FCRLA, FNIP1, GON4L, GPR183, HLA-DQB1, HLA-DQB2, HMCES, ID2, IGHG1, IGHG2, IGHG3, IGHG4, IGHV3-15, IGHV3-49, IGHV3-72, IGHV3-73, IGHV3OR15-7, IGKC, IL7, IRS2, ITGA4, KLF6, KMT5C, LFNG, LGALS1, LRRC8A, LYL1, MFNG, MIF, MS4A2, NCKAP1L, NFAM1, NFATC2, NOD2, NOTCH2, PARP3, PAWR, PH…
											GO:0002285	lymphocyte activation involved in immune response	GO_ImmuneSystemProcess-EBI-UniProt-GOA-ACAP-ARAP_13.05.2021_00h00	0.932257	1	0.594142	1	[3, 4]	Group143	24.5	49	[ABL1, ADA, ANXA1, BCL3, CCR6, CD46, DLL1, ENTPD7, EXOSC3, FCGR2B, FOXP1, GPR183, HLA-DMB, HLA-DRA, HMCES, ICAM1, IL18, IL6R, KLRC2, KMT5C, LFNG, LGALS1, MFNG, NCKAP1L, NFKBID, NOTCH2, PARP3, PLCG2, PRKCZ, PSEN1, RAB27A, RNF8, RORC, SHLD1, SHLD2, SHLD3, SLAMF6, SLC11A1, SLC15A4, SPI1, ST3GAL1, TNFSF13, TNFSF18, TSC1, UNC13D, UNG, VAMP7, XBP1, ZFPM1]
											GO:0002637	regulation of immunoglobulin production	GO_ImmuneSystemProcess-EBI-UniProt-GOA-ACAP-ARAP_13.05.2021_00h00	1	1	0.594142	1	[3, 4]	Group143	23.75	19	[DNAJB9, EXOSC3, FCGR2B, GNPDA1, HMCES, KMT5C, PARP3, PHB2, PRKDC, SHLD1, SHLD2, SHLD3, SLC15A4, TMBIM6, TNFRSF4, TNFSF13, TREX1, VAMP3, XBP1]
											GO:0002705	positive regulation of leukocyte mediated immunity	GO_ImmuneSystemProcess-EBI-UniProt-GOA-ACAP-ARAP_13.05.2021_00h00	0.420207	1	0.594142	1	[3, 4]	Group143	27.1429	38	[ARG1, CADM1, CD1B, CD1D, CD226, CLEC7A, CYRIB, DHX36, EXOSC3, FADD, FBXO38, HLA-DRA, HMCES, IL18, KLRC2, KLRD1, KLRK1, KMT5C, MAP3K7, MAVS, MR1, NOD2, NOS2, PRKCZ, RSAD2, SCIMP, SHLD1, SHLD2, SHLD3, SLAMF1, SLAMF6, SPI1, STAT5B, STX7, TNFSF13, TREM2, TYROBP, VAV1]
											GO:0002821	positive regulation of adaptive immune response	GO_ImmuneSystemProcess-EBI-UniProt-GOA-ACAP-ARAP_13.05.2021_00h00	0.508847	1	0.594142	1	[3, 4]	Group143	26.7241	31	[ADA, CD1B, CD1D, CD226, CLEC7A, CYRIB, EXOSC3, FADD, FBXO38, HLA-DQB1, HLA-DQB2, HLA-DRA, HMCES, IL18, KMT5C, MAP3K7, MR1, NFKBID, NOD2, PRKCZ, RSAD2, SHLD1, SHLD2, SHLD3, SIRT1, SLAMF1, SLC11A1, STX7, TNFSF13, TNFSF13B, TREM2]
											GO:0016446	somatic hypermutation of immunoglobulin genes	GO_ImmuneSystemProcess-EBI-UniProt-GOA-ACAP-ARAP_13.05.2021_00h00	0.165641	1	0.594142	1	[3, 4]	Group143	38.8889	7	[MCM3AP, PMS2, POLB, POLG2, POLK, POLL, UNG]
											GO:0016447	somatic recombination of immunoglobulin gene segments	GO_ImmuneSystemProcess-EBI-UniProt-GOA-ACAP-ARAP_13.05.2021_00h00	0.447863	1	0.594142	1	[3, 4]	Group143	28.3333	17	[CCR6, EXOSC3, HMCES, KMT5C, MSH3, PARP3, POLB, POLG2, PRKDC, RNF8, SHLD1, SHLD2, SHLD3, SLC15A4, TNFSF13, UNG, YY1]
											GO:0033151	V(D)J recombination	GO_ImmuneSystemProcess-EBI-UniProt-GOA-ACAP-ARAP_13.05.2021_00h00	0.612998	1	0.594142	1	[3, 4]	Group143	28.5714	6	[HMGB2, LIG3, POLB, POLG2, PRKDC, YY1]
											GO:0002639	positive regulation of immunoglobulin production	GO_ImmuneSystemProcess-EBI-UniProt-GOA-ACAP-ARAP_13.05.2021_00h00	1	1	0.594142	1	[3, 4, 5]	Group143	23.2143	13	[DNAJB9, EXOSC3, GNPDA1, HMCES, KMT5C, PHB2, SHLD1, SHLD2, SHLD3, TNFRSF4, TNFSF13, VAMP3, XBP1]
											GO:0002706	regulation of lymphocyte mediated immunity	GO_ImmuneSystemProcess-EBI-UniProt-GOA-ACAP-ARAP_13.05.2021_00h00	0.927057	1	0.594142	1	[4]	Group143	24.5614	42	[AGER, ARG1, CADM1, CD1B, CD1D, CD226, CD46, CLEC12B, CYRIB, EXOSC3, FADD, FBXO38, FCGR2B, HLA-DRA, HMCES, IL18, KLRC1, KLRC2, KLRD1, KLRK1, KMT5C, MAP3K7, MICA, MR1, NCKAP1L, NOD2, PARP3, PIK3R6, PRKCZ, RIPK3, RSAD2, SHLD1, SHLD2, SHLD3, SLAMF1, SLAMF6, SLC15A4, STAT5B, STX7, TNFSF13, TREM2, VAV1]
											GO:0002822	regulation of adaptive immune response based on somatic recombination of immune receptors built from immunoglobulin superfamily domains	GO_ImmuneSystemProcess-EBI-UniProt-GOA-ACAP-ARAP_13.05.2021_00h00	1	1	0.594142	1	[4]	Group143	24	42	[ADA, AGER, ANXA1, ARG1, CD1B, CD1D, CD226, CD46, CLEC7A, CYRIB, EXOSC3, FADD, FBXO38, FCGR2B, HLA-DQB1, HLA-DQB2, HLA-DRA, HMCES, IL18, KLRC1, KLRD1, KMT5C, MAP3K7, MR1, NCKAP1L, NFKBID, NOD2, PARP3, PRKCZ, RIPK3, RSAD2, SHLD1, SHLD2, SHLD3, SLAMF1, SLC11A1, SLC15A4, STX7, TNFSF13, TNFSF13B, TNFSF18, TREM2]
											GO:0019724	B cell mediated immunity	GO_ImmuneSystemProcess-EBI-UniProt-GOA-ACAP-ARAP_13.05.2021_00h00	0.291356	1	0.594142	1	[4]	Group143	21.2355	55	[BCL3, C1QBP, C1R, C1RL, C5, CCR6, CD226, CD46, CSRP1, EXOSC3, FCGR2B, HLA-DQB1, HLA-DQB2, HMCES, IGHG1, IGHG2, IGHG3, IGHG4, IGHV3-15, IGHV3-49, IGHV3-72, IGHV3-73, IGHV3OR15-7, IGKC, IGKV1-12, IGKV1-16, IGKV1-17, IGKV1-39, IGKV1-5, IGKV1D-12, IGKV1D-16, IGKV1D-39, IGKV2-30, IGKV2D-30, IGLV3-19, IGLV3-21, IGLV3-25, IGLV3-27, KMT5C, MYD88, NOD2, PARP3, PSMA7, RNF8, SHLD1, SHLD2, SHLD3, SLA2, SLC1…
											GO:0002312	B cell activation involved in immune response	GO_ImmuneSystemProcess-EBI-UniProt-GOA-ACAP-ARAP_13.05.2021_00h00	0.20152	1	0.594142	1	[4, 5]	Group143	30.2326	26	[ABL1, ADA, BCL3, CCR6, DLL1, EXOSC3, FCGR2B, GPR183, HMCES, KMT5C, LFNG, LGALS1, MFNG, NOTCH2, PARP3, PLCG2, RNF8, SHLD1, SHLD2, SHLD3, SLC15A4, SPI1, ST3GAL1, TNFSF13, UNG, XBP1]
											GO:0002381	immunoglobulin production involved in immunoglobulin-mediated immune response	GO_ImmuneSystemProcess-EBI-UniProt-GOA-ACAP-ARAP_13.05.2021_00h00	0.761562	1	0.594142	1	[3, 6]	Group143	25.4237	15	[CCR6, EXOSC3, HLA-DQB1, HLA-DQB2, HMCES, KMT5C, PARP3, RNF8, SHLD1, SHLD2, SHLD3, SLC15A4, TNFSF13, TRAF3IP2, UNG]
											GO:0002708	positive regulation of lymphocyte mediated immunity	GO_ImmuneSystemProcess-EBI-UniProt-GOA-ACAP-ARAP_13.05.2021_00h00	0.657706	1	0.594142	1	[4, 5]	Group143	26.087	30	[CADM1, CD1B, CD1D, CD226, CYRIB, EXOSC3, FADD, FBXO38, HLA-DRA, HMCES, IL18, KLRC2, KLRD1, KLRK1, KMT5C, MAP3K7, MR1, NOD2, PRKCZ, RSAD2, SHLD1, SHLD2, SHLD3, SLAMF1, SLAMF6, STAT5B, STX7, TNFSF13, TREM2, VAV1]
											GO:0002824	positive regulation of adaptive immune response based on somatic recombination of immune receptors built from immunoglobulin superfamily domains	GO_ImmuneSystemProcess-EBI-UniProt-GOA-ACAP-ARAP_13.05.2021_00h00	0.498932	1	0.594142	1	[4, 5]	Group143	27.027	30	[ADA, CD1B, CD1D, CD226, CLEC7A, CYRIB, EXOSC3, FADD, FBXO38, HLA-DQB1, HLA-DQB2, HLA-DRA, HMCES, IL18, KMT5C, MAP3K7, MR1, NFKBID, NOD2, PRKCZ, RSAD2, SHLD1, SHLD2, SHLD3, SLAMF1, SLC11A1, STX7, TNFSF13, TNFSF13B, TREM2]
											GO:0002208	somatic diversification of immunoglobulins involved in immune response	GO_ImmuneSystemProcess-EBI-UniProt-GOA-ACAP-ARAP_13.05.2021_00h00	1	1	0.594142	1	[3, 4, 7]	Group143	23.0769	12	[CCR6, EXOSC3, HMCES, KMT5C, PARP3, RNF8, SHLD1, SHLD2, SHLD3, SLC15A4, TNFSF13, UNG]
											GO:0002712	regulation of B cell mediated immunity	GO_ImmuneSystemProcess-EBI-UniProt-GOA-ACAP-ARAP_13.05.2021_00h00	0.881385	1	0.594142	1	[5]	Group143	22.5806	14	[CD226, CD46, EXOSC3, FCGR2B, HMCES, KMT5C, NOD2, PARP3, SHLD1, SHLD2, SHLD3, SLC15A4, TNFSF13, TREM2]
											GO:0016064	immunoglobulin mediated immune response	GO_ImmuneSystemProcess-EBI-UniProt-GOA-ACAP-ARAP_13.05.2021_00h00	0.256191	1	0.594142	1	[5]	Group143	21.0938	54	[BCL3, C1QBP, C1R, C1RL, C5, CCR6, CD226, CD46, CSRP1, EXOSC3, FCGR2B, HLA-DQB1, HLA-DQB2, HMCES, IGHG1, IGHG2, IGHG3, IGHG4, IGHV3-15, IGHV3-49, IGHV3-72, IGHV3-73, IGHV3OR15-7, IGKC, IGKV1-12, IGKV1-16, IGKV1-17, IGKV1-39, IGKV1-5, IGKV1D-12, IGKV1D-16, IGKV1D-39, IGKV2-30, IGKV2D-30, IGLV3-19, IGLV3-21, IGLV3-25, IGLV3-27, KMT5C, MYD88, NOD2, PARP3, PSMA7, RNF8, SHLD1, SHLD2, SHLD3, SLC15A4, T…
											GO:0002714	positive regulation of B cell mediated immunity	GO_ImmuneSystemProcess-EBI-UniProt-GOA-ACAP-ARAP_13.05.2021_00h00	1	1	0.594142	1	[5, 6]	Group143	23.8095	10	[CD226, EXOSC3, HMCES, KMT5C, NOD2, SHLD1, SHLD2, SHLD3, TNFSF13, TREM2]
											GO:0002923	regulation of humoral immune response mediated by circulating immunoglobulin	GO_ImmuneSystemProcess-EBI-UniProt-GOA-ACAP-ARAP_13.05.2021_00h00	1	1	0.594142	1	[4, 7]	Group143	22.2222	4	[CD46, FCGR2B, NOD2, TREM2]
											GO:0002204	somatic recombination of immunoglobulin genes involved in immune response	GO_ImmuneSystemProcess-EBI-UniProt-GOA-ACAP-ARAP_13.05.2021_00h00	1	1	0.594142	1	[4, 5, 8]	Group143	23.0769	12	[CCR6, EXOSC3, HMCES, KMT5C, PARP3, RNF8, SHLD1, SHLD2, SHLD3, SLC15A4, TNFSF13, UNG]
											GO:0045191	regulation of isotype switching	GO_ImmuneSystemProcess-EBI-UniProt-GOA-ACAP-ARAP_13.05.2021_00h00	1	1	0.594142	1	[4, 5, 6, 7, 10]	Group143	23.6842	9	[EXOSC3, HMCES, KMT5C, PARP3, SHLD1, SHLD2, SHLD3, SLC15A4, TNFSF13]
											GO:0002335	mature B cell differentiation	GO_ImmuneSystemProcess-EBI-UniProt-GOA-ACAP-ARAP_13.05.2021_00h00	0.0442815	1	0.594142	1	[5, 8]	Group143	40	14	[ADA, BCL3, DLL1, FCGR2B, GPR183, LFNG, LGALS1, MFNG, NOTCH2, PLCG2, SLAMF8, SPI1, ST3GAL1, XBP1]
											GO:0002313	mature B cell differentiation involved in immune response	GO_ImmuneSystemProcess-EBI-UniProt-GOA-ACAP-ARAP_13.05.2021_00h00	0.0147362	1	0.594142	1	[5, 6, 9]	Group143	44.8276	13	[ADA, BCL3, DLL1, FCGR2B, GPR183, LFNG, LGALS1, MFNG, NOTCH2, PLCG2, SPI1, ST3GAL1, XBP1]
											GO:0045190	isotype switching	GO_ImmuneSystemProcess-EBI-UniProt-GOA-ACAP-ARAP_13.05.2021_00h00	1	1	0.594142	1	[5, 6, 9]	Group143	23.0769	12	[CCR6, EXOSC3, HMCES, KMT5C, PARP3, RNF8, SHLD1, SHLD2, SHLD3, SLC15A4, TNFSF13, UNG]
											GO:0045830	positive regulation of isotype switching	GO_ImmuneSystemProcess-EBI-UniProt-GOA-ACAP-ARAP_13.05.2021_00h00	1	1	0.594142	1	[4, 5, 6, 7, 8, 10, 11]	Group143	24.1379	7	[EXOSC3, HMCES, KMT5C, SHLD1, SHLD2, SHLD3, TNFSF13]
											GO:0001767	establishment of lymphocyte polarity	GO_ImmuneSystemProcess-EBI-UniProt-GOA-ACAP-ARAP_13.05.2021_00h00	0.754415	1	0.19883	1	[3]	Group144	28.5714	4	[CCR7, FLOT2, SNX27, TRAF3IP2]
											GO:0001771	immunological synapse formation	GO_ImmuneSystemProcess-EBI-UniProt-GOA-ACAP-ARAP_13.05.2021_00h00	0.210259	1	0.19883	1	[3]	Group144	7.14286	1	[CCR7]
											GO:0002606	positive regulation of dendritic cell antigen processing and presentation	GO_ImmuneSystemProcess-EBI-UniProt-GOA-ACAP-ARAP_13.05.2021_00h00	0.370084	1	0.19883	1	[3, 4]	Group144	42.8571	3	[CCR7, NOD2, SLC11A1]
											GO:0002863	positive regulation of inflammatory response to antigenic stimulus	GO_ImmuneSystemProcess-EBI-UniProt-GOA-ACAP-ARAP_13.05.2021_00h00	0.539484	1	0.19883	1	[3, 4]	Group144	14.2857	2	[CCR7, KARS1]
											GO:1900150	regulation of defense response to fungus	GO_ImmuneSystemProcess-EBI-UniProt-GOA-ACAP-ARAP_13.05.2021_00h00	0.677824	1	0.19883	1	[3, 4]	Group144	28.5714	2	[ARG1, SPI1]
											GO:0001768	establishment of T cell polarity	GO_ImmuneSystemProcess-EBI-UniProt-GOA-ACAP-ARAP_13.05.2021_00h00	1	1	0.19883	1	[4]	Group144	23.0769	3	[CCR7, FLOT2, TRAF3IP2]
											GO:0002408	myeloid dendritic cell chemotaxis	GO_ImmuneSystemProcess-EBI-UniProt-GOA-ACAP-ARAP_13.05.2021_00h00	0.247195	1	0.19883	1	[3, 4, 5]	Group144	50	2	[CCR7, SPI1]
											GO:0002524	hypersensitivity	GO_ImmuneSystemProcess-EBI-UniProt-GOA-ACAP-ARAP_13.05.2021_00h00	1	1	0.19883	1	[4]	Group144	18.1818	2	[CCR7, FCGR2B]
											GO:0002864	regulation of acute inflammatory response to antigenic stimulus	GO_ImmuneSystemProcess-EBI-UniProt-GOA-ACAP-ARAP_13.05.2021_00h00	0.385955	1	0.19883	1	[4]	Group144	12.5	2	[CCR7, FCGR2B]
											GO:0045575	basophil activation	GO_ImmuneSystemProcess-EBI-UniProt-GOA-ACAP-ARAP_13.05.2021_00h00	0.600037	1	0.19883	1	[4]	Group144	40	2	[AIFM2, KARS1]
											GO:0090634	microglial cell mediated cytotoxicity	GO_ImmuneSystemProcess-EBI-UniProt-GOA-ACAP-ARAP_13.05.2021_00h00	0.635924	1	0.19883	1	[4]	Group144	33.3333	2	[SPI1, TYROBP]
											GO:0097021	lymphocyte migration into lymphoid organs	GO_ImmuneSystemProcess-EBI-UniProt-GOA-ACAP-ARAP_13.05.2021_00h00	0.677824	1	0.19883	1	[4]	Group144	28.5714	2	[CCR7, RET]
											GO:2000520	regulation of immunological synapse formation	GO_ImmuneSystemProcess-EBI-UniProt-GOA-ACAP-ARAP_13.05.2021_00h00	0.563525	1	0.19883	1	[4]	Group144	33.3333	1	[CCR7]
											GO:2000526	positive regulation of glycoprotein biosynthetic process involved in immunological synapse formation	GO_ImmuneSystemProcess-EBI-UniProt-GOA-ACAP-ARAP_13.05.2021_00h00	0.241379	1	0.19883	1	[4]	Group144	100	1	[CCR7]
											GO:0002276	basophil activation involved in immune response	GO_ImmuneSystemProcess-EBI-UniProt-GOA-ACAP-ARAP_13.05.2021_00h00	0.563525	1	0.19883	1	[4, 5]	Group144	33.3333	1	[KARS1]
											GO:0002866	positive regulation of acute inflammatory response to antigenic stimulus	GO_ImmuneSystemProcess-EBI-UniProt-GOA-ACAP-ARAP_13.05.2021_00h00	0.696348	1	0.19883	1	[4, 5]	Group144	11.1111	1	[CCR7]
											GO:1905034	regulation of antifungal innate immune response	GO_ImmuneSystemProcess-EBI-UniProt-GOA-ACAP-ARAP_13.05.2021_00h00	1	1	0.19883	1	[4, 5]	Group144	20	1	[SPI1]
											GO:2000522	positive regulation of immunological synapse formation	GO_ImmuneSystemProcess-EBI-UniProt-GOA-ACAP-ARAP_13.05.2021_00h00	0.241379	1	0.19883	1	[4, 5]	Group144	100	1	[CCR7]
											GO:0002883	regulation of hypersensitivity	GO_ImmuneSystemProcess-EBI-UniProt-GOA-ACAP-ARAP_13.05.2021_00h00	1	1	0.19883	1	[5]	Group144	25	2	[CCR7, FCGR2B]
											GO:0043313	regulation of neutrophil degranulation	GO_ImmuneSystemProcess-EBI-UniProt-GOA-ACAP-ARAP_13.05.2021_00h00	1	1	0.19883	1	[3, 4, 5, 6, 7]	Group144	14.2857	1	[SPI1]
											GO:0061146	Peyer's patch morphogenesis	GO_ImmuneSystemProcess-EBI-UniProt-GOA-ACAP-ARAP_13.05.2021_00h00	0.563525	1	0.19883	1	[5]	Group144	33.3333	1	[RET]
											GO:0097022	lymphocyte migration into lymph node	GO_ImmuneSystemProcess-EBI-UniProt-GOA-ACAP-ARAP_13.05.2021_00h00	0.424545	1	0.19883	1	[5]	Group144	50	1	[CCR7]
											GO:1903903	regulation of establishment of T cell polarity	GO_ImmuneSystemProcess-EBI-UniProt-GOA-ACAP-ARAP_13.05.2021_00h00	1	1	0.19883	1	[5]	Group144	25	1	[FLOT2]
											GO:1904149	regulation of microglial cell mediated cytotoxicity	GO_ImmuneSystemProcess-EBI-UniProt-GOA-ACAP-ARAP_13.05.2021_00h00	0.635924	1	0.19883	1	[5]	Group144	33.3333	2	[SPI1, TYROBP]
											GO:1905036	positive regulation of antifungal innate immune response	GO_ImmuneSystemProcess-EBI-UniProt-GOA-ACAP-ARAP_13.05.2021_00h00	0.563525	1	0.19883	1	[4, 5, 6]	Group144	33.3333	1	[SPI1]
											GO:2000510	positive regulation of dendritic cell chemotaxis	GO_ImmuneSystemProcess-EBI-UniProt-GOA-ACAP-ARAP_13.05.2021_00h00	0.016445	1	0.19883	1	[4, 5, 6]	Group144	60	6	[C1QBP, CCR6, CCR7, GAS6, SLAMF1, SPI1]
											GO:2000527	regulation of myeloid dendritic cell chemotaxis	GO_ImmuneSystemProcess-EBI-UniProt-GOA-ACAP-ARAP_13.05.2021_00h00	0.424545	1	0.19883	1	[4, 5, 6]	Group144	50	1	[SPI1]
											GO:2000523	regulation of T cell costimulation	GO_ImmuneSystemProcess-EBI-UniProt-GOA-ACAP-ARAP_13.05.2021_00h00	1	1	0.19883	1	[3, 5, 6, 7]	Group144	16.6667	1	[CCR7]
											GO:0002885	positive regulation of hypersensitivity	GO_ImmuneSystemProcess-EBI-UniProt-GOA-ACAP-ARAP_13.05.2021_00h00	1	1	0.19883	1	[5, 6]	Group144	20	1	[CCR7]
											GO:0043314	negative regulation of neutrophil degranulation	GO_ImmuneSystemProcess-EBI-UniProt-GOA-ACAP-ARAP_13.05.2021_00h00	0.241379	1	0.19883	1	[3, 4, 5, 6, 7, 8]	Group144	100	1	[SPI1]
											GO:1903905	positive regulation of establishment of T cell polarity	GO_ImmuneSystemProcess-EBI-UniProt-GOA-ACAP-ARAP_13.05.2021_00h00	0.424545	1	0.19883	1	[5, 6]	Group144	50	1	[FLOT2]
											GO:1904151	positive regulation of microglial cell mediated cytotoxicity	GO_ImmuneSystemProcess-EBI-UniProt-GOA-ACAP-ARAP_13.05.2021_00h00	0.600037	1	0.19883	1	[5, 6]	Group144	40	2	[SPI1, TYROBP]
											GO:2000525	positive regulation of T cell costimulation	GO_ImmuneSystemProcess-EBI-UniProt-GOA-ACAP-ARAP_13.05.2021_00h00	0.563525	1	0.19883	1	[3, 4, 5, 6, 7, 8]	Group144	33.3333	1	[CCR7]
											GO:2000529	positive regulation of myeloid dendritic cell chemotaxis	GO_ImmuneSystemProcess-EBI-UniProt-GOA-ACAP-ARAP_13.05.2021_00h00	0.424545	1	0.19883	1	[4, 5, 6, 7]	Group144	50	1	[SPI1]
											GO:0002572	pro-T cell differentiation	GO_ImmuneSystemProcess-EBI-UniProt-GOA-ACAP-ARAP_13.05.2021_00h00	0.563525	1	0.19883	1	[5, 6, 8]	Group144	33.3333	1	[SPI1]
											GO:0045059	positive thymic T cell selection	GO_ImmuneSystemProcess-EBI-UniProt-GOA-ACAP-ARAP_13.05.2021_00h00	0.544757	1	0.19883	1	[3, 7, 10]	Group144	13.3333	2	[SRF, ZAP70]
											GO:0045060	negative thymic T cell selection	GO_ImmuneSystemProcess-EBI-UniProt-GOA-ACAP-ARAP_13.05.2021_00h00	1	1	0.19883	1	[3, 7, 10]	Group144	18.1818	2	[CCR7, ZAP70]
											GO:0002828	regulation of type 2 immune response	GO_ImmuneSystemProcess-EBI-UniProt-GOA-ACAP-ARAP_13.05.2021_00h00	0.677749	1	0.525423	1	[3]	Group145	18.75	6	[ANXA1, ARG1, IL18, NOD2, PRKCZ, RSAD2]
											GO:0097350	neutrophil clearance	GO_ImmuneSystemProcess-EBI-UniProt-GOA-ACAP-ARAP_13.05.2021_00h00	1	1	0.525423	1	[3]	Group145	20	1	[ANXA1]
											GO:0002718	regulation of cytokine production involved in immune response	GO_ImmuneSystemProcess-EBI-UniProt-GOA-ACAP-ARAP_13.05.2021_00h00	0.0844871	1	0.525423	1	[3, 4]	Group145	16.9811	18	[ARG1, CD226, CD36, CLEC7A, DHX36, HK1, HMOX1, IL18, LACC1, MAP3K7, MAVS, NOD2, PRKCZ, RSAD2, SCIMP, SIRT1, SLAMF1, TLR3]
											GO:0002829	negative regulation of type 2 immune response	GO_ImmuneSystemProcess-EBI-UniProt-GOA-ACAP-ARAP_13.05.2021_00h00	0.544757	1	0.525423	1	[3, 4]	Group145	13.3333	2	[ANXA1, ARG1]
											GO:0002830	positive regulation of type 2 immune response	GO_ImmuneSystemProcess-EBI-UniProt-GOA-ACAP-ARAP_13.05.2021_00h00	1	1	0.525423	1	[3, 4]	Group145	25	4	[IL18, NOD2, PRKCZ, RSAD2]
											GO:0001787	natural killer cell proliferation	GO_ImmuneSystemProcess-EBI-UniProt-GOA-ACAP-ARAP_13.05.2021_00h00	0.310694	1	0.525423	1	[4]	Group145	36.3636	4	[IL15, IL18, SLAMF1, STAT5B]
											GO:0002369	T cell cytokine production	GO_ImmuneSystemProcess-EBI-UniProt-GOA-ACAP-ARAP_13.05.2021_00h00	0.198161	1	0.525423	1	[3, 5]	Group145	14.6341	6	[ARG1, IL18, MAP3K7, PRKCZ, RSAD2, SLAMF1]
											GO:0002719	negative regulation of cytokine production involved in immune response	GO_ImmuneSystemProcess-EBI-UniProt-GOA-ACAP-ARAP_13.05.2021_00h00	0.123676	1	0.525423	1	[3, 4, 5]	Group145	10.3448	3	[ARG1, HMOX1, SLAMF1]
											GO:0002720	positive regulation of cytokine production involved in immune response	GO_ImmuneSystemProcess-EBI-UniProt-GOA-ACAP-ARAP_13.05.2021_00h00	0.57939	1	0.525423	1	[3, 4, 5]	Group145	20.8333	15	[CD226, CD36, CLEC7A, DHX36, HK1, IL18, LACC1, MAP3K7, MAVS, NOD2, PRKCZ, RSAD2, SCIMP, SIRT1, SLAMF1]
											GO:0042088	T-helper 1 type immune response	GO_ImmuneSystemProcess-EBI-UniProt-GOA-ACAP-ARAP_13.05.2021_00h00	0.495344	1	0.525423	1	[4]	Group145	19.1489	9	[ANXA1, BCL3, HLA-DQB1, HLA-DQB2, HRAS, IL18, IL18BP, SLAMF1, SLC11A1]
											GO:0002277	myeloid dendritic cell activation involved in immune response	GO_ImmuneSystemProcess-EBI-UniProt-GOA-ACAP-ARAP_13.05.2021_00h00	0.563525	1	0.525423	1	[4, 5]	Group145	33.3333	1	[SLAMF1]
											GO:0002286	T cell activation involved in immune response	GO_ImmuneSystemProcess-EBI-UniProt-GOA-ACAP-ARAP_13.05.2021_00h00	0.32039	1	0.525423	1	[4, 5]	Group145	20	23	[ANXA1, BCL3, CD46, ENTPD7, FCGR2B, FOXP1, GPR183, HLA-DMB, HLA-DRA, ICAM1, IL18, IL6R, NCKAP1L, NFKBID, PRKCZ, PSEN1, RAB27A, RORC, SLAMF6, SLC11A1, TNFSF18, TSC1, ZFPM1]
											GO:0002709	regulation of T cell mediated immunity	GO_ImmuneSystemProcess-EBI-UniProt-GOA-ACAP-ARAP_13.05.2021_00h00	1	1	0.525423	1	[5]	Group145	23.8636	21	[AGER, ARG1, CD1B, CD1D, CYRIB, FADD, FBXO38, FCGR2B, HLA-DRA, IL18, KLRC1, KLRD1, MAP3K7, MR1, NCKAP1L, NOD2, PRKCZ, RIPK3, RSAD2, SLAMF1, STX7]
											GO:0002724	regulation of T cell cytokine production	GO_ImmuneSystemProcess-EBI-UniProt-GOA-ACAP-ARAP_13.05.2021_00h00	0.198161	1	0.525423	1	[4, 5, 6]	Group145	14.6341	6	[ARG1, IL18, MAP3K7, PRKCZ, RSAD2, SLAMF1]
											GO:0002825	regulation of T-helper 1 type immune response	GO_ImmuneSystemProcess-EBI-UniProt-GOA-ACAP-ARAP_13.05.2021_00h00	0.674758	1	0.525423	1	[5]	Group145	19.3548	6	[ANXA1, HLA-DQB1, HLA-DQB2, IL18, SLAMF1, SLC11A1]
											GO:0035710	CD4-positive, alpha-beta T cell activation	GO_ImmuneSystemProcess-EBI-UniProt-GOA-ACAP-ARAP_13.05.2021_00h00	0.644602	1	0.525423	1	[5]	Group145	21.9048	23	[AGER, ANXA1, BCL3, BRAF, CD83, ENTPD7, FOXP1, GPR183, HLA-DRA, IL18, IL6R, LGALS7, LGALS7B, NCKAP1L, NFKBID, PRKCZ, RORC, RSAD2, SH3RF1, SLAMF6, TNFSF18, TWSG1, ZFPM1]
											GO:0035743	CD4-positive, alpha-beta T cell cytokine production	GO_ImmuneSystemProcess-EBI-UniProt-GOA-ACAP-ARAP_13.05.2021_00h00	0.790838	1	0.525423	1	[4, 6]	Group145	26.3158	5	[ARG1, IL18, PRKCZ, RSAD2, SLAMF1]
											GO:0035745	T-helper 2 cell cytokine production	GO_ImmuneSystemProcess-EBI-UniProt-GOA-ACAP-ARAP_13.05.2021_00h00	1	1	0.525423	1	[3, 5, 7]	Group145	21.4286	3	[ARG1, PRKCZ, RSAD2]
											GO:2000316	regulation of T-helper 17 type immune response	GO_ImmuneSystemProcess-EBI-UniProt-GOA-ACAP-ARAP_13.05.2021_00h00	0.234486	1	0.525423	1	[5]	Group145	12.5	3	[CLEC7A, NFKBID, TNFSF18]
											GO:0002287	alpha-beta T cell activation involved in immune response	GO_ImmuneSystemProcess-EBI-UniProt-GOA-ACAP-ARAP_13.05.2021_00h00	0.569701	1	0.525423	1	[5, 6]	Group145	20.2899	14	[ANXA1, BCL3, ENTPD7, FOXP1, GPR183, HLA-DRA, IL18, IL6R, NFKBID, PRKCZ, RORC, SLAMF6, TNFSF18, ZFPM1]
											GO:0002711	positive regulation of T cell mediated immunity	GO_ImmuneSystemProcess-EBI-UniProt-GOA-ACAP-ARAP_13.05.2021_00h00	1	1	0.525423	1	[5, 6]	Group145	23.2143	13	[CD1B, CD1D, CYRIB, FADD, FBXO38, HLA-DRA, IL18, MAP3K7, MR1, PRKCZ, RSAD2, SLAMF1, STX7]
											GO:0002725	negative regulation of T cell cytokine production	GO_ImmuneSystemProcess-EBI-UniProt-GOA-ACAP-ARAP_13.05.2021_00h00	0.742084	1	0.525423	1	[4, 5, 6, 7]	Group145	16.6667	2	[ARG1, SLAMF1]
											GO:0002726	positive regulation of T cell cytokine production	GO_ImmuneSystemProcess-EBI-UniProt-GOA-ACAP-ARAP_13.05.2021_00h00	0.652317	1	0.525423	1	[4, 5, 6, 7]	Group145	19.2308	5	[IL18, MAP3K7, PRKCZ, RSAD2, SLAMF1]
											GO:0002827	positive regulation of T-helper 1 type immune response	GO_ImmuneSystemProcess-EBI-UniProt-GOA-ACAP-ARAP_13.05.2021_00h00	0.790838	1	0.525423	1	[5, 6]	Group145	26.3158	5	[HLA-DQB1, HLA-DQB2, IL18, SLAMF1, SLC11A1]
											GO:0046635	positive regulation of alpha-beta T cell activation	GO_ImmuneSystemProcess-EBI-UniProt-GOA-ACAP-ARAP_13.05.2021_00h00	0.568369	1	0.525423	1	[5, 6]	Group145	20.5882	14	[ADA, ANXA1, AP3B1, CD83, HLA-DQB1, HLA-DQB2, HLA-DRA, IL18, NCKAP1L, NFKBID, PRKCZ, RASAL3, RHOA, ZAP70]
											GO:0035744	T-helper 1 cell cytokine production	GO_ImmuneSystemProcess-EBI-UniProt-GOA-ACAP-ARAP_13.05.2021_00h00	0.635924	1	0.525423	1	[5, 7]	Group145	33.3333	2	[IL18, SLAMF1]
											GO:2000551	regulation of T-helper 2 cell cytokine production	GO_ImmuneSystemProcess-EBI-UniProt-GOA-ACAP-ARAP_13.05.2021_00h00	1	1	0.525423	1	[4, 5, 6, 7, 8]	Group145	21.4286	3	[ARG1, PRKCZ, RSAD2]
											GO:0002292	T cell differentiation involved in immune response	GO_ImmuneSystemProcess-EBI-UniProt-GOA-ACAP-ARAP_13.05.2021_00h00	0.682542	1	0.525423	1	[5, 6, 8]	Group145	21.3333	16	[ANXA1, BCL3, CD46, ENTPD7, FOXP1, GPR183, HLA-DRA, IL18, IL6R, NFKBID, PRKCZ, RORC, SLAMF6, TNFSF18, TSC1, ZFPM1]
											GO:2000553	positive regulation of T-helper 2 cell cytokine production	GO_ImmuneSystemProcess-EBI-UniProt-GOA-ACAP-ARAP_13.05.2021_00h00	1	1	0.525423	1	[4, 5, 6, 7, 8, 9]	Group145	22.2222	2	[PRKCZ, RSAD2]
											GO:2000554	regulation of T-helper 1 cell cytokine production	GO_ImmuneSystemProcess-EBI-UniProt-GOA-ACAP-ARAP_13.05.2021_00h00	0.635924	1	0.525423	1	[5, 6, 7, 8]	Group145	33.3333	2	[IL18, SLAMF1]
											GO:2000556	positive regulation of T-helper 1 cell cytokine production	GO_ImmuneSystemProcess-EBI-UniProt-GOA-ACAP-ARAP_13.05.2021_00h00	0.635924	1	0.525423	1	[5, 6, 7, 8, 9]	Group145	33.3333	2	[IL18, SLAMF1]
											GO:0045064	T-helper 2 cell differentiation	GO_ImmuneSystemProcess-EBI-UniProt-GOA-ACAP-ARAP_13.05.2021_00h00	0.76715	1	0.525423	1	[3, 9, 10, 12]	Group145	26.6667	4	[ANXA1, BCL3, IL18, PRKCZ]
											GO:0045623	negative regulation of T-helper cell differentiation	GO_ImmuneSystemProcess-EBI-UniProt-GOA-ACAP-ARAP_13.05.2021_00h00	0.272635	1	0.525423	1	[3, 4, 8, 9, 10, 11, 12, 13]	Group145	11.1111	2	[ANXA1, TNFSF18]
											GO:0045624	positive regulation of T-helper cell differentiation	GO_ImmuneSystemProcess-EBI-UniProt-GOA-ACAP-ARAP_13.05.2021_00h00	0.798773	1	0.525423	1	[3, 4, 8, 9, 10, 11, 12, 13]	Group145	19.0476	4	[ANXA1, IL18, NFKBID, PRKCZ]
											GO:0045622	regulation of T-helper cell differentiation	GO_ImmuneSystemProcess-EBI-UniProt-GOA-ACAP-ARAP_13.05.2021_00h00	0.258911	1	0.525423	1	[3, 8, 9, 10, 11, 12]	Group145	15.3846	6	[ANXA1, HLA-DRA, IL18, NFKBID, PRKCZ, TNFSF18]
											GO:0045063	T-helper 1 cell differentiation	GO_ImmuneSystemProcess-EBI-UniProt-GOA-ACAP-ARAP_13.05.2021_00h00	0.0388393	1	0.525423	1	[5, 9, 10, 12]	Group145	4.7619	1	[ANXA1]
											GO:0045627	positive regulation of T-helper 1 cell differentiation	GO_ImmuneSystemProcess-EBI-UniProt-GOA-ACAP-ARAP_13.05.2021_00h00	1	1	0.525423	1	[4, 5, 6, 7, 9, 10, 11, 12, 13, 14]	Group145	16.6667	1	[ANXA1]
											GO:0045625	regulation of T-helper 1 cell differentiation	GO_ImmuneSystemProcess-EBI-UniProt-GOA-ACAP-ARAP_13.05.2021_00h00	0.478119	1	0.525423	1	[4, 6, 9, 10, 11, 12, 13]	Group145	9.09091	1	[ANXA1]
											GO:2000319	regulation of T-helper 17 cell differentiation	GO_ImmuneSystemProcess-EBI-UniProt-GOA-ACAP-ARAP_13.05.2021_00h00	0.272635	1	0.525423	1	[4, 6, 9, 10, 11, 12, 13]	Group145	11.1111	2	[NFKBID, TNFSF18]
											GO:0045629	negative regulation of T-helper 2 cell differentiation	GO_ImmuneSystemProcess-EBI-UniProt-GOA-ACAP-ARAP_13.05.2021_00h00	1	1	0.525423	1	[4, 5, 9, 10, 11, 12, 13, 14]	Group145	25	1	[ANXA1]
											GO:0045630	positive regulation of T-helper 2 cell differentiation	GO_ImmuneSystemProcess-EBI-UniProt-GOA-ACAP-ARAP_13.05.2021_00h00	0.677824	1	0.525423	1	[4, 5, 9, 10, 11, 12, 13, 14]	Group145	28.5714	2	[IL18, PRKCZ]
											GO:0045628	regulation of T-helper 2 cell differentiation	GO_ImmuneSystemProcess-EBI-UniProt-GOA-ACAP-ARAP_13.05.2021_00h00	0.733073	1	0.525423	1	[4, 9, 10, 11, 12, 13]	Group145	27.2727	3	[ANXA1, IL18, PRKCZ]
											GO:0002687	positive regulation of leukocyte migration	GO_ImmuneSystemProcess-EBI-UniProt-GOA-ACAP-ARAP_13.05.2021_00h00	0.842447	1	0.467908	1	[2, 3]	Group146	25	36	[ADAM8, AGER, AIF1, AKIRIN1, APP, C1QBP, CCL24, CCL3, CCL4, CCL5, CCL8, CCR6, CCR7, CXCR2, EDN3, FADD, GAS6, ICAM1, IL6R, ITGA4, LGMN, MAPK3, MIA3, NCKAP1L, P2RX4, P2RY12, PLVAP, PTK2, RHOA, RPSA, SLAMF1, SPI1, TIRAP, TNFRSF18, TNFSF18, TREM2]
											GO:0002548	monocyte chemotaxis	GO_ImmuneSystemProcess-EBI-UniProt-GOA-ACAP-ARAP_13.05.2021_00h00	0.494126	1	0.467908	1	[3]	Group146	20.2703	15	[AIF1, ANXA1, CCL15, CCL18, CCL23, CCL24, CCL3, CCL4, CCL5, CCL8, FLT1, IL6R, LGMN, SLAMF8, TNFSF18]
											GO:0002688	regulation of leukocyte chemotaxis	GO_ImmuneSystemProcess-EBI-UniProt-GOA-ACAP-ARAP_13.05.2021_00h00	0.542346	1	0.467908	1	[3]	Group146	26.2774	36	[AIF1, AKIRIN1, BST1, C1QBP, C5, C5AR2, CCL3, CCL4, CCL5, CCR6, CCR7, CXCR2, DDT, DDTL, DPP4, EDN3, GAS6, IL6R, KIF20B, KLRK1, LGMN, MAPK3, MIF, MTUS1, NCKAP1L, NOD2, PADI2, PTK2, RPSA, SLAMF1, SLAMF8, SLC8B1, SPI1, STK4, TIRAP, TNFSF18]
											GO:0002691	regulation of cellular extravasation	GO_ImmuneSystemProcess-EBI-UniProt-GOA-ACAP-ARAP_13.05.2021_00h00	0.847924	1	0.467908	1	[3]	Group146	21.6216	8	[ADAM8, AGER, BST1, FADD, ICAM1, ITGA4, PLVAP, RIPK3]
											GO:0036336	dendritic cell migration	GO_ImmuneSystemProcess-EBI-UniProt-GOA-ACAP-ARAP_13.05.2021_00h00	0.00315847	0.925433	0.467908	1	[3]	Group146	48.4848	16	[ALOX5, C1QBP, CCL5, CCR6, CCR7, CXCR2, CXCR4, GAS6, GPR183, NLRP12, PIK3CG, SLAMF1, SLAMF8, SPI1, TNFSF18, TRPM2]
											GO:0071675	regulation of mononuclear cell migration	GO_ImmuneSystemProcess-EBI-UniProt-GOA-ACAP-ARAP_13.05.2021_00h00	0.913725	1	0.467908	1	[3]	Group146	24.3697	29	[ADAM8, AGER, AIF1, AKIRIN1, APP, C1QBP, CCL3, CCL4, CCL5, CCR6, CCR7, FADD, GAS6, GCSAM, ITGA4, KLRK1, LGMN, LRCH1, MAPK3, MIA3, PADI2, PTK2, RHOA, RIPK3, SLAMF1, SLAMF8, SLC8B1, SPI1, TNFSF18]
											GO:0072676	lymphocyte migration	GO_ImmuneSystemProcess-EBI-UniProt-GOA-ACAP-ARAP_13.05.2021_00h00	0.3304	1	0.467908	1	[3]	Group146	28.0992	34	[ADAM8, AIF1, APP, CCL15, CCL18, CCL23, CCL24, CCL3, CCL4, CCL5, CCL8, CCR6, CCR7, CH25H, CXCL16, FADD, GAS6, GBA, GCSAM, GPR183, ICAM1, ITGA4, KLRK1, LRCH1, MIA3, PADI2, PIK3CD, PIK3CG, RET, RHOA, RIPK3, S1PR1, SLC8B1, ZAP70]
											GO:0097530	granulocyte migration	GO_ImmuneSystemProcess-EBI-UniProt-GOA-ACAP-ARAP_13.05.2021_00h00	0.158309	1	0.467908	1	[3]	Group146	29.0123	47	[ADAM8, ADGRE2, AKIRIN1, ANXA1, BST1, C1QBP, C5AR2, CCL15, CCL18, CCL23, CCL24, CCL3, CCL4, CCL5, CCL8, CCR7, CD300A, CD300H, CSF3R, CXCR2, DHX34, DPP4, EDN3, HRH1, ITGA1, KIF20B, MAPK3, MEN1, MYD88, NCKAP1L, NOD2, PECAM1, PIK3CD, PIK3CG, PIKFYVE, PTK2, RHOG, RPSA, SLAMF1, SLAMF8, SLC37A4, SRP54, TIRAP, TNFSF18, UMODL1, VAV1, VAV3]
											GO:1905517	macrophage migration	GO_ImmuneSystemProcess-EBI-UniProt-GOA-ACAP-ARAP_13.05.2021_00h00	0.663391	1	0.467908	1	[3]	Group146	26.1538	17	[AKIRIN1, C5, CCL3, CCL5, DDT, DDTL, MAPK3, MIF, MTUS1, P2RX4, P2RY12, PTK2, SLAMF1, SLAMF8, STK4, TNFSF18, TREM2]
											GO:0002407	dendritic cell chemotaxis	GO_ImmuneSystemProcess-EBI-UniProt-GOA-ACAP-ARAP_13.05.2021_00h00	0.00220285	0.647638	0.467908	1	[3, 4]	Group146	51.8519	14	[C1QBP, CCL5, CCR6, CCR7, CXCR2, CXCR4, GAS6, GPR183, PIK3CG, SLAMF1, SLAMF8, SPI1, TNFSF18, TRPM2]
											GO:0002690	positive regulation of leukocyte chemotaxis	GO_ImmuneSystemProcess-EBI-UniProt-GOA-ACAP-ARAP_13.05.2021_00h00	0.480202	1	0.467908	1	[3, 4]	Group146	20.7921	21	[AIF1, AKIRIN1, C1QBP, CCL3, CCL4, CCL5, CCR6, CCR7, CXCR2, EDN3, GAS6, IL6R, LGMN, MAPK3, NCKAP1L, PTK2, RPSA, SLAMF1, SPI1, TIRAP, TNFSF18]
											GO:0048246	macrophage chemotaxis	GO_ImmuneSystemProcess-EBI-UniProt-GOA-ACAP-ARAP_13.05.2021_00h00	0.501044	1	0.467908	1	[3, 4]	Group146	28.5714	14	[AKIRIN1, C5, CCL3, CCL5, DDT, DDTL, MAPK3, MIF, MTUS1, PTK2, SLAMF1, SLAMF8, STK4, TNFSF18]
											GO:0048247	lymphocyte chemotaxis	GO_ImmuneSystemProcess-EBI-UniProt-GOA-ACAP-ARAP_13.05.2021_00h00	0.561822	1	0.467908	1	[3, 4]	Group146	27.2727	18	[ADAM8, CCL15, CCL18, CCL23, CCL24, CCL3, CCL4, CCL5, CCL8, CH25H, CXCL16, GAS6, GPR183, KLRK1, PADI2, PIK3CD, PIK3CG, SLC8B1]
											GO:0071621	granulocyte chemotaxis	GO_ImmuneSystemProcess-EBI-UniProt-GOA-ACAP-ARAP_13.05.2021_00h00	0.155597	1	0.467908	1	[3, 4]	Group146	29.1971	40	[ADGRE2, AKIRIN1, ANXA1, BST1, C1QBP, C5AR2, CCL15, CCL18, CCL23, CCL24, CCL3, CCL4, CCL5, CCL8, CCR7, CD300H, CSF3R, CXCR2, DHX34, DPP4, EDN3, HRH1, ITGA1, KIF20B, MAPK3, MEN1, NCKAP1L, NOD2, PIK3CD, PIK3CG, PIKFYVE, PTK2, RPSA, SLAMF1, SLC37A4, SRP54, TIRAP, TNFSF18, VAV1, VAV3]
											GO:0071676	negative regulation of mononuclear cell migration	GO_ImmuneSystemProcess-EBI-UniProt-GOA-ACAP-ARAP_13.05.2021_00h00	1	1	0.467908	1	[3, 4]	Group146	25	6	[GCSAM, KLRK1, LRCH1, MIA3, PADI2, SLAMF8]
											GO:0071677	positive regulation of mononuclear cell migration	GO_ImmuneSystemProcess-EBI-UniProt-GOA-ACAP-ARAP_13.05.2021_00h00	0.668007	1	0.467908	1	[3, 4]	Group146	26.4706	18	[ADAM8, AGER, AIF1, APP, C1QBP, CCL3, CCL4, CCL5, CCR6, CCR7, FADD, GAS6, ITGA4, LGMN, RHOA, SLAMF1, SPI1, TNFSF18]
											GO:1905521	regulation of macrophage migration	GO_ImmuneSystemProcess-EBI-UniProt-GOA-ACAP-ARAP_13.05.2021_00h00	0.0873971	1	0.467908	1	[3, 4]	Group146	35.4167	17	[AKIRIN1, C5, CCL3, CCL5, DDT, DDTL, MAPK3, MIF, MTUS1, P2RX4, P2RY12, PTK2, SLAMF1, SLAMF8, STK4, TNFSF18, TREM2]
											GO:0072677	eosinophil migration	GO_ImmuneSystemProcess-EBI-UniProt-GOA-ACAP-ARAP_13.05.2021_00h00	0.105317	1	0.467908	1	[4]	Group146	38.4615	10	[ADAM8, CCL24, CCL3, CCL4, CCL5, CCL8, CD300A, DHX34, HRH1, MEN1]
											GO:0072678	T cell migration	GO_ImmuneSystemProcess-EBI-UniProt-GOA-ACAP-ARAP_13.05.2021_00h00	0.567244	1	0.467908	1	[4]	Group146	26.8657	18	[ADAM8, AIF1, APP, CCL3, CCL5, CCR6, CXCL16, FADD, GPR183, ICAM1, ITGA4, LRCH1, PIK3CD, PIK3CG, RHOA, RIPK3, S1PR1, ZAP70]
											GO:1902622	regulation of neutrophil migration	GO_ImmuneSystemProcess-EBI-UniProt-GOA-ACAP-ARAP_13.05.2021_00h00	0.229216	1	0.467908	1	[3, 5]	Group146	31.9149	15	[ADAM8, BST1, C1QBP, C5AR2, CCR7, CXCR2, DPP4, KIF20B, MYD88, NCKAP1L, NOD2, RHOG, RPSA, SLAMF8, TIRAP]
											GO:1905523	positive regulation of macrophage migration	GO_ImmuneSystemProcess-EBI-UniProt-GOA-ACAP-ARAP_13.05.2021_00h00	0.118398	1	0.467908	1	[3, 4, 5]	Group146	37.037	10	[AKIRIN1, CCL3, CCL5, MAPK3, P2RX4, P2RY12, PTK2, SLAMF1, TNFSF18, TREM2]
											GO:1990266	neutrophil migration	GO_ImmuneSystemProcess-EBI-UniProt-GOA-ACAP-ARAP_13.05.2021_00h00	0.407175	1	0.467908	1	[4]	Group146	27.2727	36	[ADAM8, BST1, C1QBP, C5AR2, CCL15, CCL18, CCL23, CCL24, CCL3, CCL4, CCL5, CCL8, CCR7, CD300H, CSF3R, CXCR2, DPP4, EDN3, ITGA1, KIF20B, MYD88, NCKAP1L, NOD2, PECAM1, PIK3CD, PIK3CG, PIKFYVE, RHOG, RPSA, SLAMF8, SLC37A4, SRP54, TIRAP, UMODL1, VAV1, VAV3]
											GO:2000401	regulation of lymphocyte migration	GO_ImmuneSystemProcess-EBI-UniProt-GOA-ACAP-ARAP_13.05.2021_00h00	0.447863	1	0.467908	1	[4]	Group146	28.3333	17	[ADAM8, AIF1, APP, CCL3, CCL4, CCL5, CCR6, FADD, GCSAM, ITGA4, KLRK1, LRCH1, MIA3, PADI2, RHOA, RIPK3, SLC8B1]
											GO:2000416	regulation of eosinophil migration	GO_ImmuneSystemProcess-EBI-UniProt-GOA-ACAP-ARAP_13.05.2021_00h00	0.155867	1	0.467908	1	[3, 5]	Group146	50	3	[ADAM8, CCL24, CD300A]
											GO:0010758	regulation of macrophage chemotaxis	GO_ImmuneSystemProcess-EBI-UniProt-GOA-ACAP-ARAP_13.05.2021_00h00	0.114969	1	0.467908	1	[4, 5]	Group146	36.1111	13	[AKIRIN1, C5, CCL5, DDT, DDTL, MAPK3, MIF, MTUS1, PTK2, SLAMF1, SLAMF8, STK4, TNFSF18]
											GO:0010818	T cell chemotaxis	GO_ImmuneSystemProcess-EBI-UniProt-GOA-ACAP-ARAP_13.05.2021_00h00	0.828411	1	0.467908	1	[4, 5]	Group146	21.4286	6	[CCL3, CCL5, CXCL16, GPR183, PIK3CD, PIK3CG]
											GO:0030593	neutrophil chemotaxis	GO_ImmuneSystemProcess-EBI-UniProt-GOA-ACAP-ARAP_13.05.2021_00h00	0.498932	1	0.467908	1	[4, 5]	Group146	27.027	30	[BST1, C1QBP, C5AR2, CCL15, CCL18, CCL23, CCL24, CCL3, CCL4, CCL5, CCL8, CCR7, CD300H, CSF3R, CXCR2, DPP4, EDN3, ITGA1, KIF20B, NCKAP1L, NOD2, PIK3CD, PIK3CG, PIKFYVE, RPSA, SLC37A4, SRP54, TIRAP, VAV1, VAV3]
											GO:0035747	natural killer cell chemotaxis	GO_ImmuneSystemProcess-EBI-UniProt-GOA-ACAP-ARAP_13.05.2021_00h00	0.0288982	1	0.467908	1	[4, 5]	Group146	54.5455	6	[CCL3, CCL4, CCL5, KLRK1, PIK3CD, PIK3CG]
											GO:0048245	eosinophil chemotaxis	GO_ImmuneSystemProcess-EBI-UniProt-GOA-ACAP-ARAP_13.05.2021_00h00	0.209233	1	0.467908	1	[4, 5]	Group146	36.3636	8	[CCL24, CCL3, CCL4, CCL5, CCL8, DHX34, HRH1, MEN1]
											GO:0071622	regulation of granulocyte chemotaxis	GO_ImmuneSystemProcess-EBI-UniProt-GOA-ACAP-ARAP_13.05.2021_00h00	0.272493	1	0.467908	1	[4, 5]	Group146	30.3571	17	[AKIRIN1, BST1, C1QBP, C5AR2, CCL5, CCR7, CXCR2, DPP4, KIF20B, MAPK3, NCKAP1L, NOD2, PTK2, RPSA, SLAMF1, TIRAP, TNFSF18]
											GO:1901623	regulation of lymphocyte chemotaxis	GO_ImmuneSystemProcess-EBI-UniProt-GOA-ACAP-ARAP_13.05.2021_00h00	1	1	0.467908	1	[4, 5]	Group146	24	6	[CCL3, CCL4, CCL5, KLRK1, PADI2, SLC8B1]
											GO:1902624	positive regulation of neutrophil migration	GO_ImmuneSystemProcess-EBI-UniProt-GOA-ACAP-ARAP_13.05.2021_00h00	0.839036	1	0.467908	1	[3, 4, 5, 6]	Group146	21.2121	7	[ADAM8, C1QBP, CCR7, CXCR2, NCKAP1L, RPSA, TIRAP]
											GO:2000402	negative regulation of lymphocyte migration	GO_ImmuneSystemProcess-EBI-UniProt-GOA-ACAP-ARAP_13.05.2021_00h00	0.346856	1	0.467908	1	[4, 5]	Group146	35.7143	5	[GCSAM, KLRK1, LRCH1, MIA3, PADI2]
											GO:2000403	positive regulation of lymphocyte migration	GO_ImmuneSystemProcess-EBI-UniProt-GOA-ACAP-ARAP_13.05.2021_00h00	0.691832	1	0.467908	1	[4, 5]	Group146	26.4706	9	[ADAM8, AIF1, APP, CCL3, CCL4, CCL5, FADD, ITGA4, RHOA]
											GO:2000508	regulation of dendritic cell chemotaxis	GO_ImmuneSystemProcess-EBI-UniProt-GOA-ACAP-ARAP_13.05.2021_00h00	0.00214614	0.633112	0.467908	1	[4, 5]	Group146	66.6667	8	[C1QBP, CCR6, CCR7, GAS6, SLAMF1, SLAMF8, SPI1, TNFSF18]
											GO:0010759	positive regulation of macrophage chemotaxis	GO_ImmuneSystemProcess-EBI-UniProt-GOA-ACAP-ARAP_13.05.2021_00h00	0.599614	1	0.467908	1	[4, 5, 6]	Group146	30	6	[AKIRIN1, CCL5, MAPK3, PTK2, SLAMF1, TNFSF18]
											GO:0071624	positive regulation of granulocyte chemotaxis	GO_ImmuneSystemProcess-EBI-UniProt-GOA-ACAP-ARAP_13.05.2021_00h00	0.677749	1	0.467908	1	[4, 5, 6]	Group146	18.75	6	[C1QBP, CCR7, CXCR2, NCKAP1L, RPSA, TIRAP]
											GO:0090022	regulation of neutrophil chemotaxis	GO_ImmuneSystemProcess-EBI-UniProt-GOA-ACAP-ARAP_13.05.2021_00h00	0.432513	1	0.467908	1	[4, 5, 6]	Group146	30.5556	11	[BST1, C1QBP, C5AR2, CCR7, CXCR2, DPP4, KIF20B, NCKAP1L, NOD2, RPSA, TIRAP]
											GO:0140131	positive regulation of lymphocyte chemotaxis	GO_ImmuneSystemProcess-EBI-UniProt-GOA-ACAP-ARAP_13.05.2021_00h00	0.438965	1	0.467908	1	[4, 5, 6]	Group146	15	3	[CCL3, CCL4, CCL5]
											GO:1901624	negative regulation of lymphocyte chemotaxis	GO_ImmuneSystemProcess-EBI-UniProt-GOA-ACAP-ARAP_13.05.2021_00h00	0.146586	1	0.467908	1	[4, 5, 6]	Group146	66.6667	2	[KLRK1, PADI2]
											GO:2000404	regulation of T cell migration	GO_ImmuneSystemProcess-EBI-UniProt-GOA-ACAP-ARAP_13.05.2021_00h00	1	1	0.467908	1	[5]	Group146	24.3902	10	[ADAM8, AIF1, APP, CCL5, CCR6, FADD, ITGA4, LRCH1, RHOA, RIPK3]
											GO:2000510	positive regulation of dendritic cell chemotaxis	GO_ImmuneSystemProcess-EBI-UniProt-GOA-ACAP-ARAP_13.05.2021_00h00	0.016445	1	0.467908	1	[4, 5, 6]	Group146	60	6	[C1QBP, CCR6, CCR7, GAS6, SLAMF1, SPI1]
											GO:0010819	regulation of T cell chemotaxis	GO_ImmuneSystemProcess-EBI-UniProt-GOA-ACAP-ARAP_13.05.2021_00h00	0.139976	1	0.467908	1	[5, 6]	Group146	6.25	1	[CCL5]
											GO:0090023	positive regulation of neutrophil chemotaxis	GO_ImmuneSystemProcess-EBI-UniProt-GOA-ACAP-ARAP_13.05.2021_00h00	0.828411	1	0.467908	1	[4, 5, 6, 7]	Group146	21.4286	6	[C1QBP, CCR7, CXCR2, NCKAP1L, RPSA, TIRAP]
											GO:2000406	positive regulation of T cell migration	GO_ImmuneSystemProcess-EBI-UniProt-GOA-ACAP-ARAP_13.05.2021_00h00	0.822388	1	0.467908	1	[5, 6]	Group146	25.9259	7	[ADAM8, AIF1, APP, CCL5, FADD, ITGA4, RHOA]
											GO:2000501	regulation of natural killer cell chemotaxis	GO_ImmuneSystemProcess-EBI-UniProt-GOA-ACAP-ARAP_13.05.2021_00h00	0.10199	1	0.467908	1	[5, 6]	Group146	50	4	[CCL3, CCL4, CCL5, KLRK1]
											GO:0010820	positive regulation of T cell chemotaxis	GO_ImmuneSystemProcess-EBI-UniProt-GOA-ACAP-ARAP_13.05.2021_00h00	0.138424	1	0.467908	1	[5, 6, 7]	Group146	6.66667	1	[CCL5]
											GO:2000503	positive regulation of natural killer cell chemotaxis	GO_ImmuneSystemProcess-EBI-UniProt-GOA-ACAP-ARAP_13.05.2021_00h00	0.155867	1	0.467908	1	[5, 6, 7]	Group146	50	3	[CCL3, CCL4, CCL5]
											GO:0002579	positive regulation of antigen processing and presentation	GO_ImmuneSystemProcess-EBI-UniProt-GOA-ACAP-ARAP_13.05.2021_00h00	0.0462392	1	0.0512851	1	[2, 3]	Group147	50	6	[CCR7, HLA-DQB1, HLA-DQB2, NOD2, SLC11A1, TREM2]
											GO:0001771	immunological synapse formation	GO_ImmuneSystemProcess-EBI-UniProt-GOA-ACAP-ARAP_13.05.2021_00h00	0.210259	1	0.0512851	1	[3]	Group147	7.14286	1	[CCR7]
											GO:0002580	regulation of antigen processing and presentation of peptide or polysaccharide antigen via MHC class II	GO_ImmuneSystemProcess-EBI-UniProt-GOA-ACAP-ARAP_13.05.2021_00h00	0.600037	1	0.0512851	1	[3]	Group147	40	2	[HLA-DOB, TREM2]
											GO:0002583	regulation of antigen processing and presentation of peptide antigen	GO_ImmuneSystemProcess-EBI-UniProt-GOA-ACAP-ARAP_13.05.2021_00h00	0.635924	1	0.0512851	1	[3]	Group147	33.3333	2	[HLA-DOB, TREM2]
											GO:0002604	regulation of dendritic cell antigen processing and presentation	GO_ImmuneSystemProcess-EBI-UniProt-GOA-ACAP-ARAP_13.05.2021_00h00	0.310694	1	0.0512851	1	[3]	Group147	36.3636	4	[CCR7, FCGR2B, NOD2, SLC11A1]
											GO:0098792	xenophagy	GO_ImmuneSystemProcess-EBI-UniProt-GOA-ACAP-ARAP_13.05.2021_00h00	0.310694	1	0.0512851	1	[3]	Group147	36.3636	4	[ATG16L1, MAPK3, NOD2, OPTN]
											GO:0002582	positive regulation of antigen processing and presentation of peptide or polysaccharide antigen via MHC class II	GO_ImmuneSystemProcess-EBI-UniProt-GOA-ACAP-ARAP_13.05.2021_00h00	0.424545	1	0.0512851	1	[3, 4]	Group147	50	1	[TREM2]
											GO:0002585	positive regulation of antigen processing and presentation of peptide antigen	GO_ImmuneSystemProcess-EBI-UniProt-GOA-ACAP-ARAP_13.05.2021_00h00	0.424545	1	0.0512851	1	[3, 4]	Group147	50	1	[TREM2]
											GO:0002606	positive regulation of dendritic cell antigen processing and presentation	GO_ImmuneSystemProcess-EBI-UniProt-GOA-ACAP-ARAP_13.05.2021_00h00	0.370084	1	0.0512851	1	[3, 4]	Group147	42.8571	3	[CCR7, NOD2, SLC11A1]
											GO:0002775	antimicrobial peptide production	GO_ImmuneSystemProcess-EBI-UniProt-GOA-ACAP-ARAP_13.05.2021_00h00	0.467706	1	0.0512851	1	[2, 5]	Group147	10	1	[NOD2]
											GO:0002922	positive regulation of humoral immune response	GO_ImmuneSystemProcess-EBI-UniProt-GOA-ACAP-ARAP_13.05.2021_00h00	0.625674	1	0.0512851	1	[3, 4]	Group147	17.3913	4	[CCR7, FCGR2B, NOD2, TREM2]
											GO:0002586	regulation of antigen processing and presentation of peptide antigen via MHC class II	GO_ImmuneSystemProcess-EBI-UniProt-GOA-ACAP-ARAP_13.05.2021_00h00	0.247195	1	0.0512851	1	[4]	Group147	50	2	[HLA-DOB, TREM2]
											GO:0002759	regulation of antimicrobial humoral response	GO_ImmuneSystemProcess-EBI-UniProt-GOA-ACAP-ARAP_13.05.2021_00h00	0.314597	1	0.0512851	1	[4]	Group147	8.33333	1	[NOD2]
											GO:0046629	gamma-delta T cell activation	GO_ImmuneSystemProcess-EBI-UniProt-GOA-ACAP-ARAP_13.05.2021_00h00	0.612998	1	0.0512851	1	[4]	Group147	28.5714	6	[KLRC1, MICA, MICB, NCKAP1L, NOD2, STAT5B]
											GO:1900426	positive regulation of defense response to bacterium	GO_ImmuneSystemProcess-EBI-UniProt-GOA-ACAP-ARAP_13.05.2021_00h00	0.314597	1	0.0512851	1	[3, 4, 5]	Group147	8.33333	1	[NOD2]
											GO:1904415	regulation of xenophagy	GO_ImmuneSystemProcess-EBI-UniProt-GOA-ACAP-ARAP_13.05.2021_00h00	0.370084	1	0.0512851	1	[4]	Group147	42.8571	3	[MAPK3, NOD2, OPTN]
											GO:2000520	regulation of immunological synapse formation	GO_ImmuneSystemProcess-EBI-UniProt-GOA-ACAP-ARAP_13.05.2021_00h00	0.563525	1	0.0512851	1	[4]	Group147	33.3333	1	[CCR7]
											GO:2000526	positive regulation of glycoprotein biosynthetic process involved in immunological synapse formation	GO_ImmuneSystemProcess-EBI-UniProt-GOA-ACAP-ARAP_13.05.2021_00h00	0.241379	1	0.0512851	1	[4]	Group147	100	1	[CCR7]
											GO:0002588	positive regulation of antigen processing and presentation of peptide antigen via MHC class II	GO_ImmuneSystemProcess-EBI-UniProt-GOA-ACAP-ARAP_13.05.2021_00h00	0.424545	1	0.0512851	1	[4, 5]	Group147	50	1	[TREM2]
											GO:0002760	positive regulation of antimicrobial humoral response	GO_ImmuneSystemProcess-EBI-UniProt-GOA-ACAP-ARAP_13.05.2021_00h00	0.696348	1	0.0512851	1	[4, 5]	Group147	11.1111	1	[NOD2]
											GO:0002777	antimicrobial peptide biosynthetic process	GO_ImmuneSystemProcess-EBI-UniProt-GOA-ACAP-ARAP_13.05.2021_00h00	0.424545	1	0.0512851	1	[3, 6]	Group147	50	1	[NOD2]
											GO:0002784	regulation of antimicrobial peptide production	GO_ImmuneSystemProcess-EBI-UniProt-GOA-ACAP-ARAP_13.05.2021_00h00	0.696348	1	0.0512851	1	[3, 4, 5, 6]	Group147	11.1111	1	[NOD2]
											GO:0002866	positive regulation of acute inflammatory response to antigenic stimulus	GO_ImmuneSystemProcess-EBI-UniProt-GOA-ACAP-ARAP_13.05.2021_00h00	0.696348	1	0.0512851	1	[4, 5]	Group147	11.1111	1	[CCR7]
											GO:1904417	positive regulation of xenophagy	GO_ImmuneSystemProcess-EBI-UniProt-GOA-ACAP-ARAP_13.05.2021_00h00	0.370084	1	0.0512851	1	[4, 5]	Group147	42.8571	3	[MAPK3, NOD2, OPTN]
											GO:2000522	positive regulation of immunological synapse formation	GO_ImmuneSystemProcess-EBI-UniProt-GOA-ACAP-ARAP_13.05.2021_00h00	0.241379	1	0.0512851	1	[4, 5]	Group147	100	1	[CCR7]
											GO:0002778	antibacterial peptide production	GO_ImmuneSystemProcess-EBI-UniProt-GOA-ACAP-ARAP_13.05.2021_00h00	0.688688	1	0.0512851	1	[3, 5, 6]	Group147	12.5	1	[NOD2]
											GO:0002225	positive regulation of antimicrobial peptide production	GO_ImmuneSystemProcess-EBI-UniProt-GOA-ACAP-ARAP_13.05.2021_00h00	0.688688	1	0.0512851	1	[3, 4, 5, 6, 7]	Group147	12.5	1	[NOD2]
											GO:0045917	positive regulation of complement activation	GO_ImmuneSystemProcess-EBI-UniProt-GOA-ACAP-ARAP_13.05.2021_00h00	1	1	0.0512851	1	[3, 4, 5, 6, 7]	Group147	20	1	[TREM2]
											GO:0046643	regulation of gamma-delta T cell activation	GO_ImmuneSystemProcess-EBI-UniProt-GOA-ACAP-ARAP_13.05.2021_00h00	0.733073	1	0.0512851	1	[5]	Group147	27.2727	3	[NCKAP1L, NOD2, STAT5B]
											GO:0097022	lymphocyte migration into lymph node	GO_ImmuneSystemProcess-EBI-UniProt-GOA-ACAP-ARAP_13.05.2021_00h00	0.424545	1	0.0512851	1	[5]	Group147	50	1	[CCR7]
											GO:2000523	regulation of T cell costimulation	GO_ImmuneSystemProcess-EBI-UniProt-GOA-ACAP-ARAP_13.05.2021_00h00	1	1	0.0512851	1	[3, 5, 6, 7]	Group147	16.6667	1	[CCR7]
											GO:0002282	microglial cell activation involved in immune response	GO_ImmuneSystemProcess-EBI-UniProt-GOA-ACAP-ARAP_13.05.2021_00h00	0.247195	1	0.0512851	1	[5, 6]	Group147	50	2	[TREM2, TYROBP]
											GO:0002786	regulation of antibacterial peptide production	GO_ImmuneSystemProcess-EBI-UniProt-GOA-ACAP-ARAP_13.05.2021_00h00	1	1	0.0512851	1	[4, 5, 6, 7]	Group147	14.2857	1	[NOD2]
											GO:0002805	regulation of antimicrobial peptide biosynthetic process	GO_ImmuneSystemProcess-EBI-UniProt-GOA-ACAP-ARAP_13.05.2021_00h00	0.241379	1	0.0512851	1	[4, 5, 6, 7]	Group147	100	1	[NOD2]
											GO:0002885	positive regulation of hypersensitivity	GO_ImmuneSystemProcess-EBI-UniProt-GOA-ACAP-ARAP_13.05.2021_00h00	1	1	0.0512851	1	[5, 6]	Group147	20	1	[CCR7]
											GO:0002923	regulation of humoral immune response mediated by circulating immunoglobulin	GO_ImmuneSystemProcess-EBI-UniProt-GOA-ACAP-ARAP_13.05.2021_00h00	1	1	0.0512851	1	[4, 7]	Group147	22.2222	4	[CD46, FCGR2B, NOD2, TREM2]
											GO:0046645	positive regulation of gamma-delta T cell activation	GO_ImmuneSystemProcess-EBI-UniProt-GOA-ACAP-ARAP_13.05.2021_00h00	0.458099	1	0.0512851	1	[5, 6]	Group147	33.3333	3	[NCKAP1L, NOD2, STAT5B]
											GO:2000525	positive regulation of T cell costimulation	GO_ImmuneSystemProcess-EBI-UniProt-GOA-ACAP-ARAP_13.05.2021_00h00	0.563525	1	0.0512851	1	[3, 4, 5, 6, 7, 8]	Group147	33.3333	1	[CCR7]
											GO:0002780	antibacterial peptide biosynthetic process	GO_ImmuneSystemProcess-EBI-UniProt-GOA-ACAP-ARAP_13.05.2021_00h00	0.424545	1	0.0512851	1	[4, 6, 7]	Group147	50	1	[NOD2]
											GO:0002803	positive regulation of antibacterial peptide production	GO_ImmuneSystemProcess-EBI-UniProt-GOA-ACAP-ARAP_13.05.2021_00h00	1	1	0.0512851	1	[4, 5, 6, 7, 8]	Group147	16.6667	1	[NOD2]
											GO:0002807	positive regulation of antimicrobial peptide biosynthetic process	GO_ImmuneSystemProcess-EBI-UniProt-GOA-ACAP-ARAP_13.05.2021_00h00	0.241379	1	0.0512851	1	[4, 5, 6, 7, 8]	Group147	100	1	[NOD2]
											GO:0002925	positive regulation of humoral immune response mediated by circulating immunoglobulin	GO_ImmuneSystemProcess-EBI-UniProt-GOA-ACAP-ARAP_13.05.2021_00h00	0.677824	1	0.0512851	1	[4, 5, 7, 8]	Group147	28.5714	2	[NOD2, TREM2]
											GO:0030450	regulation of complement activation, classical pathway	GO_ImmuneSystemProcess-EBI-UniProt-GOA-ACAP-ARAP_13.05.2021_00h00	1	1	0.0512851	1	[4, 5, 6, 7, 8]	Group147	22.2222	2	[CD46, TREM2]
											GO:0002808	regulation of antibacterial peptide biosynthetic process	GO_ImmuneSystemProcess-EBI-UniProt-GOA-ACAP-ARAP_13.05.2021_00h00	0.241379	1	0.0512851	1	[5, 6, 7, 8]	Group147	100	1	[NOD2]
											GO:0042492	gamma-delta T cell differentiation	GO_ImmuneSystemProcess-EBI-UniProt-GOA-ACAP-ARAP_13.05.2021_00h00	1	1	0.0512851	1	[5, 8]	Group147	21.4286	3	[KLRC1, NCKAP1L, STAT5B]
											GO:0045960	positive regulation of complement activation, classical pathway	GO_ImmuneSystemProcess-EBI-UniProt-GOA-ACAP-ARAP_13.05.2021_00h00	0.241379	1	0.0512851	1	[4, 5, 6, 7, 8, 9]	Group147	100	1	[TREM2]
											GO:0002815	biosynthetic process of antibacterial peptides active against Gram-positive bacteria	GO_ImmuneSystemProcess-EBI-UniProt-GOA-ACAP-ARAP_13.05.2021_00h00	0.241379	1	0.0512851	1	[5, 7, 8]	Group147	100	1	[NOD2]
											GO:0006963	positive regulation of antibacterial peptide biosynthetic process	GO_ImmuneSystemProcess-EBI-UniProt-GOA-ACAP-ARAP_13.05.2021_00h00	0.241379	1	0.0512851	1	[5, 6, 7, 8, 9]	Group147	100	1	[NOD2]
											GO:0045579	positive regulation of B cell differentiation	GO_ImmuneSystemProcess-EBI-UniProt-GOA-ACAP-ARAP_13.05.2021_00h00	0.76715	1	0.0512851	1	[5, 6, 7, 8, 9]	Group147	26.6667	4	[IL7, NCKAP1L, STAT5B, XBP1]
											GO:0002562	somatic diversification of immune receptors via germline recombination within a single locus	GO_ImmuneSystemProcess-EBI-UniProt-GOA-ACAP-ARAP_13.05.2021_00h00	0.68004	1	0.867172	1	[2, 3]	Group148	26.0274	19	[CCR6, EXOSC3, HMCES, HMGB2, KMT5C, LIG3, MSH3, PARP3, POLB, POLG2, PRKDC, RNF8, SHLD1, SHLD2, SHLD3, SLC15A4, TNFSF13, UNG, YY1]
											GO:0002699	positive regulation of immune effector process	GO_ImmuneSystemProcess-EBI-UniProt-GOA-ACAP-ARAP_13.05.2021_00h00	0.818296	1	0.867172	1	[2, 3]	Group148	24.8	62	[ADGRE2, ANXA1, APPL2, ARG1, CADM1, CD1B, CD1D, CD226, CD300A, CD36, CD46, CLEC7A, CYRIB, DHX36, DNAJB9, EXOSC3, FADD, FBXO38, FER, GNPDA1, HK1, HLA-DMB, HLA-DRA, HMCES, HMOX1, IL18, KLRC2, KLRD1, KLRK1, KMT5C, LACC1, MAP3K7, MAVS, MR1, NFKBID, NOD2, NOS2, PHB2, PRKCZ, RPSA, RSAD2, SCIMP, SHLD1, SHLD2, SHLD3, SIRT1, SLAMF1, SLAMF6, SNX4, SPI1, STAT5B, STX7, STXBP1, TNFRSF4, TNFSF13, TREM2, TYROBP…
											GO:0002700	regulation of production of molecular mediator of immune response	GO_ImmuneSystemProcess-EBI-UniProt-GOA-ACAP-ARAP_13.05.2021_00h00	0.247777	1	0.867172	1	[2, 3]	Group148	20.442	37	[ARG1, CD226, CD36, CLEC7A, DHX36, DNAJB9, EXOSC3, FCGR2B, GNPDA1, HK1, HMCES, HMOX1, IL18, KMT5C, LACC1, MAP3K7, MAVS, NOD2, PARP3, PHB2, PRKCZ, PRKDC, RSAD2, SCIMP, SHLD1, SHLD2, SHLD3, SIRT1, SLAMF1, SLC15A4, TLR3, TMBIM6, TNFRSF4, TNFSF13, TREX1, VAMP3, XBP1]
											GO:0016445	somatic diversification of immunoglobulins	GO_ImmuneSystemProcess-EBI-UniProt-GOA-ACAP-ARAP_13.05.2021_00h00	0.210604	1	0.867172	1	[2, 3]	Group148	30.5556	22	[CCR6, CTNNBL1, EXOSC3, HMCES, KMT5C, MCM3AP, MSH3, PARP3, PMS2, POLB, POLG2, POLK, POLL, PRKDC, RNF8, SHLD1, SHLD2, SHLD3, SLC15A4, TNFSF13, UNG, YY1]
											GO:0050778	positive regulation of immune response	GO_ImmuneSystemProcess-EBI-UniProt-GOA-ACAP-ARAP_13.05.2021_00h00	0.489707	1	0.867172	1	[2, 3]	Group148	23.2057	194	[ABL1, ADA, ADAM8, AKIRIN2, ANXA1, APPL2, ARG1, ARHGEF7, ARPC1A, ARPC5, BAIAP2, BAX, BCAR1, BMX, BRAF, BRK1, C1QBP, C1R, C1RL, C5, C5AR2, CADM1, CCL5, CCR7, CD1B, CD1D, CD226, CD300A, CD46, CD47, CD59, CFD, CHUK, CLEC4A, CLEC4D, CLEC4E, CLEC7A, CMTM3, CPNE1, CSK, CSRP1, CYFIP2, CYRIB, DUSP3, EIF2B3, ELF1, EXOSC3, FADD, FBXO38, FCGR1A, FCGR2A, FCGR2B, FCN2, FOXP1, FYB1, GBP5, GCSAM, HCK, HLA-DMB, …
											GO:0001909	leukocyte mediated cytotoxicity	GO_ImmuneSystemProcess-EBI-UniProt-GOA-ACAP-ARAP_13.05.2021_00h00	0.0157873	1	0.867172	1	[3]	Group148	33.3333	43	[AGER, ARG1, CADM1, CD1B, CD1D, CD226, CEBPG, CLEC12B, CTSC, CTSH, CYRIB, FADD, FCGR2B, GZMB, HLA-DRA, ICAM1, IL18, KIF5B, KLRC1, KLRC2, KLRD1, KLRK1, LYST, MICA, MR1, MYD88, NCKAP1L, NOS2, PIK3R6, PRDX1, RAB27A, RIPK3, RNF19B, SLAMF6, SLAMF7, SPI1, STAT5B, STX7, TUBB2A, TYROBP, UNC13D, VAMP7, VAV1]
											GO:0002449	lymphocyte mediated immunity	GO_ImmuneSystemProcess-EBI-UniProt-GOA-ACAP-ARAP_13.05.2021_00h00	0.90236	1	0.867172	1	[3]	Group148	24.4499	100	[AGER, ARG1, BCL3, C1QBP, C1R, C1RL, C5, CADM1, CCR6, CD1B, CD1D, CD226, CD46, CD8A, CEBPG, CLEC12B, CSRP1, CTSC, CTSH, CYRIB, EXOSC3, FADD, FBXO38, FCGR2B, GZMB, HLA-DQB1, HLA-DQB2, HLA-DRA, HMCES, ICAM1, IGHG1, IGHG2, IGHG3, IGHG4, IGHV3-15, IGHV3-49, IGHV3-72, IGHV3-73, IGHV3OR15-7, IGKC, IGKV1-12, IGKV1-16, IGKV1-17, IGKV1-39, IGKV1-5, IGKV1D-12, IGKV1D-16, IGKV1D-39, IGKV2-30, IGKV2D-30, IGL…
											GO:0002460	adaptive immune response based on somatic recombination of immune receptors built from immunoglobulin superfamily domains	GO_ImmuneSystemProcess-EBI-UniProt-GOA-ACAP-ARAP_13.05.2021_00h00	0.715146	1	0.867172	1	[3]	Group148	23.2614	97	[ADA, AGER, ANXA1, ARG1, BCL3, C1QBP, C1R, C1RL, C5, CADM1, CCR6, CD1B, CD1D, CD226, CD46, CD8A, CLEC7A, CSRP1, CTSC, CTSH, CYRIB, ENTPD7, EXOSC3, FADD, FBXO38, FCGR2B, HLA-DQB1, HLA-DQB2, HLA-DRA, HMCES, HRAS, ICAM1, IGHG1, IGHG2, IGHG3, IGHG4, IGHV3-15, IGHV3-49, IGHV3-72, IGHV3-73, IGHV3OR15-7, IGKC, IGKV1-12, IGKV1-16, IGKV1-17, IGKV1-39, IGKV1-5, IGKV1D-12, IGKV1D-16, IGKV1D-39, IGKV2-30, IG…
											GO:0002702	positive regulation of production of molecular mediator of immune response	GO_ImmuneSystemProcess-EBI-UniProt-GOA-ACAP-ARAP_13.05.2021_00h00	0.532562	1	0.867172	1	[2, 3, 4]	Group148	21.374	28	[CD226, CD36, CLEC7A, DHX36, DNAJB9, EXOSC3, GNPDA1, HK1, HMCES, IL18, KMT5C, LACC1, MAP3K7, MAVS, NOD2, PHB2, PRKCZ, RSAD2, SCIMP, SHLD1, SHLD2, SHLD3, SIRT1, SLAMF1, TNFRSF4, TNFSF13, VAMP3, XBP1]
											GO:0002703	regulation of leukocyte mediated immunity	GO_ImmuneSystemProcess-EBI-UniProt-GOA-ACAP-ARAP_13.05.2021_00h00	0.634556	1	0.867172	1	[3]	Group148	25.431	59	[ADGRE2, AGER, ARG1, CADM1, CD1B, CD1D, CD226, CD300A, CD46, CLEC12B, CLEC7A, CYRIB, DHX36, EXOSC3, FADD, FBXO38, FCGR2B, FER, HLA-DRA, HMCES, HMOX1, ICAM1, IL18, KLRC1, KLRC2, KLRD1, KLRK1, KMT5C, MAP3K7, MAVS, MICA, MR1, NCKAP1L, NOD2, NOS2, PARP3, PIK3R6, PRKCZ, RIPK3, RSAD2, SCIMP, SHLD1, SHLD2, SHLD3, SLAMF1, SLAMF6, SLC15A4, SNX4, SPI1, STAT5B, STX7, STXBP1, TLR3, TNFSF13, TREM2, TYROBP, UN…
											GO:0002819	regulation of adaptive immune response	GO_ImmuneSystemProcess-EBI-UniProt-GOA-ACAP-ARAP_13.05.2021_00h00	0.861758	1	0.867172	1	[3]	Group148	24.7368	47	[ADA, AGER, ALOX15, ANXA1, ARG1, CD1B, CD1D, CD226, CD46, CD48, CLEC7A, CYRIB, DUSP10, EXOSC3, FADD, FBXO38, FCGR2B, HLA-DQB1, HLA-DQB2, HLA-DRA, HMCES, IL18, IRF1, KLRC1, KLRD1, KMT5C, MAP3K7, MR1, NCKAP1L, NFKBID, NOD2, PARP3, PRKCZ, RIPK3, RSAD2, SHLD1, SHLD2, SHLD3, SIRT1, SLAMF1, SLC11A1, SLC15A4, STX7, TNFSF13, TNFSF13B, TNFSF18, TREM2]
											GO:0030101	natural killer cell activation	GO_ImmuneSystemProcess-EBI-UniProt-GOA-ACAP-ARAP_13.05.2021_00h00	1	1	0.867172	1	[3]	Group148	23.3333	21	[BLOC1S6, CASP8, GAS6, IL15, IL18, KLRC2, KLRK1, MICA, PIBF1, PIK3CD, PRDM1, PRDX1, RAB27A, SLAMF1, SLAMF7, SNX27, STAT5B, TYRO3, TYROBP, UNC13D, VAMP7]
											GO:0002285	lymphocyte activation involved in immune response	GO_ImmuneSystemProcess-EBI-UniProt-GOA-ACAP-ARAP_13.05.2021_00h00	0.932257	1	0.867172	1	[3, 4]	Group148	24.5	49	[ABL1, ADA, ANXA1, BCL3, CCR6, CD46, DLL1, ENTPD7, EXOSC3, FCGR2B, FOXP1, GPR183, HLA-DMB, HLA-DRA, HMCES, ICAM1, IL18, IL6R, KLRC2, KMT5C, LFNG, LGALS1, MFNG, NCKAP1L, NFKBID, NOTCH2, PARP3, PLCG2, PRKCZ, PSEN1, RAB27A, RNF8, RORC, SHLD1, SHLD2, SHLD3, SLAMF6, SLC11A1, SLC15A4, SPI1, ST3GAL1, TNFSF13, TNFSF18, TSC1, UNC13D, UNG, VAMP7, XBP1, ZFPM1]
											GO:0002637	regulation of immunoglobulin production	GO_ImmuneSystemProcess-EBI-UniProt-GOA-ACAP-ARAP_13.05.2021_00h00	1	1	0.867172	1	[3, 4]	Group148	23.75	19	[DNAJB9, EXOSC3, FCGR2B, GNPDA1, HMCES, KMT5C, PARP3, PHB2, PRKDC, SHLD1, SHLD2, SHLD3, SLC15A4, TMBIM6, TNFRSF4, TNFSF13, TREX1, VAMP3, XBP1]
											GO:0002705	positive regulation of leukocyte mediated immunity	GO_ImmuneSystemProcess-EBI-UniProt-GOA-ACAP-ARAP_13.05.2021_00h00	0.420207	1	0.867172	1	[3, 4]	Group148	27.1429	38	[ARG1, CADM1, CD1B, CD1D, CD226, CLEC7A, CYRIB, DHX36, EXOSC3, FADD, FBXO38, HLA-DRA, HMCES, IL18, KLRC2, KLRD1, KLRK1, KMT5C, MAP3K7, MAVS, MR1, NOD2, NOS2, PRKCZ, RSAD2, SCIMP, SHLD1, SHLD2, SHLD3, SLAMF1, SLAMF6, SPI1, STAT5B, STX7, TNFSF13, TREM2, TYROBP, VAV1]
											GO:0002718	regulation of cytokine production involved in immune response	GO_ImmuneSystemProcess-EBI-UniProt-GOA-ACAP-ARAP_13.05.2021_00h00	0.0844871	1	0.867172	1	[3, 4]	Group148	16.9811	18	[ARG1, CD226, CD36, CLEC7A, DHX36, HK1, HMOX1, IL18, LACC1, MAP3K7, MAVS, NOD2, PRKCZ, RSAD2, SCIMP, SIRT1, SLAMF1, TLR3]
											GO:0002820	negative regulation of adaptive immune response	GO_ImmuneSystemProcess-EBI-UniProt-GOA-ACAP-ARAP_13.05.2021_00h00	0.361392	1	0.867172	1	[3, 4]	Group148	18.3333	11	[ALOX15, ARG1, CD46, FCGR2B, KLRC1, KLRD1, NCKAP1L, NOD2, PARP3, SLAMF1, TNFSF18]
											GO:0002821	positive regulation of adaptive immune response	GO_ImmuneSystemProcess-EBI-UniProt-GOA-ACAP-ARAP_13.05.2021_00h00	0.508847	1	0.867172	1	[3, 4]	Group148	26.7241	31	[ADA, CD1B, CD1D, CD226, CLEC7A, CYRIB, EXOSC3, FADD, FBXO38, HLA-DQB1, HLA-DQB2, HLA-DRA, HMCES, IL18, KMT5C, MAP3K7, MR1, NFKBID, NOD2, PRKCZ, RSAD2, SHLD1, SHLD2, SHLD3, SIRT1, SLAMF1, SLC11A1, STX7, TNFSF13, TNFSF13B, TREM2]
											GO:0006956	complement activation	GO_ImmuneSystemProcess-EBI-UniProt-GOA-ACAP-ARAP_13.05.2021_00h00	0.0951077	1	0.867172	1	[2, 3, 4, 5]	Group148	19.2308	40	[C1QBP, C1R, C1RL, C5, C5AR2, CD46, CD59, CFD, CPNE1, CSRP1, FCN2, IGHG1, IGHG2, IGHG3, IGHG4, IGHV3-15, IGHV3-49, IGHV3-72, IGHV3-73, IGHV3OR15-7, IGKC, IGKV1-12, IGKV1-16, IGKV1-17, IGKV1-39, IGKV1-5, IGKV1D-12, IGKV1D-16, IGKV1D-39, IGKV2-30, IGKV2D-30, IGLV3-19, IGLV3-21, IGLV3-25, IGLV3-27, PHB2, PIKFYVE, PSMA7, TRDC, TREM2]
											GO:0016447	somatic recombination of immunoglobulin gene segments	GO_ImmuneSystemProcess-EBI-UniProt-GOA-ACAP-ARAP_13.05.2021_00h00	0.447863	1	0.867172	1	[3, 4]	Group148	28.3333	17	[CCR6, EXOSC3, HMCES, KMT5C, MSH3, PARP3, POLB, POLG2, PRKDC, RNF8, SHLD1, SHLD2, SHLD3, SLC15A4, TNFSF13, UNG, YY1]
											GO:0001910	regulation of leukocyte mediated cytotoxicity	GO_ImmuneSystemProcess-EBI-UniProt-GOA-ACAP-ARAP_13.05.2021_00h00	0.0505192	1	0.867172	1	[4]	Group148	33.7349	28	[AGER, ARG1, CADM1, CD1B, CD1D, CD226, CLEC12B, CYRIB, FADD, FCGR2B, HLA-DRA, ICAM1, KLRC1, KLRC2, KLRD1, KLRK1, MICA, MR1, NCKAP1L, NOS2, PIK3R6, RIPK3, SLAMF6, SPI1, STAT5B, STX7, TYROBP, VAV1]
											GO:0002228	natural killer cell mediated immunity	GO_ImmuneSystemProcess-EBI-UniProt-GOA-ACAP-ARAP_13.05.2021_00h00	0.0709038	1	0.867172	1	[4]	Group148	33.3333	24	[CADM1, CD226, CEBPG, CLEC12B, GZMB, IL18, KIF5B, KLRC1, KLRC2, KLRD1, KLRK1, LYST, MICA, PIK3R6, PRDX1, RAB27A, RNF19B, SLAMF6, SLAMF7, STAT5B, TUBB2A, UNC13D, VAMP7, VAV1]
											GO:0002369	T cell cytokine production	GO_ImmuneSystemProcess-EBI-UniProt-GOA-ACAP-ARAP_13.05.2021_00h00	0.198161	1	0.867172	1	[3, 5]	Group148	14.6341	6	[ARG1, IL18, MAP3K7, PRKCZ, RSAD2, SLAMF1]
											GO:0002456	T cell mediated immunity	GO_ImmuneSystemProcess-EBI-UniProt-GOA-ACAP-ARAP_13.05.2021_00h00	0.441779	1	0.867172	1	[4]	Group148	27.3504	32	[AGER, ARG1, CADM1, CD1B, CD1D, CD46, CD8A, CTSC, CTSH, CYRIB, FADD, FBXO38, FCGR2B, HLA-DRA, ICAM1, IL18, JAG1, KLRC1, KLRD1, MAP3K7, MICA, MR1, NCKAP1L, NOD2, PRKCZ, RAB27A, RFTN1, RIPK3, RSAD2, SLAMF1, STX7, TREX1]
											GO:0002639	positive regulation of immunoglobulin production	GO_ImmuneSystemProcess-EBI-UniProt-GOA-ACAP-ARAP_13.05.2021_00h00	1	1	0.867172	1	[3, 4, 5]	Group148	23.2143	13	[DNAJB9, EXOSC3, GNPDA1, HMCES, KMT5C, PHB2, SHLD1, SHLD2, SHLD3, TNFRSF4, TNFSF13, VAMP3, XBP1]
											GO:0002706	regulation of lymphocyte mediated immunity	GO_ImmuneSystemProcess-EBI-UniProt-GOA-ACAP-ARAP_13.05.2021_00h00	0.927057	1	0.867172	1	[4]	Group148	24.5614	42	[AGER, ARG1, CADM1, CD1B, CD1D, CD226, CD46, CLEC12B, CYRIB, EXOSC3, FADD, FBXO38, FCGR2B, HLA-DRA, HMCES, IL18, KLRC1, KLRC2, KLRD1, KLRK1, KMT5C, MAP3K7, MICA, MR1, NCKAP1L, NOD2, PARP3, PIK3R6, PRKCZ, RIPK3, RSAD2, SHLD1, SHLD2, SHLD3, SLAMF1, SLAMF6, SLC15A4, STAT5B, STX7, TNFSF13, TREM2, VAV1]
											GO:0002720	positive regulation of cytokine production involved in immune response	GO_ImmuneSystemProcess-EBI-UniProt-GOA-ACAP-ARAP_13.05.2021_00h00	0.57939	1	0.867172	1	[3, 4, 5]	Group148	20.8333	15	[CD226, CD36, CLEC7A, DHX36, HK1, IL18, LACC1, MAP3K7, MAVS, NOD2, PRKCZ, RSAD2, SCIMP, SIRT1, SLAMF1]
											GO:0002822	regulation of adaptive immune response based on somatic recombination of immune receptors built from immunoglobulin superfamily domains	GO_ImmuneSystemProcess-EBI-UniProt-GOA-ACAP-ARAP_13.05.2021_00h00	1	1	0.867172	1	[4]	Group148	24	42	[ADA, AGER, ANXA1, ARG1, CD1B, CD1D, CD226, CD46, CLEC7A, CYRIB, EXOSC3, FADD, FBXO38, FCGR2B, HLA-DQB1, HLA-DQB2, HLA-DRA, HMCES, IL18, KLRC1, KLRD1, KMT5C, MAP3K7, MR1, NCKAP1L, NFKBID, NOD2, PARP3, PRKCZ, RIPK3, RSAD2, SHLD1, SHLD2, SHLD3, SLAMF1, SLC11A1, SLC15A4, STX7, TNFSF13, TNFSF13B, TNFSF18, TREM2]
											GO:0019724	B cell mediated immunity	GO_ImmuneSystemProcess-EBI-UniProt-GOA-ACAP-ARAP_13.05.2021_00h00	0.291356	1	0.867172	1	[4]	Group148	21.2355	55	[BCL3, C1QBP, C1R, C1RL, C5, CCR6, CD226, CD46, CSRP1, EXOSC3, FCGR2B, HLA-DQB1, HLA-DQB2, HMCES, IGHG1, IGHG2, IGHG3, IGHG4, IGHV3-15, IGHV3-49, IGHV3-72, IGHV3-73, IGHV3OR15-7, IGKC, IGKV1-12, IGKV1-16, IGKV1-17, IGKV1-39, IGKV1-5, IGKV1D-12, IGKV1D-16, IGKV1D-39, IGKV2-30, IGKV2D-30, IGLV3-19, IGLV3-21, IGLV3-25, IGLV3-27, KMT5C, MYD88, NOD2, PARP3, PSMA7, RNF8, SHLD1, SHLD2, SHLD3, SLA2, SLC1…
											GO:0001911	negative regulation of leukocyte mediated cytotoxicity	GO_ImmuneSystemProcess-EBI-UniProt-GOA-ACAP-ARAP_13.05.2021_00h00	1	1	0.867172	1	[4, 5]	Group148	25	6	[CLEC12B, FCGR2B, KLRC1, KLRD1, MICA, NCKAP1L]
											GO:0001912	positive regulation of leukocyte mediated cytotoxicity	GO_ImmuneSystemProcess-EBI-UniProt-GOA-ACAP-ARAP_13.05.2021_00h00	0.113696	1	0.867172	1	[4, 5]	Group148	33.9286	19	[ARG1, CADM1, CD1B, CD1D, CD226, CYRIB, FADD, HLA-DRA, KLRC2, KLRD1, KLRK1, MR1, NOS2, SLAMF6, SPI1, STAT5B, STX7, TYROBP, VAV1]
											GO:0001913	T cell mediated cytotoxicity	GO_ImmuneSystemProcess-EBI-UniProt-GOA-ACAP-ARAP_13.05.2021_00h00	0.105134	1	0.867172	1	[4, 5]	Group148	33.9623	18	[AGER, CADM1, CD1B, CD1D, CTSC, CTSH, CYRIB, FADD, FCGR2B, HLA-DRA, KLRC1, KLRD1, MICA, MR1, NCKAP1L, RAB27A, RIPK3, STX7]
											GO:0002312	B cell activation involved in immune response	GO_ImmuneSystemProcess-EBI-UniProt-GOA-ACAP-ARAP_13.05.2021_00h00	0.20152	1	0.867172	1	[4, 5]	Group148	30.2326	26	[ABL1, ADA, BCL3, CCR6, DLL1, EXOSC3, FCGR2B, GPR183, HMCES, KMT5C, LFNG, LGALS1, MFNG, NOTCH2, PARP3, PLCG2, RNF8, SHLD1, SHLD2, SHLD3, SLC15A4, SPI1, ST3GAL1, TNFSF13, UNG, XBP1]
											GO:0002381	immunoglobulin production involved in immunoglobulin-mediated immune response	GO_ImmuneSystemProcess-EBI-UniProt-GOA-ACAP-ARAP_13.05.2021_00h00	0.761562	1	0.867172	1	[3, 6]	Group148	25.4237	15	[CCR6, EXOSC3, HLA-DQB1, HLA-DQB2, HMCES, KMT5C, PARP3, RNF8, SHLD1, SHLD2, SHLD3, SLC15A4, TNFSF13, TRAF3IP2, UNG]
											GO:0002455	humoral immune response mediated by circulating immunoglobulin	GO_ImmuneSystemProcess-EBI-UniProt-GOA-ACAP-ARAP_13.05.2021_00h00	0.182035	1	0.867172	1	[3, 6]	Group148	19.8895	36	[BCL3, C1QBP, C1R, C1RL, C5, CD46, CSRP1, FCGR2B, IGHG1, IGHG2, IGHG3, IGHG4, IGHV3-15, IGHV3-49, IGHV3-72, IGHV3-73, IGHV3OR15-7, IGKC, IGKV1-12, IGKV1-16, IGKV1-17, IGKV1-39, IGKV1-5, IGKV1D-12, IGKV1D-16, IGKV1D-39, IGKV2-30, IGKV2D-30, IGLV3-19, IGLV3-21, IGLV3-25, IGLV3-27, NOD2, PSMA7, TRDC, TREM2]
											GO:0002707	negative regulation of lymphocyte mediated immunity	GO_ImmuneSystemProcess-EBI-UniProt-GOA-ACAP-ARAP_13.05.2021_00h00	0.631158	1	0.867172	1	[4, 5]	Group148	20.3704	11	[ARG1, CD46, CLEC12B, FCGR2B, KLRC1, KLRD1, MICA, NCKAP1L, NOD2, PARP3, SLAMF1]
											GO:0002708	positive regulation of lymphocyte mediated immunity	GO_ImmuneSystemProcess-EBI-UniProt-GOA-ACAP-ARAP_13.05.2021_00h00	0.657706	1	0.867172	1	[4, 5]	Group148	26.087	30	[CADM1, CD1B, CD1D, CD226, CYRIB, EXOSC3, FADD, FBXO38, HLA-DRA, HMCES, IL18, KLRC2, KLRD1, KLRK1, KMT5C, MAP3K7, MR1, NOD2, PRKCZ, RSAD2, SHLD1, SHLD2, SHLD3, SLAMF1, SLAMF6, STAT5B, STX7, TNFSF13, TREM2, VAV1]
											GO:0002715	regulation of natural killer cell mediated immunity	GO_ImmuneSystemProcess-EBI-UniProt-GOA-ACAP-ARAP_13.05.2021_00h00	0.863761	1	0.867172	1	[4, 5]	Group148	25.5319	12	[CADM1, CD226, CLEC12B, KLRC1, KLRC2, KLRD1, KLRK1, MICA, PIK3R6, SLAMF6, STAT5B, VAV1]
											GO:0002823	negative regulation of adaptive immune response based on somatic recombination of immune receptors built from immunoglobulin superfamily domains	GO_ImmuneSystemProcess-EBI-UniProt-GOA-ACAP-ARAP_13.05.2021_00h00	0.343652	1	0.867172	1	[4, 5]	Group148	18.1818	10	[ARG1, CD46, FCGR2B, KLRC1, KLRD1, NCKAP1L, NOD2, PARP3, SLAMF1, TNFSF18]
											GO:0002824	positive regulation of adaptive immune response based on somatic recombination of immune receptors built from immunoglobulin superfamily domains	GO_ImmuneSystemProcess-EBI-UniProt-GOA-ACAP-ARAP_13.05.2021_00h00	0.498932	1	0.867172	1	[4, 5]	Group148	27.027	30	[ADA, CD1B, CD1D, CD226, CLEC7A, CYRIB, EXOSC3, FADD, FBXO38, HLA-DQB1, HLA-DQB2, HLA-DRA, HMCES, IL18, KMT5C, MAP3K7, MR1, NFKBID, NOD2, PRKCZ, RSAD2, SHLD1, SHLD2, SHLD3, SLAMF1, SLC11A1, STX7, TNFSF13, TNFSF13B, TREM2]
											GO:0042267	natural killer cell mediated cytotoxicity	GO_ImmuneSystemProcess-EBI-UniProt-GOA-ACAP-ARAP_13.05.2021_00h00	0.0458621	1	0.867172	1	[4, 5]	Group148	34.7826	24	[CADM1, CD226, CEBPG, CLEC12B, GZMB, IL18, KIF5B, KLRC1, KLRC2, KLRD1, KLRK1, LYST, MICA, PIK3R6, PRDX1, RAB27A, RNF19B, SLAMF6, SLAMF7, STAT5B, TUBB2A, UNC13D, VAMP7, VAV1]
											GO:0002208	somatic diversification of immunoglobulins involved in immune response	GO_ImmuneSystemProcess-EBI-UniProt-GOA-ACAP-ARAP_13.05.2021_00h00	1	1	0.867172	1	[3, 4, 7]	Group148	23.0769	12	[CCR6, EXOSC3, HMCES, KMT5C, PARP3, RNF8, SHLD1, SHLD2, SHLD3, SLC15A4, TNFSF13, UNG]
											GO:0002709	regulation of T cell mediated immunity	GO_ImmuneSystemProcess-EBI-UniProt-GOA-ACAP-ARAP_13.05.2021_00h00	1	1	0.867172	1	[5]	Group148	23.8636	21	[AGER, ARG1, CD1B, CD1D, CYRIB, FADD, FBXO38, FCGR2B, HLA-DRA, IL18, KLRC1, KLRD1, MAP3K7, MR1, NCKAP1L, NOD2, PRKCZ, RIPK3, RSAD2, SLAMF1, STX7]
											GO:0002712	regulation of B cell mediated immunity	GO_ImmuneSystemProcess-EBI-UniProt-GOA-ACAP-ARAP_13.05.2021_00h00	0.881385	1	0.867172	1	[5]	Group148	22.5806	14	[CD226, CD46, EXOSC3, FCGR2B, HMCES, KMT5C, NOD2, PARP3, SHLD1, SHLD2, SHLD3, SLC15A4, TNFSF13, TREM2]
											GO:0002716	negative regulation of natural killer cell mediated immunity	GO_ImmuneSystemProcess-EBI-UniProt-GOA-ACAP-ARAP_13.05.2021_00h00	1	1	0.867172	1	[4, 5, 6]	Group148	21.0526	4	[CLEC12B, KLRC1, KLRD1, MICA]
											GO:0002717	positive regulation of natural killer cell mediated immunity	GO_ImmuneSystemProcess-EBI-UniProt-GOA-ACAP-ARAP_13.05.2021_00h00	0.674779	1	0.867172	1	[4, 5, 6]	Group148	26.6667	8	[CADM1, CD226, KLRC2, KLRD1, KLRK1, SLAMF6, STAT5B, VAV1]
											GO:0002724	regulation of T cell cytokine production	GO_ImmuneSystemProcess-EBI-UniProt-GOA-ACAP-ARAP_13.05.2021_00h00	0.198161	1	0.867172	1	[4, 5, 6]	Group148	14.6341	6	[ARG1, IL18, MAP3K7, PRKCZ, RSAD2, SLAMF1]
											GO:0006958	complement activation, classical pathway	GO_ImmuneSystemProcess-EBI-UniProt-GOA-ACAP-ARAP_13.05.2021_00h00	0.195748	1	0.867172	1	[3, 4, 5, 6, 7]	Group148	19.6429	33	[C1QBP, C1R, C1RL, C5, CD46, CSRP1, IGHG1, IGHG2, IGHG3, IGHG4, IGHV3-15, IGHV3-49, IGHV3-72, IGHV3-73, IGHV3OR15-7, IGKC, IGKV1-12, IGKV1-16, IGKV1-17, IGKV1-39, IGKV1-5, IGKV1D-12, IGKV1D-16, IGKV1D-39, IGKV2-30, IGKV2D-30, IGLV3-19, IGLV3-21, IGLV3-25, IGLV3-27, PSMA7, TRDC, TREM2]
											GO:0016064	immunoglobulin mediated immune response	GO_ImmuneSystemProcess-EBI-UniProt-GOA-ACAP-ARAP_13.05.2021_00h00	0.256191	1	0.867172	1	[5]	Group148	21.0938	54	[BCL3, C1QBP, C1R, C1RL, C5, CCR6, CD226, CD46, CSRP1, EXOSC3, FCGR2B, HLA-DQB1, HLA-DQB2, HMCES, IGHG1, IGHG2, IGHG3, IGHG4, IGHV3-15, IGHV3-49, IGHV3-72, IGHV3-73, IGHV3OR15-7, IGKC, IGKV1-12, IGKV1-16, IGKV1-17, IGKV1-39, IGKV1-5, IGKV1D-12, IGKV1D-16, IGKV1D-39, IGKV2-30, IGKV2D-30, IGLV3-19, IGLV3-21, IGLV3-25, IGLV3-27, KMT5C, MYD88, NOD2, PARP3, PSMA7, RNF8, SHLD1, SHLD2, SHLD3, SLC15A4, T…
											GO:0035743	CD4-positive, alpha-beta T cell cytokine production	GO_ImmuneSystemProcess-EBI-UniProt-GOA-ACAP-ARAP_13.05.2021_00h00	0.790838	1	0.867172	1	[4, 6]	Group148	26.3158	5	[ARG1, IL18, PRKCZ, RSAD2, SLAMF1]
											GO:0001914	regulation of T cell mediated cytotoxicity	GO_ImmuneSystemProcess-EBI-UniProt-GOA-ACAP-ARAP_13.05.2021_00h00	0.17985	1	0.867172	1	[5, 6]	Group148	34.2105	13	[AGER, CD1B, CD1D, CYRIB, FADD, FCGR2B, HLA-DRA, KLRC1, KLRD1, MR1, NCKAP1L, RIPK3, STX7]
											GO:0002710	negative regulation of T cell mediated immunity	GO_ImmuneSystemProcess-EBI-UniProt-GOA-ACAP-ARAP_13.05.2021_00h00	0.822388	1	0.867172	1	[5, 6]	Group148	25.9259	7	[ARG1, FCGR2B, KLRC1, KLRD1, NCKAP1L, NOD2, SLAMF1]
											GO:0002711	positive regulation of T cell mediated immunity	GO_ImmuneSystemProcess-EBI-UniProt-GOA-ACAP-ARAP_13.05.2021_00h00	1	1	0.867172	1	[5, 6]	Group148	23.2143	13	[CD1B, CD1D, CYRIB, FADD, FBXO38, HLA-DRA, IL18, MAP3K7, MR1, PRKCZ, RSAD2, SLAMF1, STX7]
											GO:0002714	positive regulation of B cell mediated immunity	GO_ImmuneSystemProcess-EBI-UniProt-GOA-ACAP-ARAP_13.05.2021_00h00	1	1	0.867172	1	[5, 6]	Group148	23.8095	10	[CD226, EXOSC3, HMCES, KMT5C, NOD2, SHLD1, SHLD2, SHLD3, TNFSF13, TREM2]
											GO:0002726	positive regulation of T cell cytokine production	GO_ImmuneSystemProcess-EBI-UniProt-GOA-ACAP-ARAP_13.05.2021_00h00	0.652317	1	0.867172	1	[4, 5, 6, 7]	Group148	19.2308	5	[IL18, MAP3K7, PRKCZ, RSAD2, SLAMF1]
											GO:0002923	regulation of humoral immune response mediated by circulating immunoglobulin	GO_ImmuneSystemProcess-EBI-UniProt-GOA-ACAP-ARAP_13.05.2021_00h00	1	1	0.867172	1	[4, 7]	Group148	22.2222	4	[CD46, FCGR2B, NOD2, TREM2]
											GO:0042269	regulation of natural killer cell mediated cytotoxicity	GO_ImmuneSystemProcess-EBI-UniProt-GOA-ACAP-ARAP_13.05.2021_00h00	0.590731	1	0.867172	1	[5, 6]	Group148	27.907	12	[CADM1, CD226, CLEC12B, KLRC1, KLRC2, KLRD1, KLRK1, MICA, PIK3R6, SLAMF6, STAT5B, VAV1]
											GO:0002204	somatic recombination of immunoglobulin genes involved in immune response	GO_ImmuneSystemProcess-EBI-UniProt-GOA-ACAP-ARAP_13.05.2021_00h00	1	1	0.867172	1	[4, 5, 8]	Group148	23.0769	12	[CCR6, EXOSC3, HMCES, KMT5C, PARP3, RNF8, SHLD1, SHLD2, SHLD3, SLC15A4, TNFSF13, UNG]
											GO:0001915	negative regulation of T cell mediated cytotoxicity	GO_ImmuneSystemProcess-EBI-UniProt-GOA-ACAP-ARAP_13.05.2021_00h00	0.26697	1	0.867172	1	[5, 6, 7]	Group148	40	4	[FCGR2B, KLRC1, KLRD1, NCKAP1L]
											GO:0001916	positive regulation of T cell mediated cytotoxicity	GO_ImmuneSystemProcess-EBI-UniProt-GOA-ACAP-ARAP_13.05.2021_00h00	0.822388	1	0.867172	1	[5, 6, 7]	Group148	25.9259	7	[CD1B, CD1D, CYRIB, FADD, HLA-DRA, MR1, STX7]
											GO:0045953	negative regulation of natural killer cell mediated cytotoxicity	GO_ImmuneSystemProcess-EBI-UniProt-GOA-ACAP-ARAP_13.05.2021_00h00	1	1	0.867172	1	[5, 6, 7]	Group148	22.2222	4	[CLEC12B, KLRC1, KLRD1, MICA]
											GO:0045954	positive regulation of natural killer cell mediated cytotoxicity	GO_ImmuneSystemProcess-EBI-UniProt-GOA-ACAP-ARAP_13.05.2021_00h00	0.35222	1	0.867172	1	[5, 6, 7]	Group148	32	8	[CADM1, CD226, KLRC2, KLRD1, KLRK1, SLAMF6, STAT5B, VAV1]
											GO:0045191	regulation of isotype switching	GO_ImmuneSystemProcess-EBI-UniProt-GOA-ACAP-ARAP_13.05.2021_00h00	1	1	0.867172	1	[4, 5, 6, 7, 10]	Group148	23.6842	9	[EXOSC3, HMCES, KMT5C, PARP3, SHLD1, SHLD2, SHLD3, SLC15A4, TNFSF13]
											GO:0045190	isotype switching	GO_ImmuneSystemProcess-EBI-UniProt-GOA-ACAP-ARAP_13.05.2021_00h00	1	1	0.867172	1	[5, 6, 9]	Group148	23.0769	12	[CCR6, EXOSC3, HMCES, KMT5C, PARP3, RNF8, SHLD1, SHLD2, SHLD3, SLC15A4, TNFSF13, UNG]
											GO:0045830	positive regulation of isotype switching	GO_ImmuneSystemProcess-EBI-UniProt-GOA-ACAP-ARAP_13.05.2021_00h00	1	1	0.867172	1	[4, 5, 6, 7, 8, 10, 11]	Group148	24.1379	7	[EXOSC3, HMCES, KMT5C, SHLD1, SHLD2, SHLD3, TNFSF13]
											GO:0002701	negative regulation of production of molecular mediator of immune response	GO_ImmuneSystemProcess-EBI-UniProt-GOA-ACAP-ARAP_13.05.2021_00h00	0.360158	1	0.0300227	1	[2, 3, 4]	Group149	17.0732	7	[ARG1, FCGR2B, HMOX1, PARP3, PRKDC, SLAMF1, TMBIM6]
											GO:0002828	regulation of type 2 immune response	GO_ImmuneSystemProcess-EBI-UniProt-GOA-ACAP-ARAP_13.05.2021_00h00	0.677749	1	0.0300227	1	[3]	Group149	18.75	6	[ANXA1, ARG1, IL18, NOD2, PRKCZ, RSAD2]
											GO:0051873	killing by host of symbiont cells	GO_ImmuneSystemProcess-EBI-UniProt-GOA-ACAP-ARAP_13.05.2021_00h00	0.399592	1	0.0300227	1	[3]	Group149	16.129	5	[APOL1, ARG1, GAPDH, MYD88, NRG1]
											GO:0097350	neutrophil clearance	GO_ImmuneSystemProcess-EBI-UniProt-GOA-ACAP-ARAP_13.05.2021_00h00	1	1	0.0300227	1	[3]	Group149	20	1	[ANXA1]
											GO:0002718	regulation of cytokine production involved in immune response	GO_ImmuneSystemProcess-EBI-UniProt-GOA-ACAP-ARAP_13.05.2021_00h00	0.0844871	1	0.0300227	1	[3, 4]	Group149	16.9811	18	[ARG1, CD226, CD36, CLEC7A, DHX36, HK1, HMOX1, IL18, LACC1, MAP3K7, MAVS, NOD2, PRKCZ, RSAD2, SCIMP, SIRT1, SLAMF1, TLR3]
											GO:0002829	negative regulation of type 2 immune response	GO_ImmuneSystemProcess-EBI-UniProt-GOA-ACAP-ARAP_13.05.2021_00h00	0.544757	1	0.0300227	1	[3, 4]	Group149	13.3333	2	[ANXA1, ARG1]
											GO:0002830	positive regulation of type 2 immune response	GO_ImmuneSystemProcess-EBI-UniProt-GOA-ACAP-ARAP_13.05.2021_00h00	1	1	0.0300227	1	[3, 4]	Group149	25	4	[IL18, NOD2, PRKCZ, RSAD2]
											GO:0033031	positive regulation of neutrophil apoptotic process	GO_ImmuneSystemProcess-EBI-UniProt-GOA-ACAP-ARAP_13.05.2021_00h00	0.600037	1	0.0300227	1	[2, 3, 4, 5]	Group149	40	2	[ANXA1, PIK3CD]
											GO:1900150	regulation of defense response to fungus	GO_ImmuneSystemProcess-EBI-UniProt-GOA-ACAP-ARAP_13.05.2021_00h00	0.677824	1	0.0300227	1	[3, 4]	Group149	28.5714	2	[ARG1, SPI1]
											GO:0001787	natural killer cell proliferation	GO_ImmuneSystemProcess-EBI-UniProt-GOA-ACAP-ARAP_13.05.2021_00h00	0.310694	1	0.0300227	1	[4]	Group149	36.3636	4	[IL15, IL18, SLAMF1, STAT5B]
											GO:0002369	T cell cytokine production	GO_ImmuneSystemProcess-EBI-UniProt-GOA-ACAP-ARAP_13.05.2021_00h00	0.198161	1	0.0300227	1	[3, 5]	Group149	14.6341	6	[ARG1, IL18, MAP3K7, PRKCZ, RSAD2, SLAMF1]
											GO:0002408	myeloid dendritic cell chemotaxis	GO_ImmuneSystemProcess-EBI-UniProt-GOA-ACAP-ARAP_13.05.2021_00h00	0.247195	1	0.0300227	1	[3, 4, 5]	Group149	50	2	[CCR7, SPI1]
											GO:0002719	negative regulation of cytokine production involved in immune response	GO_ImmuneSystemProcess-EBI-UniProt-GOA-ACAP-ARAP_13.05.2021_00h00	0.123676	1	0.0300227	1	[3, 4, 5]	Group149	10.3448	3	[ARG1, HMOX1, SLAMF1]
											GO:0002720	positive regulation of cytokine production involved in immune response	GO_ImmuneSystemProcess-EBI-UniProt-GOA-ACAP-ARAP_13.05.2021_00h00	0.57939	1	0.0300227	1	[3, 4, 5]	Group149	20.8333	15	[CD226, CD36, CLEC7A, DHX36, HK1, IL18, LACC1, MAP3K7, MAVS, NOD2, PRKCZ, RSAD2, SCIMP, SIRT1, SLAMF1]
											GO:0009682	induced systemic resistance	GO_ImmuneSystemProcess-EBI-UniProt-GOA-ACAP-ARAP_13.05.2021_00h00	0.241379	1	0.0300227	1	[4]	Group149	100	1	[MYD88]
											GO:0032762	mast cell cytokine production	GO_ImmuneSystemProcess-EBI-UniProt-GOA-ACAP-ARAP_13.05.2021_00h00	1	1	0.0300227	1	[4]	Group149	20	1	[HMOX1]
											GO:0090634	microglial cell mediated cytotoxicity	GO_ImmuneSystemProcess-EBI-UniProt-GOA-ACAP-ARAP_13.05.2021_00h00	0.635924	1	0.0300227	1	[4]	Group149	33.3333	2	[SPI1, TYROBP]
											GO:0002277	myeloid dendritic cell activation involved in immune response	GO_ImmuneSystemProcess-EBI-UniProt-GOA-ACAP-ARAP_13.05.2021_00h00	0.563525	1	0.0300227	1	[4, 5]	Group149	33.3333	1	[SLAMF1]
											GO:0002888	positive regulation of myeloid leukocyte mediated immunity	GO_ImmuneSystemProcess-EBI-UniProt-GOA-ACAP-ARAP_13.05.2021_00h00	1	1	0.0300227	1	[4, 5]	Group149	21.7391	5	[ARG1, DHX36, MAVS, SPI1, TYROBP]
											GO:0032763	regulation of mast cell cytokine production	GO_ImmuneSystemProcess-EBI-UniProt-GOA-ACAP-ARAP_13.05.2021_00h00	1	1	0.0300227	1	[4, 5]	Group149	20	1	[HMOX1]
											GO:0070942	neutrophil mediated cytotoxicity	GO_ImmuneSystemProcess-EBI-UniProt-GOA-ACAP-ARAP_13.05.2021_00h00	0.539484	1	0.0300227	1	[4, 5]	Group149	14.2857	2	[ARG1, MYD88]
											GO:1905034	regulation of antifungal innate immune response	GO_ImmuneSystemProcess-EBI-UniProt-GOA-ACAP-ARAP_13.05.2021_00h00	1	1	0.0300227	1	[4, 5]	Group149	20	1	[SPI1]
											GO:0002709	regulation of T cell mediated immunity	GO_ImmuneSystemProcess-EBI-UniProt-GOA-ACAP-ARAP_13.05.2021_00h00	1	1	0.0300227	1	[5]	Group149	23.8636	21	[AGER, ARG1, CD1B, CD1D, CYRIB, FADD, FBXO38, FCGR2B, HLA-DRA, IL18, KLRC1, KLRD1, MAP3K7, MR1, NCKAP1L, NOD2, PRKCZ, RIPK3, RSAD2, SLAMF1, STX7]
											GO:0002724	regulation of T cell cytokine production	GO_ImmuneSystemProcess-EBI-UniProt-GOA-ACAP-ARAP_13.05.2021_00h00	0.198161	1	0.0300227	1	[4, 5, 6]	Group149	14.6341	6	[ARG1, IL18, MAP3K7, PRKCZ, RSAD2, SLAMF1]
											GO:0032764	negative regulation of mast cell cytokine production	GO_ImmuneSystemProcess-EBI-UniProt-GOA-ACAP-ARAP_13.05.2021_00h00	0.424545	1	0.0300227	1	[4, 5, 6]	Group149	50	1	[HMOX1]
											GO:0035743	CD4-positive, alpha-beta T cell cytokine production	GO_ImmuneSystemProcess-EBI-UniProt-GOA-ACAP-ARAP_13.05.2021_00h00	0.790838	1	0.0300227	1	[4, 6]	Group149	26.3158	5	[ARG1, IL18, PRKCZ, RSAD2, SLAMF1]
											GO:0035745	T-helper 2 cell cytokine production	GO_ImmuneSystemProcess-EBI-UniProt-GOA-ACAP-ARAP_13.05.2021_00h00	1	1	0.0300227	1	[3, 5, 7]	Group149	21.4286	3	[ARG1, PRKCZ, RSAD2]
											GO:0043313	regulation of neutrophil degranulation	GO_ImmuneSystemProcess-EBI-UniProt-GOA-ACAP-ARAP_13.05.2021_00h00	1	1	0.0300227	1	[3, 4, 5, 6, 7]	Group149	14.2857	1	[SPI1]
											GO:0060331	negative regulation of response to interferon-gamma	GO_ImmuneSystemProcess-EBI-UniProt-GOA-ACAP-ARAP_13.05.2021_00h00	0.688688	1	0.0300227	1	[4, 5, 6]	Group149	12.5	1	[ARG1]
											GO:0070943	neutrophil-mediated killing of symbiont cell	GO_ImmuneSystemProcess-EBI-UniProt-GOA-ACAP-ARAP_13.05.2021_00h00	0.742084	1	0.0300227	1	[4, 5, 6]	Group149	16.6667	2	[ARG1, MYD88]
											GO:1904149	regulation of microglial cell mediated cytotoxicity	GO_ImmuneSystemProcess-EBI-UniProt-GOA-ACAP-ARAP_13.05.2021_00h00	0.635924	1	0.0300227	1	[5]	Group149	33.3333	2	[SPI1, TYROBP]
											GO:1905036	positive regulation of antifungal innate immune response	GO_ImmuneSystemProcess-EBI-UniProt-GOA-ACAP-ARAP_13.05.2021_00h00	0.563525	1	0.0300227	1	[4, 5, 6]	Group149	33.3333	1	[SPI1]
											GO:2000527	regulation of myeloid dendritic cell chemotaxis	GO_ImmuneSystemProcess-EBI-UniProt-GOA-ACAP-ARAP_13.05.2021_00h00	0.424545	1	0.0300227	1	[4, 5, 6]	Group149	50	1	[SPI1]
											GO:0070949	regulation of neutrophil mediated killing of symbiont cell	GO_ImmuneSystemProcess-EBI-UniProt-GOA-ACAP-ARAP_13.05.2021_00h00	1	1	0.0300227	1	[3, 5, 6, 7]	Group149	25	1	[ARG1]
											GO:0002710	negative regulation of T cell mediated immunity	GO_ImmuneSystemProcess-EBI-UniProt-GOA-ACAP-ARAP_13.05.2021_00h00	0.822388	1	0.0300227	1	[5, 6]	Group149	25.9259	7	[ARG1, FCGR2B, KLRC1, KLRD1, NCKAP1L, NOD2, SLAMF1]
											GO:0002711	positive regulation of T cell mediated immunity	GO_ImmuneSystemProcess-EBI-UniProt-GOA-ACAP-ARAP_13.05.2021_00h00	1	1	0.0300227	1	[5, 6]	Group149	23.2143	13	[CD1B, CD1D, CYRIB, FADD, FBXO38, HLA-DRA, IL18, MAP3K7, MR1, PRKCZ, RSAD2, SLAMF1, STX7]
											GO:0002725	negative regulation of T cell cytokine production	GO_ImmuneSystemProcess-EBI-UniProt-GOA-ACAP-ARAP_13.05.2021_00h00	0.742084	1	0.0300227	1	[4, 5, 6, 7]	Group149	16.6667	2	[ARG1, SLAMF1]
											GO:0002726	positive regulation of T cell cytokine production	GO_ImmuneSystemProcess-EBI-UniProt-GOA-ACAP-ARAP_13.05.2021_00h00	0.652317	1	0.0300227	1	[4, 5, 6, 7]	Group149	19.2308	5	[IL18, MAP3K7, PRKCZ, RSAD2, SLAMF1]
											GO:0043314	negative regulation of neutrophil degranulation	GO_ImmuneSystemProcess-EBI-UniProt-GOA-ACAP-ARAP_13.05.2021_00h00	0.241379	1	0.0300227	1	[3, 4, 5, 6, 7, 8]	Group149	100	1	[SPI1]
											GO:0070944	neutrophil-mediated killing of bacterium	GO_ImmuneSystemProcess-EBI-UniProt-GOA-ACAP-ARAP_13.05.2021_00h00	0.467706	1	0.0300227	1	[4, 5, 6, 7]	Group149	10	1	[MYD88]
											GO:0070947	neutrophil-mediated killing of fungus	GO_ImmuneSystemProcess-EBI-UniProt-GOA-ACAP-ARAP_13.05.2021_00h00	0.563525	1	0.0300227	1	[4, 5, 6, 7]	Group149	33.3333	1	[ARG1]
											GO:0070948	regulation of neutrophil mediated cytotoxicity	GO_ImmuneSystemProcess-EBI-UniProt-GOA-ACAP-ARAP_13.05.2021_00h00	1	1	0.0300227	1	[5, 6]	Group149	16.6667	1	[ARG1]
											GO:0070961	positive regulation of neutrophil mediated killing of symbiont cell	GO_ImmuneSystemProcess-EBI-UniProt-GOA-ACAP-ARAP_13.05.2021_00h00	0.563525	1	0.0300227	1	[3, 4, 5, 6, 7, 8]	Group149	33.3333	1	[ARG1]
											GO:1904151	positive regulation of microglial cell mediated cytotoxicity	GO_ImmuneSystemProcess-EBI-UniProt-GOA-ACAP-ARAP_13.05.2021_00h00	0.600037	1	0.0300227	1	[5, 6]	Group149	40	2	[SPI1, TYROBP]
											GO:2000529	positive regulation of myeloid dendritic cell chemotaxis	GO_ImmuneSystemProcess-EBI-UniProt-GOA-ACAP-ARAP_13.05.2021_00h00	0.424545	1	0.0300227	1	[4, 5, 6, 7]	Group149	50	1	[SPI1]
											GO:0035744	T-helper 1 cell cytokine production	GO_ImmuneSystemProcess-EBI-UniProt-GOA-ACAP-ARAP_13.05.2021_00h00	0.635924	1	0.0300227	1	[5, 7]	Group149	33.3333	2	[IL18, SLAMF1]
											GO:0070953	regulation of neutrophil mediated killing of fungus	GO_ImmuneSystemProcess-EBI-UniProt-GOA-ACAP-ARAP_13.05.2021_00h00	0.424545	1	0.0300227	1	[4, 5, 6, 7, 8]	Group149	50	1	[ARG1]
											GO:0070960	positive regulation of neutrophil mediated cytotoxicity	GO_ImmuneSystemProcess-EBI-UniProt-GOA-ACAP-ARAP_13.05.2021_00h00	0.563525	1	0.0300227	1	[5, 6, 7]	Group149	33.3333	1	[ARG1]
											GO:2000551	regulation of T-helper 2 cell cytokine production	GO_ImmuneSystemProcess-EBI-UniProt-GOA-ACAP-ARAP_13.05.2021_00h00	1	1	0.0300227	1	[4, 5, 6, 7, 8]	Group149	21.4286	3	[ARG1, PRKCZ, RSAD2]
											GO:0002572	pro-T cell differentiation	GO_ImmuneSystemProcess-EBI-UniProt-GOA-ACAP-ARAP_13.05.2021_00h00	0.563525	1	0.0300227	1	[5, 6, 8]	Group149	33.3333	1	[SPI1]
											GO:0060336	negative regulation of interferon-gamma-mediated signaling pathway	GO_ImmuneSystemProcess-EBI-UniProt-GOA-ACAP-ARAP_13.05.2021_00h00	0.688688	1	0.0300227	1	[5, 6, 7, 8]	Group149	12.5	1	[ARG1]
											GO:0070965	positive regulation of neutrophil mediated killing of fungus	GO_ImmuneSystemProcess-EBI-UniProt-GOA-ACAP-ARAP_13.05.2021_00h00	0.424545	1	0.0300227	1	[4, 5, 6, 7, 8, 9]	Group149	50	1	[ARG1]
											GO:2000552	negative regulation of T-helper 2 cell cytokine production	GO_ImmuneSystemProcess-EBI-UniProt-GOA-ACAP-ARAP_13.05.2021_00h00	1	1	0.0300227	1	[4, 5, 6, 7, 8, 9]	Group149	20	1	[ARG1]
											GO:2000553	positive regulation of T-helper 2 cell cytokine production	GO_ImmuneSystemProcess-EBI-UniProt-GOA-ACAP-ARAP_13.05.2021_00h00	1	1	0.0300227	1	[4, 5, 6, 7, 8, 9]	Group149	22.2222	2	[PRKCZ, RSAD2]
											GO:2000554	regulation of T-helper 1 cell cytokine production	GO_ImmuneSystemProcess-EBI-UniProt-GOA-ACAP-ARAP_13.05.2021_00h00	0.635924	1	0.0300227	1	[5, 6, 7, 8]	Group149	33.3333	2	[IL18, SLAMF1]
											GO:2000556	positive regulation of T-helper 1 cell cytokine production	GO_ImmuneSystemProcess-EBI-UniProt-GOA-ACAP-ARAP_13.05.2021_00h00	0.635924	1	0.0300227	1	[5, 6, 7, 8, 9]	Group149	33.3333	2	[IL18, SLAMF1]
											GO:0045064	T-helper 2 cell differentiation	GO_ImmuneSystemProcess-EBI-UniProt-GOA-ACAP-ARAP_13.05.2021_00h00	0.76715	1	0.0300227	1	[3, 9, 10, 12]	Group149	26.6667	4	[ANXA1, BCL3, IL18, PRKCZ]
											GO:0045623	negative regulation of T-helper cell differentiation	GO_ImmuneSystemProcess-EBI-UniProt-GOA-ACAP-ARAP_13.05.2021_00h00	0.272635	1	0.0300227	1	[3, 4, 8, 9, 10, 11, 12, 13]	Group149	11.1111	2	[ANXA1, TNFSF18]
											GO:0045624	positive regulation of T-helper cell differentiation	GO_ImmuneSystemProcess-EBI-UniProt-GOA-ACAP-ARAP_13.05.2021_00h00	0.798773	1	0.0300227	1	[3, 4, 8, 9, 10, 11, 12, 13]	Group149	19.0476	4	[ANXA1, IL18, NFKBID, PRKCZ]
											GO:0045063	T-helper 1 cell differentiation	GO_ImmuneSystemProcess-EBI-UniProt-GOA-ACAP-ARAP_13.05.2021_00h00	0.0388393	1	0.0300227	1	[5, 9, 10, 12]	Group149	4.7619	1	[ANXA1]
											GO:0045627	positive regulation of T-helper 1 cell differentiation	GO_ImmuneSystemProcess-EBI-UniProt-GOA-ACAP-ARAP_13.05.2021_00h00	1	1	0.0300227	1	[4, 5, 6, 7, 9, 10, 11, 12, 13, 14]	Group149	16.6667	1	[ANXA1]
											GO:0045625	regulation of T-helper 1 cell differentiation	GO_ImmuneSystemProcess-EBI-UniProt-GOA-ACAP-ARAP_13.05.2021_00h00	0.478119	1	0.0300227	1	[4, 6, 9, 10, 11, 12, 13]	Group149	9.09091	1	[ANXA1]
											GO:0045629	negative regulation of T-helper 2 cell differentiation	GO_ImmuneSystemProcess-EBI-UniProt-GOA-ACAP-ARAP_13.05.2021_00h00	1	1	0.0300227	1	[4, 5, 9, 10, 11, 12, 13, 14]	Group149	25	1	[ANXA1]
											GO:0045630	positive regulation of T-helper 2 cell differentiation	GO_ImmuneSystemProcess-EBI-UniProt-GOA-ACAP-ARAP_13.05.2021_00h00	0.677824	1	0.0300227	1	[4, 5, 9, 10, 11, 12, 13, 14]	Group149	28.5714	2	[IL18, PRKCZ]
											GO:0045628	regulation of T-helper 2 cell differentiation	GO_ImmuneSystemProcess-EBI-UniProt-GOA-ACAP-ARAP_13.05.2021_00h00	0.733073	1	0.0300227	1	[4, 9, 10, 11, 12, 13]	Group149	27.2727	3	[ANXA1, IL18, PRKCZ]
											GO:0002695	negative regulation of leukocyte activation	GO_ImmuneSystemProcess-EBI-UniProt-GOA-ACAP-ARAP_13.05.2021_00h00	0.165518	1	0.904986	1	[2, 3]	Group150	19.7917	38	[ADORA2A, ANXA1, ARG1, ATM, BANK1, BPI, CASP3, CD300A, CD300LF, CEBPB, DTX1, DUSP3, FCGR2B, FER, HMOX1, ID2, IRF1, LGALS7, LGALS7B, MAD1L1, MICA, MILR1, NCKAP1L, PARP3, PAWR, PIBF1, PRKAR1A, PRNP, SDC4, SFRP1, SPI1, TIGIT, TNFRSF13B, TNFRSF21, TNFSF18, TWSG1, TYRO3, TYROBP]
											GO:0002696	positive regulation of leukocyte activation	GO_ImmuneSystemProcess-EBI-UniProt-GOA-ACAP-ARAP_13.05.2021_00h00	0.72285	1	0.904986	1	[2, 3]	Group150	23.3708	104	[ADA, ADAM8, AGER, AIF1, ANXA1, AP3B1, ARHGEF7, BLOC1S6, BMI1, BST1, CCL3, CCL5, CCR7, CD1D, CD226, CD24, CD46, CD47, CD83, CEBPA, CLEC4D, CLEC7A, CSK, CTSC, CYRIB, DNAJA3, DPP4, DUSP10, EXOSC3, FADD, FLOT2, GAS6, GPAM, GPR183, HLA-DMB, HLA-DQB1, HLA-DQB2, HLA-DRA, HMCES, IGHG1, IGHG2, IGHG3, IGHG4, IGHV3-15, IGHV3-49, IGHV3-72, IGHV3-73, IGHV3OR15-7, IGKC, IL15, IL18, IL1A, IL7, IRS2, KARS1, KLR…
											GO:0001782	B cell homeostasis	GO_ImmuneSystemProcess-EBI-UniProt-GOA-ACAP-ARAP_13.05.2021_00h00	0.519448	1	0.904986	1	[3]	Group150	30	9	[ABL1, ADA, BAX, CASP3, HIF1A, NCKAP1L, TNFRSF13B, TNFSF13B, TRAF3IP2]
											GO:0030097	hemopoiesis	GO_ImmuneSystemProcess-EBI-UniProt-GOA-ACAP-ARAP_13.05.2021_00h00	0.598626	1	0.904986	1	[3]	Group150	24.7934	240	[ABCB10, ABL1, ACTN1, ADA, ADAM8, AGER, AGPAT5, ANKLE1, ANXA1, AP3B1, APP, ARHGEF7, ARNT, ATM, AZI2, AZIN2, BATF2, BATF3, BAX, BCL3, BMI1, BRAF, BRCA2, BRD1, CA2, CASP3, CASP8, CASP9, CCDC134, CCL3, CCR6, CCR7, CD1D, CD34, CD46, CD83, CD8A, CDC73, CDK2, CDK5RAP3, CDKN2B, CEBPA, CEBPB, CEBPG, CHD7, CIAPIN1, CREB1, CSF3R, CTC1, DHTKD1, DHX36, DLL1, DNAJA3, DNAJB9, DROSHA, DTX1, DUSP10, E2F1, ENTPD7…
											GO:0042110	T cell activation	GO_ImmuneSystemProcess-EBI-UniProt-GOA-ACAP-ARAP_13.05.2021_00h00	0.135339	1	0.904986	1	[3]	Group150	26.7308	139	[ABL1, ADA, ADAM8, ADORA2A, AGER, AIF1, ANXA1, AP3B1, ARG1, ARHGEF7, AZI2, AZIN2, BAX, BCL3, BMI1, BRAF, CADM1, CASP3, CASP8, CCL5, CCR6, CCR7, CD1D, CD24, CD300A, CD44, CD46, CD47, CD83, CD8A, CD8B, CEBPB, CHD7, CLEC4A, CLEC7A, CSK, CYRIB, DNAJA3, DPP4, DROSHA, DTX1, DUSP10, DUSP3, ENTPD7, FADD, FCGR2B, FKBP1A, FKBP1B, FLOT2, FOXP1, GBA, GPAM, GPR183, GPR89A, GPR89B, HLA-DMB, HLA-DQB1, HLA-DQB2,…
											GO:0042113	B cell activation	GO_ImmuneSystemProcess-EBI-UniProt-GOA-ACAP-ARAP_13.05.2021_00h00	0.699499	1	0.904986	1	[3]	Group150	23.1608	85	[ABL1, ADA, AKAP17A, ATM, BANK1, BAX, BCL3, BMI1, BST1, CASP3, CASP8, CCR6, CD300A, CEBPG, DLL1, DNAJB9, EXOSC3, FCGR2B, FCRLA, FNIP1, GON4L, GPR183, HLA-DQB1, HLA-DQB2, HMCES, ID2, IGHG1, IGHG2, IGHG3, IGHG4, IGHV3-15, IGHV3-49, IGHV3-72, IGHV3-73, IGHV3OR15-7, IGKC, IL7, IRS2, ITGA4, KLF6, KMT5C, LFNG, LGALS1, LRRC8A, LYL1, MFNG, MIF, MS4A2, NCKAP1L, NFAM1, NFATC2, NOD2, NOTCH2, PARP3, PAWR, PH…
											GO:0046651	lymphocyte proliferation	GO_ImmuneSystemProcess-EBI-UniProt-GOA-ACAP-ARAP_13.05.2021_00h00	0.527932	1	0.904986	1	[3]	Group150	22.4422	68	[ABL1, ADA, AGER, AIF1, ANXA1, ARG1, ATM, AZI2, AZIN2, BAX, BMI1, BST1, CADM1, CASP3, CCL5, CD1D, CD24, CD300A, CD46, CEBPB, DNAJA3, FADD, FCGR2B, FKBP1B, GPAM, GPR183, HLA-DMB, IL15, IL18, IL1A, IL7, IRF1, IRS2, LGALS7, LGALS7B, MAD1L1, MIF, MPL, MS4A2, MYD88, NCK1, NCKAP1L, NFATC2, PAWR, PIK3CG, PRKAR1A, PRNP, RASAL3, RIPK3, RPS3, SDC4, SH3RF1, SLAMF1, SLC11A1, SPTA1, STAT5B, TIRAP, TNFRSF13B, …
											GO:0051249	regulation of lymphocyte activation	GO_ImmuneSystemProcess-EBI-UniProt-GOA-ACAP-ARAP_13.05.2021_00h00	0.957174	1	0.904986	1	[3]	Group150	24.0143	134	[ABL1, ADA, ADAM8, ADORA2A, AGER, AIF1, ANXA1, AP3B1, ARG1, ARHGEF7, ATM, BANK1, BLOC1S6, BMI1, BRAF, BST1, CASP3, CCL5, CCR7, CD1D, CD24, CD300A, CD46, CD47, CD83, CEBPB, CLEC7A, CSK, CYRIB, DNAJA3, DPP4, DROSHA, DTX1, DUSP10, DUSP3, EXOSC3, FADD, FCGR2B, FLOT2, GAS6, GPAM, GPR183, HLA-DMB, HLA-DQB1, HLA-DQB2, HLA-DRA, HMCES, ID2, IGHG1, IGHG2, IGHG3, IGHG4, IGHV3-15, IGHV3-49, IGHV3-72, IGHV3-7…
											GO:1903706	regulation of hemopoiesis	GO_ImmuneSystemProcess-EBI-UniProt-GOA-ACAP-ARAP_13.05.2021_00h00	0.46726	1	0.904986	1	[2, 4]	Group150	22.5653	95	[ABCB10, ABL1, ADA, ADAM8, AGER, ANXA1, AP3B1, ARNT, BRAF, BRD1, CA2, CASP8, CCL3, CD46, CD83, CDC73, CEBPB, CREB1, CSF3R, DLL1, DROSHA, DTX1, DUSP10, FADD, FAXDC2, FBXW7, FCGR2B, FOXP1, GAS6, GPR171, GPR55, GPR68, H3C2, H3C3, H3C4, H3C6, H3C7, H3C8, H4C8, HIF1A, HLA-DRA, HMGB2, HSPA9, ID2, IL15, IL18, IL7, IRF1, JAG1, KLF13, LGALS1, LILRA6, LILRB3, LTF, MIA3, MPL, MTURN, MYC, NCKAP1L, NFAM1, NFA…
											GO:0002285	lymphocyte activation involved in immune response	GO_ImmuneSystemProcess-EBI-UniProt-GOA-ACAP-ARAP_13.05.2021_00h00	0.932257	1	0.904986	1	[3, 4]	Group150	24.5	49	[ABL1, ADA, ANXA1, BCL3, CCR6, CD46, DLL1, ENTPD7, EXOSC3, FCGR2B, FOXP1, GPR183, HLA-DMB, HLA-DRA, HMCES, ICAM1, IL18, IL6R, KLRC2, KMT5C, LFNG, LGALS1, MFNG, NCKAP1L, NFKBID, NOTCH2, PARP3, PLCG2, PRKCZ, PSEN1, RAB27A, RNF8, RORC, SHLD1, SHLD2, SHLD3, SLAMF6, SLC11A1, SLC15A4, SPI1, ST3GAL1, TNFSF13, TNFSF18, TSC1, UNC13D, UNG, VAMP7, XBP1, ZFPM1]
											GO:0051250	negative regulation of lymphocyte activation	GO_ImmuneSystemProcess-EBI-UniProt-GOA-ACAP-ARAP_13.05.2021_00h00	0.220886	1	0.904986	1	[3, 4]	Group150	20	32	[ADORA2A, ANXA1, ARG1, ATM, BANK1, CASP3, CD300A, CEBPB, DTX1, DUSP3, FCGR2B, ID2, IRF1, LGALS7, LGALS7B, MAD1L1, MICA, NCKAP1L, PARP3, PAWR, PIBF1, PRKAR1A, PRNP, SDC4, SFRP1, TIGIT, TNFRSF13B, TNFRSF21, TNFSF18, TWSG1, TYRO3, TYROBP]
											GO:0051251	positive regulation of lymphocyte activation	GO_ImmuneSystemProcess-EBI-UniProt-GOA-ACAP-ARAP_13.05.2021_00h00	0.663923	1	0.904986	1	[3, 4]	Group150	23.1156	92	[ADA, ADAM8, AGER, AIF1, ANXA1, AP3B1, ARHGEF7, BLOC1S6, BMI1, BST1, CCL5, CCR7, CD1D, CD24, CD46, CD47, CD83, CLEC7A, CSK, CYRIB, DNAJA3, DPP4, DUSP10, EXOSC3, FADD, FLOT2, GAS6, GPAM, GPR183, HLA-DMB, HLA-DQB1, HLA-DQB2, HLA-DRA, HMCES, IGHG1, IGHG2, IGHG3, IGHG4, IGHV3-15, IGHV3-49, IGHV3-72, IGHV3-73, IGHV3OR15-7, IGKC, IL15, IL18, IL1A, IL7, IRS2, KLRC2, KLRK1, KMT5C, LGALS1, MIF, MPL, MYD88…
											GO:1903707	negative regulation of hemopoiesis	GO_ImmuneSystemProcess-EBI-UniProt-GOA-ACAP-ARAP_13.05.2021_00h00	0.48935	1	0.904986	1	[2, 3, 4, 5]	Group150	20.7547	22	[ANXA1, CCL3, DTX1, FBXW7, FCGR2B, GPR55, GPR68, HSPA9, ID2, IRF1, LILRA6, LILRB3, LTF, MYC, NME1, SFRP1, TCTA, TLR3, TMEM176B, TNFSF18, TOB2, ZFPM1]
											GO:1903708	positive regulation of hemopoiesis	GO_ImmuneSystemProcess-EBI-UniProt-GOA-ACAP-ARAP_13.05.2021_00h00	0.849987	1	0.904986	1	[2, 3, 4, 5]	Group150	23.2704	37	[ADA, ADAM8, AGER, ANXA1, AP3B1, CA2, CASP8, CD46, CD83, CREB1, DUSP10, FADD, GAS6, GPR68, HLA-DRA, ID2, IL15, IL18, IL7, LGALS1, NCKAP1L, NFKBID, NOTCH2, PIK3R6, PRKCZ, PRKDC, RB1, RHOA, SLC9B2, SOX12, STAT5B, TESPA1, TNFSF9, TREM2, TYROBP, XBP1, ZAP70]
											GO:0002521	leukocyte differentiation	GO_ImmuneSystemProcess-EBI-UniProt-GOA-ACAP-ARAP_13.05.2021_00h00	0.396064	1	0.904986	1	[4]	Group150	25.5208	147	[ABL1, ADA, ADAM8, AGER, ANXA1, AP3B1, APP, ATM, AZI2, AZIN2, BATF2, BATF3, BAX, BCL3, BMI1, BRAF, CA2, CASP8, CCL3, CCR6, CCR7, CD1D, CD46, CD83, CD8A, CDK2, CEBPA, CEBPB, CEBPG, CHD7, CREB1, DLL1, DNAJA3, DNAJB9, DROSHA, DTX1, DUSP10, E2F1, ENTPD7, FADD, FBXW7, FCGR2B, FNIP1, FOXP1, GAS6, GBA, GLO1, GON4L, GPR183, GPR55, GPR68, GPR89A, GPR89B, HLA-DQB1, HLA-DQB2, HLA-DRA, ID2, IL15, IL18, IL1A,…
											GO:0030099	myeloid cell differentiation	GO_ImmuneSystemProcess-EBI-UniProt-GOA-ACAP-ARAP_13.05.2021_00h00	1	1	0.904986	1	[4]	Group150	24.0449	107	[ABCB10, ACTN1, AP3B1, APP, ARNT, BATF2, BATF3, BRD1, CA2, CASP3, CASP8, CASP9, CCL3, CCR7, CDC73, CDK2, CDK5RAP3, CDKN2B, CEBPA, CEBPB, CEBPG, CREB1, CSF3R, DLL1, E2F1, EPAS1, ETV2, FADD, FAXDC2, FBXW7, FOXP1, GBA, GLO1, GPR171, GPR183, GPR55, GPR68, H3C2, H3C3, H3C4, H3C6, H3C7, H3C8, H4C8, HIF1A, HMGB2, HSPA9, ID2, IL15, IREB2, JAG1, JUNB, KAT6A, KAT8, KLF13, LBR, LILRA6, LILRB3, LRRK1, LTF, M…
											GO:0042098	T cell proliferation	GO_ImmuneSystemProcess-EBI-UniProt-GOA-ACAP-ARAP_13.05.2021_00h00	0.803826	1	0.904986	1	[4]	Group150	23.2227	49	[ABL1, AGER, AIF1, ANXA1, ARG1, BAX, BMI1, CADM1, CASP3, CCL5, CD1D, CD24, CD46, CEBPB, DNAJA3, FADD, FKBP1B, GPAM, HLA-DMB, IL15, IL18, IL1A, IRF1, LGALS7, LGALS7B, MAD1L1, NCK1, NCKAP1L, PAWR, PIK3CG, PRKAR1A, PRNP, RASAL3, RIPK3, RPS3, SDC4, SH3RF1, SLAMF1, SLC11A1, SPTA1, STAT5B, TNFRSF21, TNFRSF4, TNFSF13B, TNFSF18, TNFSF8, TNFSF9, TWSG1, ZAP70]
											GO:0042100	B cell proliferation	GO_ImmuneSystemProcess-EBI-UniProt-GOA-ACAP-ARAP_13.05.2021_00h00	1	1	0.904986	1	[4]	Group150	23.7624	24	[ABL1, ADA, ATM, BAX, BMI1, BST1, CASP3, CD300A, FCGR2B, GPR183, IL7, IRS2, MIF, MS4A2, NCKAP1L, NFATC2, PAWR, TIRAP, TNFRSF13B, TNFRSF21, TNFRSF4, TNFSF13B, TYROBP, VAV3]
											GO:0045637	regulation of myeloid cell differentiation	GO_ImmuneSystemProcess-EBI-UniProt-GOA-ACAP-ARAP_13.05.2021_00h00	0.408811	1	0.904986	1	[3, 5]	Group150	21.9231	57	[ABCB10, ARNT, BRD1, CA2, CASP8, CCL3, CDC73, CEBPB, CREB1, CSF3R, DLL1, FADD, FAXDC2, FBXW7, FOXP1, GPR171, GPR55, GPR68, H3C2, H3C3, H3C4, H3C6, H3C7, H3C8, H4C8, HIF1A, HMGB2, HSPA9, ID2, JAG1, KLF13, LILRA6, LILRB3, LTF, MIA3, MPL, MTURN, MYC, NCKAP1L, NME1, NOTCH2, P4HTM, PITHD1, PRKDC, RASSF2, RB1, SFRP1, SLC9B2, SPI1, STAT5B, TCTA, TLR3, TOB2, TREM2, TYROBP, WDR5, ZFPM1]
											GO:0046631	alpha-beta T cell activation	GO_ImmuneSystemProcess-EBI-UniProt-GOA-ACAP-ARAP_13.05.2021_00h00	1	1	0.904986	1	[4]	Group150	23.75	38	[ABL1, ADA, ADORA2A, AGER, ANXA1, AP3B1, BCL3, BRAF, CD300A, CD83, CLEC4A, ENTPD7, FOXP1, GPR183, HLA-DQB1, HLA-DQB2, HLA-DRA, IL15, IL18, IL6R, IRF1, LGALS7, LGALS7B, NCKAP1L, NFKBID, PRDM1, PRKCZ, RASAL3, RHOA, RORC, RSAD2, SH3RF1, SLAMF6, TNFSF18, TNFSF8, TWSG1, ZAP70, ZFPM1]
											GO:0050670	regulation of lymphocyte proliferation	GO_ImmuneSystemProcess-EBI-UniProt-GOA-ACAP-ARAP_13.05.2021_00h00	0.814257	1	0.904986	1	[4]	Group150	24.7899	59	[ADA, AGER, AIF1, ANXA1, ARG1, ATM, BMI1, BST1, CASP3, CCL5, CD1D, CD24, CD300A, CD46, CEBPB, DNAJA3, FADD, FCGR2B, GPAM, GPR183, HLA-DMB, IL15, IL18, IL1A, IL7, IRF1, IRS2, LGALS7, LGALS7B, MAD1L1, MIF, MPL, MYD88, NCK1, NCKAP1L, NFATC2, PAWR, PRKAR1A, PRNP, RASAL3, RIPK3, RPS3, SDC4, SH3RF1, SLAMF1, SPTA1, STAT5B, TIRAP, TNFRSF13B, TNFRSF21, TNFRSF4, TNFSF13B, TNFSF18, TNFSF8, TNFSF9, TWSG1, TY…
											GO:0050863	regulation of T cell activation	GO_ImmuneSystemProcess-EBI-UniProt-GOA-ACAP-ARAP_13.05.2021_00h00	0.695712	1	0.904986	1	[4]	Group150	25	89	[ABL1, ADA, ADAM8, ADORA2A, AGER, AIF1, ANXA1, AP3B1, ARG1, ARHGEF7, BMI1, BRAF, CASP3, CCL5, CCR7, CD1D, CD24, CD300A, CD46, CD47, CD83, CEBPB, CSK, CYRIB, DNAJA3, DPP4, DROSHA, DTX1, DUSP10, DUSP3, FADD, FCGR2B, FLOT2, GPAM, HLA-DMB, HLA-DQB1, HLA-DQB2, HLA-DRA, IL15, IL18, IL1A, IL7, IRF1, KLRK1, LGALS1, LGALS7, LGALS7B, MAD1L1, NCK1, NCKAP1L, NFATC2, NFKBID, NOD2, PAWR, PIK3R6, PKN2, PRDM1, P…
											GO:0050864	regulation of B cell activation	GO_ImmuneSystemProcess-EBI-UniProt-GOA-ACAP-ARAP_13.05.2021_00h00	0.569061	1	0.904986	1	[4]	Group150	22.3744	49	[ADA, ATM, BANK1, BMI1, BST1, CASP3, CD300A, EXOSC3, FCGR2B, GPR183, HMCES, ID2, IGHG1, IGHG2, IGHG3, IGHG4, IGHV3-15, IGHV3-49, IGHV3-72, IGHV3-73, IGHV3OR15-7, IGKC, IL7, IRS2, KMT5C, MIF, NCKAP1L, NFAM1, NFATC2, NOD2, PARP3, PAWR, SFRP1, SHLD1, SHLD2, SHLD3, SLAMF8, SLC15A4, STAT5B, TIRAP, TNFRSF13B, TNFRSF21, TNFRSF4, TNFSF13, TNFSF13B, TRDC, TYROBP, VAV3, XBP1]
											GO:0072538	T-helper 17 type immune response	GO_ImmuneSystemProcess-EBI-UniProt-GOA-ACAP-ARAP_13.05.2021_00h00	0.693047	1	0.904986	1	[4]	Group150	20	7	[CLEC7A, ENTPD7, IL6R, NFKBID, RORC, SLAMF6, TNFSF18]
											GO:1902105	regulation of leukocyte differentiation	GO_ImmuneSystemProcess-EBI-UniProt-GOA-ACAP-ARAP_13.05.2021_00h00	0.942627	1	0.904986	1	[3, 5]	Group150	23.7762	68	[ABL1, ADA, ADAM8, AGER, ANXA1, AP3B1, BRAF, CA2, CASP8, CCL3, CD46, CD83, CEBPB, CREB1, DROSHA, DTX1, DUSP10, FADD, FBXW7, FCGR2B, FOXP1, GAS6, GPR55, GPR68, HLA-DRA, ID2, IL15, IL18, IL7, IRF1, LGALS1, LILRA6, LILRB3, LTF, MYC, NCKAP1L, NFAM1, NFATC2, NFKBID, NME1, NOTCH2, PIK3R6, PRDM1, PRKCZ, PRKDC, RASSF2, RB1, RHOA, SFRP1, SH3RF1, SLAMF8, SLC46A2, SLC9B2, SOX12, STAT5B, TCTA, TESPA1, TLR3, …
											GO:0002286	T cell activation involved in immune response	GO_ImmuneSystemProcess-EBI-UniProt-GOA-ACAP-ARAP_13.05.2021_00h00	0.32039	1	0.904986	1	[4, 5]	Group150	20	23	[ANXA1, BCL3, CD46, ENTPD7, FCGR2B, FOXP1, GPR183, HLA-DMB, HLA-DRA, ICAM1, IL18, IL6R, NCKAP1L, NFKBID, PRKCZ, PSEN1, RAB27A, RORC, SLAMF6, SLC11A1, TNFSF18, TSC1, ZFPM1]
											GO:0030098	lymphocyte differentiation	GO_ImmuneSystemProcess-EBI-UniProt-GOA-ACAP-ARAP_13.05.2021_00h00	0.49333	1	0.904986	1	[3, 6]	Group150	25.5696	101	[ABL1, ADA, ADAM8, ANXA1, AP3B1, ATM, BAX, BCL3, BMI1, BRAF, CCR6, CCR7, CD1D, CD46, CD83, CD8A, CEBPG, CHD7, DLL1, DNAJA3, DNAJB9, DROSHA, DTX1, DUSP10, ENTPD7, FADD, FCGR2B, FNIP1, FOXP1, GAS6, GBA, GON4L, GPR183, GPR89A, GPR89B, HLA-DQB1, HLA-DQB2, HLA-DRA, ID2, IL15, IL18, IL1A, IL6R, IL7, IRF1, ITGA4, KLF6, KLRC1, LEPROT, LFNG, LGALS1, LRRC8A, LY6D, LYL1, MFNG, MR1, MS4A2, NCKAP1L, NFAM1, NF…
											GO:0050671	positive regulation of lymphocyte proliferation	GO_ImmuneSystemProcess-EBI-UniProt-GOA-ACAP-ARAP_13.05.2021_00h00	0.690956	1	0.904986	1	[4, 5]	Group150	25.6944	37	[ADA, AGER, AIF1, ANXA1, BMI1, BST1, CCL5, CD1D, CD24, CD46, DNAJA3, FADD, GPAM, GPR183, HLA-DMB, IL15, IL18, IL1A, IL7, IRS2, MIF, MPL, MYD88, NCK1, NCKAP1L, NFATC2, RASAL3, RPS3, SLAMF1, SPTA1, STAT5B, TIRAP, TNFRSF4, TNFSF13B, TNFSF9, VAV3, ZAP70]
											GO:0050672	negative regulation of lymphocyte proliferation	GO_ImmuneSystemProcess-EBI-UniProt-GOA-ACAP-ARAP_13.05.2021_00h00	0.315111	1	0.904986	1	[4, 5]	Group150	19.3182	17	[ARG1, ATM, CASP3, CD300A, CEBPB, FCGR2B, LGALS7, LGALS7B, MAD1L1, PAWR, PRKAR1A, PRNP, SDC4, TNFRSF13B, TNFRSF21, TWSG1, TYROBP]
											GO:0050868	negative regulation of T cell activation	GO_ImmuneSystemProcess-EBI-UniProt-GOA-ACAP-ARAP_13.05.2021_00h00	0.0888105	1	0.904986	1	[4, 5]	Group150	17.6	22	[ADORA2A, ANXA1, ARG1, CASP3, CD300A, CEBPB, DTX1, DUSP3, FCGR2B, IRF1, LGALS7, LGALS7B, MAD1L1, NCKAP1L, PAWR, PRKAR1A, PRNP, SDC4, TIGIT, TNFRSF21, TNFSF18, TWSG1]
											GO:0050869	negative regulation of B cell activation	GO_ImmuneSystemProcess-EBI-UniProt-GOA-ACAP-ARAP_13.05.2021_00h00	0.10433	1	0.904986	1	[4, 5]	Group150	36.3636	12	[ATM, BANK1, CASP3, CD300A, FCGR2B, ID2, PARP3, PAWR, SFRP1, TNFRSF13B, TNFRSF21, TYROBP]
											GO:0050870	positive regulation of T cell activation	GO_ImmuneSystemProcess-EBI-UniProt-GOA-ACAP-ARAP_13.05.2021_00h00	0.75061	1	0.904986	1	[4, 5]	Group150	25.1082	58	[ADA, ADAM8, AGER, AIF1, ANXA1, AP3B1, ARHGEF7, BMI1, CCL5, CCR7, CD1D, CD24, CD46, CD47, CD83, CSK, CYRIB, DNAJA3, DPP4, DUSP10, FADD, FLOT2, GPAM, HLA-DMB, HLA-DQB1, HLA-DQB2, HLA-DRA, IL15, IL18, IL1A, IL7, KLRK1, LGALS1, NCK1, NCKAP1L, NFKBID, NOD2, PIK3R6, PKN2, PRKCZ, PTPN11, RASAL3, RHOA, RPS3, SIRPA, SIRPB1, SIRPG, SLAMF1, SOX12, SPTA1, SRC, STAT5B, TESPA1, TNFSF13B, TNFSF9, VAV1, XBP1, Z…
											GO:0050871	positive regulation of B cell activation	GO_ImmuneSystemProcess-EBI-UniProt-GOA-ACAP-ARAP_13.05.2021_00h00	0.172815	1	0.904986	1	[4, 5]	Group150	19.5402	34	[ADA, BMI1, BST1, EXOSC3, GPR183, HMCES, IGHG1, IGHG2, IGHG3, IGHG4, IGHV3-15, IGHV3-49, IGHV3-72, IGHV3-73, IGHV3OR15-7, IGKC, IL7, IRS2, KMT5C, MIF, NCKAP1L, NFATC2, NOD2, SHLD1, SHLD2, SHLD3, STAT5B, TIRAP, TNFRSF4, TNFSF13, TNFSF13B, TRDC, VAV3, XBP1]
											GO:1902106	negative regulation of leukocyte differentiation	GO_ImmuneSystemProcess-EBI-UniProt-GOA-ACAP-ARAP_13.05.2021_00h00	0.415442	1	0.904986	1	[3, 4, 5, 6]	Group150	20.1923	21	[ANXA1, CCL3, DTX1, FBXW7, FCGR2B, GPR55, GPR68, ID2, IRF1, LILRA6, LILRB3, LTF, MYC, NME1, SFRP1, TCTA, TLR3, TMEM176B, TNFSF18, TOB2, ZFPM1]
											GO:1902107	positive regulation of leukocyte differentiation	GO_ImmuneSystemProcess-EBI-UniProt-GOA-ACAP-ARAP_13.05.2021_00h00	0.849987	1	0.904986	1	[3, 4, 5, 6]	Group150	23.2704	37	[ADA, ADAM8, AGER, ANXA1, AP3B1, CA2, CASP8, CD46, CD83, CREB1, DUSP10, FADD, GAS6, GPR68, HLA-DRA, ID2, IL15, IL18, IL7, LGALS1, NCKAP1L, NFKBID, NOTCH2, PIK3R6, PRKCZ, PRKDC, RB1, RHOA, SLC9B2, SOX12, STAT5B, TESPA1, TNFSF9, TREM2, TYROBP, XBP1, ZAP70]
											GO:0002573	myeloid leukocyte differentiation	GO_ImmuneSystemProcess-EBI-UniProt-GOA-ACAP-ARAP_13.05.2021_00h00	1	1	0.904986	1	[5]	Group150	23.8938	54	[AP3B1, APP, BATF2, BATF3, CA2, CASP8, CCL3, CCR7, CDK2, CEBPA, CEBPB, CREB1, E2F1, FADD, FBXW7, FOXP1, GBA, GLO1, GPR183, GPR55, GPR68, ID2, IL15, IREB2, JUNB, LBR, LILRA6, LILRB3, LRRK1, LTF, MYC, NME1, NOTCH2, PDE1B, PIK3CD, PSEN1, RASSF2, RB1, RBPJ, SBNO2, SFRP1, SIRT1, SLC9B2, SNX10, SPI1, SRC, SRP54, TCTA, TLR3, TOB2, TREM2, TSPAN2, TYROBP, ZFPM1]
											GO:0002761	regulation of myeloid leukocyte differentiation	GO_ImmuneSystemProcess-EBI-UniProt-GOA-ACAP-ARAP_13.05.2021_00h00	0.745776	1	0.904986	1	[4, 6]	Group150	22.314	27	[CA2, CASP8, CCL3, CEBPB, CREB1, FADD, FBXW7, FOXP1, GPR55, GPR68, ID2, LILRA6, LILRB3, LTF, MYC, NME1, NOTCH2, RASSF2, RB1, SFRP1, SLC9B2, TCTA, TLR3, TOB2, TREM2, TYROBP, ZFPM1]
											GO:0030888	regulation of B cell proliferation	GO_ImmuneSystemProcess-EBI-UniProt-GOA-ACAP-ARAP_13.05.2021_00h00	0.142288	1	0.904986	1	[5]	Group150	32.3077	21	[ADA, ATM, BMI1, BST1, CASP3, CD300A, FCGR2B, GPR183, IL7, IRS2, MIF, NCKAP1L, NFATC2, PAWR, TIRAP, TNFRSF13B, TNFRSF21, TNFRSF4, TNFSF13B, TYROBP, VAV3]
											GO:0035710	CD4-positive, alpha-beta T cell activation	GO_ImmuneSystemProcess-EBI-UniProt-GOA-ACAP-ARAP_13.05.2021_00h00	0.644602	1	0.904986	1	[5]	Group150	21.9048	23	[AGER, ANXA1, BCL3, BRAF, CD83, ENTPD7, FOXP1, GPR183, HLA-DRA, IL18, IL6R, LGALS7, LGALS7B, NCKAP1L, NFKBID, PRKCZ, RORC, RSAD2, SH3RF1, SLAMF6, TNFSF18, TWSG1, ZFPM1]
											GO:0042129	regulation of T cell proliferation	GO_ImmuneSystemProcess-EBI-UniProt-GOA-ACAP-ARAP_13.05.2021_00h00	0.790022	1	0.904986	1	[5]	Group150	23.0769	42	[AGER, AIF1, ANXA1, ARG1, BMI1, CASP3, CCL5, CD1D, CD24, CD46, CEBPB, DNAJA3, FADD, GPAM, HLA-DMB, IL15, IL18, IL1A, IRF1, LGALS7, LGALS7B, MAD1L1, NCK1, NCKAP1L, PAWR, PRKAR1A, PRNP, RASAL3, RIPK3, RPS3, SDC4, SH3RF1, SLAMF1, SPTA1, STAT5B, TNFRSF21, TNFSF13B, TNFSF18, TNFSF8, TNFSF9, TWSG1, ZAP70]
											GO:0045639	positive regulation of myeloid cell differentiation	GO_ImmuneSystemProcess-EBI-UniProt-GOA-ACAP-ARAP_13.05.2021_00h00	1	1	0.904986	1	[4, 5, 6]	Group150	24.0385	25	[ABCB10, ARNT, BRD1, CA2, CASP8, CREB1, FADD, FAXDC2, GPR68, HIF1A, HMGB2, ID2, JAG1, MIA3, MPL, MTURN, NCKAP1L, NOTCH2, PITHD1, PRKDC, RB1, SLC9B2, STAT5B, TREM2, TYROBP]
											GO:0046633	alpha-beta T cell proliferation	GO_ImmuneSystemProcess-EBI-UniProt-GOA-ACAP-ARAP_13.05.2021_00h00	1	1	0.904986	1	[5]	Group150	23.0769	9	[IL15, IL18, IRF1, LGALS7, LGALS7B, RASAL3, SH3RF1, TWSG1, ZAP70]
											GO:0046634	regulation of alpha-beta T cell activation	GO_ImmuneSystemProcess-EBI-UniProt-GOA-ACAP-ARAP_13.05.2021_00h00	0.731884	1	0.904986	1	[5]	Group150	22.4299	24	[ADA, ADORA2A, AGER, ANXA1, AP3B1, CD300A, CD83, HLA-DQB1, HLA-DQB2, HLA-DRA, IL18, IRF1, LGALS7, LGALS7B, NCKAP1L, NFKBID, PRDM1, PRKCZ, RASAL3, RHOA, SH3RF1, TNFSF18, TWSG1, ZAP70]
											GO:0050798	activated T cell proliferation	GO_ImmuneSystemProcess-EBI-UniProt-GOA-ACAP-ARAP_13.05.2021_00h00	0.247866	1	0.904986	1	[5]	Group150	31.3725	16	[ABL1, AGER, ARG1, CADM1, CASP3, CD24, FADD, GPAM, IL18, PRKAR1A, PRNP, RIPK3, RPS3, SLAMF1, STAT5B, TNFSF9]
											GO:1903131	mononuclear cell differentiation	GO_ImmuneSystemProcess-EBI-UniProt-GOA-ACAP-ARAP_13.05.2021_00h00	0.517065	1	0.904986	1	[5]	Group150	25.3898	114	[ABL1, ADA, ADAM8, AGER, ANXA1, AP3B1, ATM, AZI2, AZIN2, BATF2, BATF3, BAX, BCL3, BMI1, BRAF, CCR6, CCR7, CD1D, CD46, CD83, CD8A, CEBPB, CEBPG, CHD7, DLL1, DNAJA3, DNAJB9, DROSHA, DTX1, DUSP10, ENTPD7, FADD, FCGR2B, FNIP1, FOXP1, GAS6, GBA, GON4L, GPR183, GPR68, GPR89A, GPR89B, HLA-DQB1, HLA-DQB2, HLA-DRA, ID2, IL15, IL18, IL1A, IL6R, IL7, IRF1, ITGA4, KLF6, KLRC1, LEPROT, LFNG, LGALS1, LRRC8A, L…
											GO:0002287	alpha-beta T cell activation involved in immune response	GO_ImmuneSystemProcess-EBI-UniProt-GOA-ACAP-ARAP_13.05.2021_00h00	0.569701	1	0.904986	1	[5, 6]	Group150	20.2899	14	[ANXA1, BCL3, ENTPD7, FOXP1, GPR183, HLA-DRA, IL18, IL6R, NFKBID, PRKCZ, RORC, SLAMF6, TNFSF18, ZFPM1]
											GO:0002763	positive regulation of myeloid leukocyte differentiation	GO_ImmuneSystemProcess-EBI-UniProt-GOA-ACAP-ARAP_13.05.2021_00h00	0.439509	1	0.904986	1	[4, 5, 6, 7]	Group150	18.9655	11	[CA2, CASP8, CREB1, FADD, GPR68, ID2, NOTCH2, RB1, SLC9B2, TREM2, TYROBP]
											GO:0030183	B cell differentiation	GO_ImmuneSystemProcess-EBI-UniProt-GOA-ACAP-ARAP_13.05.2021_00h00	0.434604	1	0.904986	1	[4, 7]	Group150	26.8456	40	[ABL1, ADA, ATM, BAX, BCL3, CEBPG, DLL1, DNAJB9, FCGR2B, FNIP1, GON4L, GPR183, HLA-DQB1, HLA-DQB2, ID2, IL7, ITGA4, KLF6, LFNG, LGALS1, LRRC8A, LYL1, MFNG, MS4A2, NCKAP1L, NFAM1, NOTCH2, PLCG2, PRKDC, RBPJ, SFRP1, SLAMF8, SPI1, ST3GAL1, STAT5B, TNFSF13B, TRAF3IP2, XBP1, YY1, YY1AP1]
											GO:0030217	T cell differentiation	GO_ImmuneSystemProcess-EBI-UniProt-GOA-ACAP-ARAP_13.05.2021_00h00	0.606849	1	0.904986	1	[4, 7]	Group150	25.3676	69	[ABL1, ADA, ADAM8, ANXA1, AP3B1, BCL3, BMI1, BRAF, CCR6, CCR7, CD1D, CD46, CD83, CD8A, CHD7, DNAJA3, DROSHA, DTX1, DUSP10, ENTPD7, FADD, FOXP1, GBA, GPR183, GPR89A, GPR89B, HLA-DRA, IL15, IL18, IL1A, IL6R, IL7, IRF1, KLRC1, LEPROT, LFNG, MR1, NCKAP1L, NFATC2, NFKBID, PIK3CD, PIK3R6, PKNOX1, PRDM1, PRKCZ, PRKDC, RHOA, RIPK3, RORC, RSAD2, RUNX2, SH3RF1, SLAMF6, SLC46A2, SOX12, SPI1, SRF, STAT5B, TE…
											GO:0030889	negative regulation of B cell proliferation	GO_ImmuneSystemProcess-EBI-UniProt-GOA-ACAP-ARAP_13.05.2021_00h00	0.0417567	1	0.904986	1	[5, 6]	Group150	47.0588	8	[ATM, CASP3, CD300A, FCGR2B, PAWR, TNFRSF13B, TNFRSF21, TYROBP]
											GO:0030890	positive regulation of B cell proliferation	GO_ImmuneSystemProcess-EBI-UniProt-GOA-ACAP-ARAP_13.05.2021_00h00	0.379856	1	0.904986	1	[5, 6]	Group150	29.5455	13	[ADA, BMI1, BST1, GPR183, IL7, IRS2, MIF, NCKAP1L, NFATC2, TIRAP, TNFRSF4, TNFSF13B, VAV3]
											GO:0042102	positive regulation of T cell proliferation	GO_ImmuneSystemProcess-EBI-UniProt-GOA-ACAP-ARAP_13.05.2021_00h00	1	1	0.904986	1	[5, 6]	Group150	23.8095	25	[AGER, AIF1, ANXA1, BMI1, CCL5, CD1D, CD24, CD46, DNAJA3, FADD, GPAM, HLA-DMB, IL15, IL18, IL1A, NCK1, NCKAP1L, RASAL3, RPS3, SLAMF1, SPTA1, STAT5B, TNFSF13B, TNFSF9, ZAP70]
											GO:0042130	negative regulation of T cell proliferation	GO_ImmuneSystemProcess-EBI-UniProt-GOA-ACAP-ARAP_13.05.2021_00h00	0.163635	1	0.904986	1	[5, 6]	Group150	16.6667	12	[ARG1, CASP3, CEBPB, LGALS7, LGALS7B, MAD1L1, PAWR, PRKAR1A, PRNP, SDC4, TNFRSF21, TWSG1]
											GO:0046635	positive regulation of alpha-beta T cell activation	GO_ImmuneSystemProcess-EBI-UniProt-GOA-ACAP-ARAP_13.05.2021_00h00	0.568369	1	0.904986	1	[5, 6]	Group150	20.5882	14	[ADA, ANXA1, AP3B1, CD83, HLA-DQB1, HLA-DQB2, HLA-DRA, IL18, NCKAP1L, NFKBID, PRKCZ, RASAL3, RHOA, ZAP70]
											GO:0046636	negative regulation of alpha-beta T cell activation	GO_ImmuneSystemProcess-EBI-UniProt-GOA-ACAP-ARAP_13.05.2021_00h00	0.286025	1	0.904986	1	[5, 6]	Group150	15.9091	7	[ADORA2A, ANXA1, CD300A, LGALS7, LGALS7B, TNFSF18, TWSG1]
											GO:0045619	regulation of lymphocyte differentiation	GO_ImmuneSystemProcess-EBI-UniProt-GOA-ACAP-ARAP_13.05.2021_00h00	0.475131	1	0.904986	1	[4, 6, 7]	Group150	21.7877	39	[ABL1, ADA, ADAM8, ANXA1, AP3B1, BRAF, CD46, CD83, DROSHA, DTX1, DUSP10, GAS6, HLA-DRA, ID2, IL15, IL18, IL7, IRF1, NCKAP1L, NFAM1, NFATC2, NFKBID, PIK3R6, PRDM1, PRKCZ, PRKDC, RHOA, SFRP1, SH3RF1, SLAMF8, SLC46A2, SOX12, STAT5B, TESPA1, TNFRSF18, TNFSF18, TNFSF9, XBP1, ZAP70]
											GO:0045621	positive regulation of lymphocyte differentiation	GO_ImmuneSystemProcess-EBI-UniProt-GOA-ACAP-ARAP_13.05.2021_00h00	0.817672	1	0.904986	1	[4, 5, 6, 7, 8]	Group150	22.8571	24	[ADA, ADAM8, ANXA1, AP3B1, CD46, CD83, DUSP10, GAS6, HLA-DRA, IL15, IL18, IL7, NCKAP1L, NFKBID, PIK3R6, PRKCZ, PRKDC, RHOA, SOX12, STAT5B, TESPA1, TNFSF9, XBP1, ZAP70]
											GO:0045670	regulation of osteoclast differentiation	GO_ImmuneSystemProcess-EBI-UniProt-GOA-ACAP-ARAP_13.05.2021_00h00	0.391131	1	0.904986	1	[5, 7]	Group150	28.3582	19	[CA2, CCL3, CEBPB, CREB1, FBXW7, GPR55, GPR68, LILRA6, LILRB3, LTF, NOTCH2, RASSF2, SFRP1, SLC9B2, TCTA, TLR3, TOB2, TREM2, TYROBP]
											GO:0002292	T cell differentiation involved in immune response	GO_ImmuneSystemProcess-EBI-UniProt-GOA-ACAP-ARAP_13.05.2021_00h00	0.682542	1	0.904986	1	[5, 6, 8]	Group150	21.3333	16	[ANXA1, BCL3, CD46, ENTPD7, FOXP1, GPR183, HLA-DRA, IL18, IL6R, NFKBID, PRKCZ, RORC, SLAMF6, TNFSF18, TSC1, ZFPM1]
											GO:0046632	alpha-beta T cell differentiation	GO_ImmuneSystemProcess-EBI-UniProt-GOA-ACAP-ARAP_13.05.2021_00h00	1	1	0.904986	1	[5, 8]	Group150	24.1071	27	[ABL1, ADA, ANXA1, AP3B1, BCL3, BRAF, CD83, ENTPD7, FOXP1, GPR183, HLA-DRA, IL18, IL6R, IRF1, NCKAP1L, NFKBID, PRDM1, PRKCZ, RHOA, RORC, RSAD2, SH3RF1, SLAMF6, TNFSF18, TNFSF8, ZAP70, ZFPM1]
											GO:0045580	regulation of T cell differentiation	GO_ImmuneSystemProcess-EBI-UniProt-GOA-ACAP-ARAP_13.05.2021_00h00	0.56113	1	0.904986	1	[5, 7, 8]	Group150	21.7105	33	[ABL1, ADA, ADAM8, ANXA1, AP3B1, BRAF, CD46, CD83, DROSHA, DTX1, DUSP10, HLA-DRA, IL15, IL18, IL7, IRF1, NCKAP1L, NFATC2, NFKBID, PIK3R6, PRDM1, PRKCZ, RHOA, SH3RF1, SLC46A2, SOX12, STAT5B, TESPA1, TNFRSF18, TNFSF18, TNFSF9, XBP1, ZAP70]
											GO:0043369	CD4-positive or CD8-positive, alpha-beta T cell lineage commitment	GO_ImmuneSystemProcess-EBI-UniProt-GOA-ACAP-ARAP_13.05.2021_00h00	0.815335	1	0.904986	1	[3, 6, 7, 9, 10]	Group150	20	5	[BRAF, IL6R, SLAMF6, TNFSF18, ZFPM1]
											GO:0045582	positive regulation of T cell differentiation	GO_ImmuneSystemProcess-EBI-UniProt-GOA-ACAP-ARAP_13.05.2021_00h00	0.901768	1	0.904986	1	[5, 6, 7, 8, 9]	Group150	22.8261	21	[ADA, ADAM8, ANXA1, AP3B1, CD46, CD83, DUSP10, HLA-DRA, IL18, IL7, NCKAP1L, NFKBID, PIK3R6, PRKCZ, RHOA, SOX12, STAT5B, TESPA1, TNFSF9, XBP1, ZAP70]
											GO:0043373	CD4-positive, alpha-beta T cell lineage commitment	GO_ImmuneSystemProcess-EBI-UniProt-GOA-ACAP-ARAP_13.05.2021_00h00	0.62434	1	0.904986	1	[4, 7, 8, 10, 11]	Group150	18.1818	4	[IL6R, SLAMF6, TNFSF18, ZFPM1]
											GO:0045064	T-helper 2 cell differentiation	GO_ImmuneSystemProcess-EBI-UniProt-GOA-ACAP-ARAP_13.05.2021_00h00	0.76715	1	0.904986	1	[3, 9, 10, 12]	Group150	26.6667	4	[ANXA1, BCL3, IL18, PRKCZ]
											GO:0045624	positive regulation of T-helper cell differentiation	GO_ImmuneSystemProcess-EBI-UniProt-GOA-ACAP-ARAP_13.05.2021_00h00	0.798773	1	0.904986	1	[3, 4, 8, 9, 10, 11, 12, 13]	Group150	19.0476	4	[ANXA1, IL18, NFKBID, PRKCZ]
											GO:0045622	regulation of T-helper cell differentiation	GO_ImmuneSystemProcess-EBI-UniProt-GOA-ACAP-ARAP_13.05.2021_00h00	0.258911	1	0.904986	1	[3, 8, 9, 10, 11, 12]	Group150	15.3846	6	[ANXA1, HLA-DRA, IL18, NFKBID, PRKCZ, TNFSF18]
											GO:0072539	T-helper 17 cell differentiation	GO_ImmuneSystemProcess-EBI-UniProt-GOA-ACAP-ARAP_13.05.2021_00h00	0.828411	1	0.904986	1	[5, 9, 10, 12]	Group150	21.4286	6	[ENTPD7, IL6R, NFKBID, RORC, SLAMF6, TNFSF18]
											GO:0002295	T-helper cell lineage commitment	GO_ImmuneSystemProcess-EBI-UniProt-GOA-ACAP-ARAP_13.05.2021_00h00	1	1	0.904986	1	[5, 8, 9, 10, 11, 12]	Group150	21.0526	4	[IL6R, SLAMF6, TNFSF18, ZFPM1]
											GO:0002578	negative regulation of antigen processing and presentation	GO_ImmuneSystemProcess-EBI-UniProt-GOA-ACAP-ARAP_13.05.2021_00h00	1	1	0.0211528	1	[2, 3]	Group151	22.2222	2	[FCGR2B, HLA-DOB]
											GO:0001771	immunological synapse formation	GO_ImmuneSystemProcess-EBI-UniProt-GOA-ACAP-ARAP_13.05.2021_00h00	0.210259	1	0.0211528	1	[3]	Group151	7.14286	1	[CCR7]
											GO:0002436	immune complex clearance by monocytes and macrophages	GO_ImmuneSystemProcess-EBI-UniProt-GOA-ACAP-ARAP_13.05.2021_00h00	0.563525	1	0.0211528	1	[3]	Group151	33.3333	1	[FCGR2B]
											GO:0002438	acute inflammatory response to antigenic stimulus	GO_ImmuneSystemProcess-EBI-UniProt-GOA-ACAP-ARAP_13.05.2021_00h00	0.366066	1	0.0211528	1	[3]	Group151	14.8148	4	[CCR7, CXCR2, FCGR2B, ICAM1]
											GO:0002580	regulation of antigen processing and presentation of peptide or polysaccharide antigen via MHC class II	GO_ImmuneSystemProcess-EBI-UniProt-GOA-ACAP-ARAP_13.05.2021_00h00	0.600037	1	0.0211528	1	[3]	Group151	40	2	[HLA-DOB, TREM2]
											GO:0002583	regulation of antigen processing and presentation of peptide antigen	GO_ImmuneSystemProcess-EBI-UniProt-GOA-ACAP-ARAP_13.05.2021_00h00	0.635924	1	0.0211528	1	[3]	Group151	33.3333	2	[HLA-DOB, TREM2]
											GO:0002604	regulation of dendritic cell antigen processing and presentation	GO_ImmuneSystemProcess-EBI-UniProt-GOA-ACAP-ARAP_13.05.2021_00h00	0.310694	1	0.0211528	1	[3]	Group151	36.3636	4	[CCR7, FCGR2B, NOD2, SLC11A1]
											GO:0002450	B cell antigen processing and presentation	GO_ImmuneSystemProcess-EBI-UniProt-GOA-ACAP-ARAP_13.05.2021_00h00	0.241379	1	0.0211528	1	[2, 5]	Group151	100	1	[FCGR2B]
											GO:0002581	negative regulation of antigen processing and presentation of peptide or polysaccharide antigen via MHC class II	GO_ImmuneSystemProcess-EBI-UniProt-GOA-ACAP-ARAP_13.05.2021_00h00	0.563525	1	0.0211528	1	[3, 4]	Group151	33.3333	1	[HLA-DOB]
											GO:0002584	negative regulation of antigen processing and presentation of peptide antigen	GO_ImmuneSystemProcess-EBI-UniProt-GOA-ACAP-ARAP_13.05.2021_00h00	1	1	0.0211528	1	[3, 4]	Group151	25	1	[HLA-DOB]
											GO:0002605	negative regulation of dendritic cell antigen processing and presentation	GO_ImmuneSystemProcess-EBI-UniProt-GOA-ACAP-ARAP_13.05.2021_00h00	1	1	0.0211528	1	[3, 4]	Group151	25	1	[FCGR2B]
											GO:0002820	negative regulation of adaptive immune response	GO_ImmuneSystemProcess-EBI-UniProt-GOA-ACAP-ARAP_13.05.2021_00h00	0.361392	1	0.0211528	1	[3, 4]	Group151	18.3333	11	[ALOX15, ARG1, CD46, FCGR2B, KLRC1, KLRD1, NCKAP1L, NOD2, PARP3, SLAMF1, TNFSF18]
											GO:0002863	positive regulation of inflammatory response to antigenic stimulus	GO_ImmuneSystemProcess-EBI-UniProt-GOA-ACAP-ARAP_13.05.2021_00h00	0.539484	1	0.0211528	1	[3, 4]	Group151	14.2857	2	[CCR7, KARS1]
											GO:0002921	negative regulation of humoral immune response	GO_ImmuneSystemProcess-EBI-UniProt-GOA-ACAP-ARAP_13.05.2021_00h00	0.775019	1	0.0211528	1	[3, 4]	Group151	18.75	3	[CD46, CD59, FCGR2B]
											GO:0002922	positive regulation of humoral immune response	GO_ImmuneSystemProcess-EBI-UniProt-GOA-ACAP-ARAP_13.05.2021_00h00	0.625674	1	0.0211528	1	[3, 4]	Group151	17.3913	4	[CCR7, FCGR2B, NOD2, TREM2]
											GO:0043301	negative regulation of leukocyte degranulation	GO_ImmuneSystemProcess-EBI-UniProt-GOA-ACAP-ARAP_13.05.2021_00h00	0.176122	1	0.0211528	1	[3, 4]	Group151	41.6667	5	[CD300A, FCGR2B, HMOX1, NCKAP1L, SPI1]
											GO:0090264	regulation of immune complex clearance by monocytes and macrophages	GO_ImmuneSystemProcess-EBI-UniProt-GOA-ACAP-ARAP_13.05.2021_00h00	0.563525	1	0.0211528	1	[3, 4]	Group151	33.3333	1	[FCGR2B]
											GO:0002408	myeloid dendritic cell chemotaxis	GO_ImmuneSystemProcess-EBI-UniProt-GOA-ACAP-ARAP_13.05.2021_00h00	0.247195	1	0.0211528	1	[3, 4, 5]	Group151	50	2	[CCR7, SPI1]
											GO:0002524	hypersensitivity	GO_ImmuneSystemProcess-EBI-UniProt-GOA-ACAP-ARAP_13.05.2021_00h00	1	1	0.0211528	1	[4]	Group151	18.1818	2	[CCR7, FCGR2B]
											GO:0002586	regulation of antigen processing and presentation of peptide antigen via MHC class II	GO_ImmuneSystemProcess-EBI-UniProt-GOA-ACAP-ARAP_13.05.2021_00h00	0.247195	1	0.0211528	1	[4]	Group151	50	2	[HLA-DOB, TREM2]
											GO:0002638	negative regulation of immunoglobulin production	GO_ImmuneSystemProcess-EBI-UniProt-GOA-ACAP-ARAP_13.05.2021_00h00	0.527897	1	0.0211528	1	[3, 4, 5]	Group151	30.7692	4	[FCGR2B, PARP3, PRKDC, TMBIM6]
											GO:0002864	regulation of acute inflammatory response to antigenic stimulus	GO_ImmuneSystemProcess-EBI-UniProt-GOA-ACAP-ARAP_13.05.2021_00h00	0.385955	1	0.0211528	1	[4]	Group151	12.5	2	[CCR7, FCGR2B]
											GO:0043031	negative regulation of macrophage activation	GO_ImmuneSystemProcess-EBI-UniProt-GOA-ACAP-ARAP_13.05.2021_00h00	0.278913	1	0.0211528	1	[3, 4, 5]	Group151	10.5263	2	[BPI, FCGR2B]
											GO:0097021	lymphocyte migration into lymphoid organs	GO_ImmuneSystemProcess-EBI-UniProt-GOA-ACAP-ARAP_13.05.2021_00h00	0.677824	1	0.0211528	1	[4]	Group151	28.5714	2	[CCR7, RET]
											GO:1902563	regulation of neutrophil activation	GO_ImmuneSystemProcess-EBI-UniProt-GOA-ACAP-ARAP_13.05.2021_00h00	0.733073	1	0.0211528	1	[3, 5]	Group151	27.2727	3	[CD300A, FCGR2B, SPI1]
											GO:1902566	regulation of eosinophil activation	GO_ImmuneSystemProcess-EBI-UniProt-GOA-ACAP-ARAP_13.05.2021_00h00	1	1	0.0211528	1	[3, 5]	Group151	25	1	[CD300A]
											GO:2000520	regulation of immunological synapse formation	GO_ImmuneSystemProcess-EBI-UniProt-GOA-ACAP-ARAP_13.05.2021_00h00	0.563525	1	0.0211528	1	[4]	Group151	33.3333	1	[CCR7]
											GO:2000526	positive regulation of glycoprotein biosynthetic process involved in immunological synapse formation	GO_ImmuneSystemProcess-EBI-UniProt-GOA-ACAP-ARAP_13.05.2021_00h00	0.241379	1	0.0211528	1	[4]	Group151	100	1	[CCR7]
											GO:0001905	activation of membrane attack complex	GO_ImmuneSystemProcess-EBI-UniProt-GOA-ACAP-ARAP_13.05.2021_00h00	0.563525	1	0.0211528	1	[3, 4, 5, 6]	Group151	33.3333	1	[CD59]
											GO:0001911	negative regulation of leukocyte mediated cytotoxicity	GO_ImmuneSystemProcess-EBI-UniProt-GOA-ACAP-ARAP_13.05.2021_00h00	1	1	0.0211528	1	[4, 5]	Group151	25	6	[CLEC12B, FCGR2B, KLRC1, KLRD1, MICA, NCKAP1L]
											GO:0002587	negative regulation of antigen processing and presentation of peptide antigen via MHC class II	GO_ImmuneSystemProcess-EBI-UniProt-GOA-ACAP-ARAP_13.05.2021_00h00	0.424545	1	0.0211528	1	[4, 5]	Group151	50	1	[HLA-DOB]
											GO:0002622	regulation of B cell antigen processing and presentation	GO_ImmuneSystemProcess-EBI-UniProt-GOA-ACAP-ARAP_13.05.2021_00h00	0.241379	1	0.0211528	1	[3, 6]	Group151	100	1	[FCGR2B]
											GO:0002707	negative regulation of lymphocyte mediated immunity	GO_ImmuneSystemProcess-EBI-UniProt-GOA-ACAP-ARAP_13.05.2021_00h00	0.631158	1	0.0211528	1	[4, 5]	Group151	20.3704	11	[ARG1, CD46, CLEC12B, FCGR2B, KLRC1, KLRD1, MICA, NCKAP1L, NOD2, PARP3, SLAMF1]
											GO:0002823	negative regulation of adaptive immune response based on somatic recombination of immune receptors built from immunoglobulin superfamily domains	GO_ImmuneSystemProcess-EBI-UniProt-GOA-ACAP-ARAP_13.05.2021_00h00	0.343652	1	0.0211528	1	[4, 5]	Group151	18.1818	10	[ARG1, CD46, FCGR2B, KLRC1, KLRD1, NCKAP1L, NOD2, PARP3, SLAMF1, TNFSF18]
											GO:0002865	negative regulation of acute inflammatory response to antigenic stimulus	GO_ImmuneSystemProcess-EBI-UniProt-GOA-ACAP-ARAP_13.05.2021_00h00	1	1	0.0211528	1	[4, 5]	Group151	20	1	[FCGR2B]
											GO:0002866	positive regulation of acute inflammatory response to antigenic stimulus	GO_ImmuneSystemProcess-EBI-UniProt-GOA-ACAP-ARAP_13.05.2021_00h00	0.696348	1	0.0211528	1	[4, 5]	Group151	11.1111	1	[CCR7]
											GO:0002887	negative regulation of myeloid leukocyte mediated immunity	GO_ImmuneSystemProcess-EBI-UniProt-GOA-ACAP-ARAP_13.05.2021_00h00	0.26697	1	0.0211528	1	[4, 5]	Group151	40	4	[CD300A, FCGR2B, HMOX1, SPI1]
											GO:1902564	negative regulation of neutrophil activation	GO_ImmuneSystemProcess-EBI-UniProt-GOA-ACAP-ARAP_13.05.2021_00h00	0.0459774	1	0.0211528	1	[3, 4, 5, 6]	Group151	75	3	[CD300A, FCGR2B, SPI1]
											GO:1902567	negative regulation of eosinophil activation	GO_ImmuneSystemProcess-EBI-UniProt-GOA-ACAP-ARAP_13.05.2021_00h00	0.424545	1	0.0211528	1	[3, 4, 5, 6]	Group151	50	1	[CD300A]
											GO:1905034	regulation of antifungal innate immune response	GO_ImmuneSystemProcess-EBI-UniProt-GOA-ACAP-ARAP_13.05.2021_00h00	1	1	0.0211528	1	[4, 5]	Group151	20	1	[SPI1]
											GO:2000417	negative regulation of eosinophil migration	GO_ImmuneSystemProcess-EBI-UniProt-GOA-ACAP-ARAP_13.05.2021_00h00	0.424545	1	0.0211528	1	[3, 4, 5, 6]	Group151	50	1	[CD300A]
											GO:2000522	positive regulation of immunological synapse formation	GO_ImmuneSystemProcess-EBI-UniProt-GOA-ACAP-ARAP_13.05.2021_00h00	0.241379	1	0.0211528	1	[4, 5]	Group151	100	1	[CCR7]
											GO:0043316	cytotoxic T cell degranulation	GO_ImmuneSystemProcess-EBI-UniProt-GOA-ACAP-ARAP_13.05.2021_00h00	0.0459774	1	0.0211528	1	[3, 5, 6]	Group151	75	3	[FCGR2B, NCKAP1L, RAB27A]
											GO:0002445	type II hypersensitivity	GO_ImmuneSystemProcess-EBI-UniProt-GOA-ACAP-ARAP_13.05.2021_00h00	0.563525	1	0.0211528	1	[4, 5, 6]	Group151	33.3333	1	[FCGR2B]
											GO:0002883	regulation of hypersensitivity	GO_ImmuneSystemProcess-EBI-UniProt-GOA-ACAP-ARAP_13.05.2021_00h00	1	1	0.0211528	1	[5]	Group151	25	2	[CCR7, FCGR2B]
[truncated: 40 more rows]
