# Supplementary material for: Unveiling regulatory variants in the blood transcriptome and their association with immunity traits in pigs
Source: Front Immunol. 2025 Jun 5;16:1582982. doi: 10.3389/fimmu.2025.1582982 (PMC12177557; doi:10.3389/fimmu.2025.1582982)
Supplement: Supplementary file 3 [file Table2.xlsx]

## Sheet: Hoja1
Table S2. Variants classified as tophotspots. SSC stands for Sus scrofa chromosome
Variant	SSC	Postion	Allele 1	Allele 2	Number of associated genes	Number of cis-associated genes	Number of genes in which is top association	Top p-value	Top adjusted p-value
rs326486411	1	262856583	A	C	23	0	10	1.32421e-09	0.000157013
rs337606822	11	24223543	A	T	11	0	11	4.25798e-09	0.000504873
rs3471887617	12	61563148	G	A	18	8	10	8.45761e-24	1.00283e-18
rs3475676556	12	61565946	C	G	18	8	10	8.45761e-24	1.00283e-18
rs3473242361	12	61567770	A	G	18	8	10	8.45761e-24	1.00283e-18
rs3475553608	12	61567840	T	C	18	8	10	8.45761e-24	1.00283e-18
rs3474314913	15	100941451	C	A	20	1	10	2.90273e-18	3.4418e-13
rs337303257	2	39054127	G	A	54	0	15	3.5488e-09	0.000420785
rs346031283	2	39054439	A	G	54	0	22	3.5488e-09	0.000420785
rs335707371	2	39054524	T	C	54	0	22	3.5488e-09	0.000420785
rs340095956	2	39054860	A	G	54	0	22	3.5488e-09	0.000420785
rs346048417	2	39055565	G	A	54	0	22	3.5488e-09	0.000420785
rs341116123	2	39055593	G	A	54	0	22	3.5488e-09	0.000420785
rs332788103	2	39056500	T	C	54	0	22	3.5488e-09	0.000420785
rs320472735	2	39056959	G	A	54	0	22	3.5488e-09	0.000420785
rs340741291	2	39057790	T	A	54	0	22	3.5488e-09	0.000420785
rs332413931	2	39057794	T	C	54	0	22	3.5488e-09	0.000420785
rs345966262	2	39089513	A	G	44	0	13	1.40227e-09	0.000166269
rs1107483072	6	68236287	A	G	130	1	14	9.7295e-28	1.15364e-22
rs3474841178	6	68260909	G	A	125	1	12	1.16746e-23	1.38427e-18
rs3470706453	6	68264761	G	A	125	1	19	1.16746e-23	1.38427e-18
rs3475325202	6	68264889	G	A	107	1	13	3.54935e-26	4.2085e-21
rs3471718240	6	68270604	G	A	125	1	28	1.16746e-23	1.38427e-18
rs3470435793	6	68278879	T	C	104	1	15	9.49264e-24	1.12555e-18
rs3472174378	6	68278917	C	T	104	1	15	9.49264e-24	1.12555e-18
rs3475497154	6	68279170	G	A	104	1	15	9.49264e-24	1.12555e-18
rs3475623996	6	68279495	T	C	104	1	15	9.49264e-24	1.12555e-18
rs3471447252	6	68279560	C	A	104	1	15	9.49264e-24	1.12555e-18
rs3476579077	6	68279571	G	T	104	1	15	9.49264e-24	1.12555e-18
rs3476317580	6	68279590	G	A	104	1	15	9.49264e-24	1.12555e-18
rs3476149101	6	68279830	C	T	104	1	15	9.49264e-24	1.12555e-18
rs3473025807	6	68279886	G	A	104	1	15	9.49264e-24	1.12555e-18
rs3476337098	6	68279905	G	C	104	1	15	9.49264e-24	1.12555e-18
rs3470865901	6	68280048	C	T	104	1	15	9.49264e-24	1.12555e-18
rs3470978198	6	68280378	T	C	104	1	15	9.49264e-24	1.12555e-18
rs3472713013	6	68280467	C	T	104	1	15	9.49264e-24	1.12555e-18
rs3471072025	6	68280689	G	A	104	1	15	9.49264e-24	1.12555e-18
rs3471605023	6	68280764	C	T	104	1	15	9.49264e-24	1.12555e-18
rs3471867068	6	68280897	C	T	104	1	15	9.49264e-24	1.12555e-18
rs3469901606	6	68280914	G	A	104	1	15	9.49264e-24	1.12555e-18
rs3474939299	6	68280976	G	A	104	1	15	9.49264e-24	1.12555e-18
rs3471127590	6	68281013	G	A	104	1	15	9.49264e-24	1.12555e-18
rs3469893927	6	68281034	G	A	104	1	15	9.49264e-24	1.12555e-18
rs3471412046	6	68281332	C	T	104	1	15	9.49264e-24	1.12555e-18
rs3469985794	6	68281353	T	C	104	1	15	9.49264e-24	1.12555e-18
rs3473419850	6	68281819	G	T	104	1	15	9.49264e-24	1.12555e-18
rs3470573331	6	68281860	C	T	104	1	15	9.49264e-24	1.12555e-18
rs3475345438	6	68282158	C	T	104	1	15	9.49264e-24	1.12555e-18
rs3476452941	6	68284222	G	A	104	1	15	9.49264e-24	1.12555e-18
rs3473452754	6	68284472	C	T	104	1	15	9.49264e-24	1.12555e-18
rs3475935304	6	68285634	C	T	104	1	15	9.49264e-24	1.12555e-18
rs3473363963	6	68286327	G	A	104	1	15	9.49264e-24	1.12555e-18
rs3473398412	6	68287789	C	T	104	1	15	9.49264e-24	1.12555e-18
rs3472545010	6	68291617	A	T	104	1	15	9.49264e-24	1.12555e-18
rs3475232830	6	68317970	T	C	108	1	53	3.17937e-23	3.76981e-18
rs340287087	8	120002228	C	T	26	0	13	6.09942e-11	7.23214e-06
rs326663853	8	120003120	T	C	26	0	13	6.09942e-11	7.23214e-06
rs337327515	8	120003659	T	G	26	0	13	6.09942e-11	7.23214e-06
rs343270509	8	120005378	G	C	26	0	13	6.09942e-11	7.23214e-06
rs332485238	8	120007184	A	G	26	0	13	6.09942e-11	7.23214e-06
rs327086120	8	120007425	C	T	26	0	13	6.09942e-11	7.23214e-06
rs341269122	8	120007600	A	G	26	0	13	6.09942e-11	7.23214e-06
rs336028445	8	120007921	C	A	26	0	13	6.09942e-11	7.23214e-06
rs326468842	8	120008921	C	T	26	0	13	6.09942e-11	7.23214e-06
rs334189520	8	120009342	T	C	26	0	13	6.09942e-11	7.23214e-06
rs320803667	8	120010804	A	G	26	0	13	6.09942e-11	7.23214e-06
rs335915477	8	120011028	C	T	26	0	13	6.09942e-11	7.23214e-06
rs342003009	8	120011081	A	T	26	0	13	6.09942e-11	7.23214e-06
rs322853712	8	120011141	A	T	26	0	13	6.09942e-11	7.23214e-06
rs328297066	8	120011654	G	A	26	0	13	6.09942e-11	7.23214e-06
rs333512988	8	120011657	G	A	26	0	13	6.09942e-11	7.23214e-06
rs337266001	8	120012025	C	T	26	0	13	6.09942e-11	7.23214e-06
rs320010059	8	120012422	C	T	26	0	13	6.09942e-11	7.23214e-06
rs322058339	8	120013449	C	T	26	0	13	6.09942e-11	7.23214e-06
rs339760911	8	120014237	A	C	26	0	13	6.09942e-11	7.23214e-06
rs335198760	8	120015324	G	C	26	0	13	6.09942e-11	7.23214e-06
rs319199091	8	120015332	A	G	26	0	13	6.09942e-11	7.23214e-06
rs322324430	8	120015559	C	G	26	0	13	6.09942e-11	7.23214e-06
rs330528180	8	120015601	G	A	26	0	13	6.09942e-11	7.23214e-06
rs323093244	8	120016097	C	T	26	0	13	6.09942e-11	7.23214e-06
rs334110607	8	120016362	C	A	26	0	13	6.09942e-11	7.23214e-06
rs346159356	8	120016443	C	T	26	0	13	6.09942e-11	7.23214e-06
rs335668087	8	120016511	C	A	26	0	13	6.09942e-11	7.23214e-06
rs319075366	8	120016741	G	T	26	0	13	6.09942e-11	7.23214e-06
rs330498992	8	120016968	C	T	26	0	13	6.09942e-11	7.23214e-06
rs337382112	8	120017069	C	T	26	0	13	6.09942e-11	7.23214e-06
rs330704796	8	120017159	C	T	26	0	13	6.09942e-11	7.23214e-06
rs341317343	8	120017197	G	C	26	0	13	6.09942e-11	7.23214e-06
rs323241128	8	120017322	A	G	26	0	13	6.09942e-11	7.23214e-06
rs791652752	8	120017371	T	C	26	0	13	6.09942e-11	7.23214e-06
rs334322552	8	120017413	T	G	26	0	13	6.09942e-11	7.23214e-06
rs322526608	8	120017453	T	A	26	0	13	6.09942e-11	7.23214e-06
rs334143447	8	120017475	C	T	26	0	13	6.09942e-11	7.23214e-06
rs346142054	8	120017506	T	C	26	0	13	6.09942e-11	7.23214e-06
rs328462147	8	120017511	G	A	26	0	13	6.09942e-11	7.23214e-06
rs690266326	8	120017520	A	G	26	0	13	6.09942e-11	7.23214e-06
rs693741147	8	120017579	A	G	26	0	13	6.09942e-11	7.23214e-06
rs338047224	8	120017956	G	A	26	0	13	6.09942e-11	7.23214e-06
rs318320789	8	120017964	C	T	26	0	13	6.09942e-11	7.23214e-06
rs338262921	8	120017989	T	C	26	0	13	6.09942e-11	7.23214e-06
rs321364529	8	120018029	A	G	26	0	13	6.09942e-11	7.23214e-06
rs339112404	8	120018198	T	C	26	0	13	6.09942e-11	7.23214e-06
rs699096322	8	120018478	T	C	26	0	13	6.09942e-11	7.23214e-06
rs710359019	8	120018479	G	T	26	0	13	6.09942e-11	7.23214e-06
rs344243217	8	120018498	A	G	26	0	13	6.09942e-11	7.23214e-06
rs325159872	8	120018536	A	G	26	0	13	6.09942e-11	7.23214e-06
rs327041410	8	120018620	T	C	26	0	13	6.09942e-11	7.23214e-06
rs334549467	8	120018655	C	T	26	0	13	6.09942e-11	7.23214e-06
rs342802758	8	120018696	G	A	26	0	13	6.09942e-11	7.23214e-06
rs326632123	8	120018754	C	G	26	0	13	6.09942e-11	7.23214e-06
rs321293662	8	120018986	A	G	26	0	13	6.09942e-11	7.23214e-06
rs336572727	8	120019060	A	T	26	0	13	6.09942e-11	7.23214e-06
rs320240748	8	120019107	G	A	26	0	13	6.09942e-11	7.23214e-06
rs330976873	8	120019109	T	C	26	0	13	6.09942e-11	7.23214e-06
rs341464077	8	120019142	T	C	26	0	13	6.09942e-11	7.23214e-06
rs318905068	8	120019179	T	C	26	0	13	6.09942e-11	7.23214e-06
rs325120861	8	120019338	A	G	26	0	13	6.09942e-11	7.23214e-06
rs329476439	8	120019436	C	T	26	0	13	6.09942e-11	7.23214e-06
rs342948575	8	120019559	G	A	26	0	13	6.09942e-11	7.23214e-06
rs323007401	8	120019564	A	C	26	0	13	6.09942e-11	7.23214e-06
rs334751518	8	120019588	G	A	26	0	13	6.09942e-11	7.23214e-06
rs345336188	8	120019597	A	C	26	0	13	6.09942e-11	7.23214e-06
rs325560619	8	120019602	A	G	26	0	13	6.09942e-11	7.23214e-06
rs336233313	8	120019618	T	G	26	0	13	6.09942e-11	7.23214e-06
rs81252021	8	120019863	A	G	26	0	13	6.09942e-11	7.23214e-06
rs81252022	8	120019875	A	G	26	0	13	6.09942e-11	7.23214e-06
rs340520754	8	120020008	T	G	26	0	13	6.09942e-11	7.23214e-06
rs321220073	8	120020009	C	A	26	0	13	6.09942e-11	7.23214e-06
rs329430738	8	120020013	T	C	26	0	13	6.09942e-11	7.23214e-06
rs339557355	8	120020211	C	T	26	0	13	6.09942e-11	7.23214e-06
rs344922560	8	120020397	T	A	26	0	13	6.09942e-11	7.23214e-06
rs321674718	8	120020403	G	A	26	0	13	6.09942e-11	7.23214e-06
rs333122416	8	120020622	G	A	26	0	13	6.09942e-11	7.23214e-06
rs695837155	8	120020710	A	C	26	0	13	6.09942e-11	7.23214e-06
rs703925754	8	120020711	G	A	26	0	13	6.09942e-11	7.23214e-06
rs712127898	8	120020738	A	G	26	0	13	6.09942e-11	7.23214e-06
rs345828067	8	120020955	T	C	26	0	13	6.09942e-11	7.23214e-06
rs326526097	8	120020982	T	C	26	0	13	6.09942e-11	7.23214e-06
rs320656083	8	120021476	T	C	26	0	13	6.09942e-11	7.23214e-06
rs333025379	8	120021484	T	C	26	0	13	6.09942e-11	7.23214e-06
rs339968256	8	120021552	C	T	26	0	13	6.09942e-11	7.23214e-06
rs335256161	8	120026299	T	G	26	0	13	6.09942e-11	7.23214e-06
rs346230526	8	120035903	G	A	26	0	13	6.09942e-11	7.23214e-06
rs322679203	8	120041672	C	T	27	0	10	3.90427e-11	4.62933e-06
