# Supplementary material for: Unveiling regulatory variants in the blood transcriptome and their association with immunity traits in pigs
Source: Front Immunol. 2025 Jun 5;16:1582982. doi: 10.3389/fimmu.2025.1582982 (PMC12177557; doi:10.3389/fimmu.2025.1582982)
Supplement: Supplementary file 4 [file Table3.xlsx]

## Sheet: Summary
Supplementary Table S3. A. Pathway analysis results for genes regulated by top-hotspots located on the same chromosome. B. Correlation matrix of direct correlations detected by PCIT between the expression of genes regulated by top-hotspots on the same chromosome and immunity traits.

## Sheet: SSC1
A	ClueGO results													B	PCIT results
	ID	Term	Ontology Source	Term PValue	Term PValue Corrected with Bonferroni step down	Group PValue	Group PValue Corrected with Bonferroni step down	GOLevels	GOGroups	% Associated Genes	Nr. Genes	Associated Genes Found				CLIP3	ENSSSCG00000003754	CD1E	ARPP21	FABP6	ADA	BAHCC1	PRSS16	RAG1	LSAMP	DMXL2	RAG2	NTSR1	ENSSSCG00000038679	ENSSSCG00000041549	ENSSSCG00000044738	ENSSSCG00000045815	ENSSSCG00000046396	ENSSSCG00000055699	ENSSSCG00000056979	ENSSSCG00000059134	IL20RB	ENSSSCG00000063445	PhagoFITC	GRANU_phago	GRANUFITC	MONOFITC	LYM	rNeuLym	Bcells_PBMC	CRP	gdT	LEU	HAPTO
	GO:0008239	dipeptidyl-peptidase activity	GO_BiologicalProcess-EBI-UniProt-GOA-ACAP-ARAP_13.05.2021_00h00	0.0108033	0.118836	0.0108033	0.0648195	[7, 8]	Group0	7.14286	1	[PRSS16]			CLIP3	1	0.414702	0.412957	0.397131	0.443125	0.543276	0.366023	0.438021	0.363704	0.40451	0.388511	0.401817	0.447643	-0.133844	0.420288	0.473575	0.387195	0.430963	0.421729	0.413192	0.388511	0.411286	0.426982	NA	NA	NA	NA	NA	NA	NA	-0.164186	0.151108	NA	NA
	GO:0002475	antigen processing and presentation via MHC class Ib	GO_BiologicalProcess-EBI-UniProt-GOA-ACAP-ARAP_13.05.2021_00h00	0.0123377	0.111039	0.0123377	0.0616885	[3]	Group1	6.25	1	[CD1E]			ENSSSCG00000003754	0.414702	1	0.860503	0.869775	0.952501	0.631714	0.750769	0.882083	0.925797	0.912574	0.769504	0.95729	0.919318	NA	0.632487	0.886428	0.715253	0.853961	0.855891	0.943313	0.897669	0.8821	0.826377	-0.175111	NA	-0.212501	-0.158953	0.295684	NA	NA	NA	NA	0.220318	NA
	GO:0048003	antigen processing and presentation of lipid antigen via MHC class Ib	GO_BiologicalProcess-EBI-UniProt-GOA-ACAP-ARAP_13.05.2021_00h00	0.00541525	0.0974745	0.0123377	0.0616885	[4]	Group1	14.2857	1	[CD1E]			CD1E	0.412957	0.860503	1	0.788684	0.85935	0.625016	0.692018	0.795823	0.840329	0.815525	0.745283	0.848416	0.837006	NA	0.600013	0.81167	0.683792	0.744032	0.824157	0.844464	0.804275	0.789659	0.739497	NA	NA	NA	NA	0.276333	-0.221694	NA	NA	NA	NA	NA
	GO:0048006	antigen processing and presentation, endogenous lipid antigen via MHC class Ib	GO_BiologicalProcess-EBI-UniProt-GOA-ACAP-ARAP_13.05.2021_00h00	0.00387082	0.0774164	0.0123377	0.0616885	[4, 5]	Group1	20	1	[CD1E]			ARPP21	0.397131	0.869775	0.788684	1	0.870459	0.561932	0.635744	0.792315	0.853149	0.83257	0.695469	0.875114	0.825277	NA	0.5802	0.838959	0.643586	0.817376	0.819364	0.85882	0.807022	0.773396	0.77953	-0.193509	-0.176167	-0.203306	-0.207884	0.253892	-0.249773	NA	-0.207706	NA	NA	-0.204834
	GO:0048007	antigen processing and presentation, exogenous lipid antigen via MHC class Ib	GO_BiologicalProcess-EBI-UniProt-GOA-ACAP-ARAP_13.05.2021_00h00	0.00541525	0.0974745	0.0123377	0.0616885	[4, 5]	Group1	14.2857	1	[CD1E]			FABP6	0.443125	0.952501	0.85935	0.870459	1	0.654422	0.758976	0.870767	0.924389	0.900662	0.771989	0.949354	0.903577	NA	0.626628	0.876773	0.703684	0.843759	0.852612	0.925791	0.887046	0.872813	0.817612	NA	-0.145696	-0.181673	-0.160799	0.276877	NA	-0.127838	NA	NA	NA	NA
	GO:0099118	microtubule-based protein transport	GO_BiologicalProcess-EBI-UniProt-GOA-ACAP-ARAP_13.05.2021_00h00	0.0123377	0.111039	0.0410755	0.164302	[5, 6]	Group2	6.25	1	[CLIP3]			ADA	0.543276	0.631714	0.625016	0.561932	0.654422	1	0.655365	0.672912	0.560855	0.592577	0.687255	0.603286	0.651957	NA	0.607842	0.688854	0.592578	0.588029	0.605966	0.639392	0.598359	0.602143	0.639715	NA	NA	-0.1476	NA	NA	NA	NA	NA	NA	0.156086	NA
	GO:0098840	protein transport along microtubule	GO_BiologicalProcess-EBI-UniProt-GOA-ACAP-ARAP_13.05.2021_00h00	0.0123377	0.111039	0.0410755	0.164302	[5, 6, 7]	Group2	6.25	1	[CLIP3]			BAHCC1	0.366023	0.750769	0.692018	0.635744	0.758976	0.655365	1	0.753103	0.70189	0.718768	0.735834	0.714871	0.738798	NA	0.551868	0.688828	0.609888	0.69218	0.632494	0.754146	0.703161	0.744291	0.657646	NA	NA	-0.190482	NA	NA	NA	-0.160043	NA	NA	0.156526	NA
	GO:0031115	negative regulation of microtubule polymerization	GO_BiologicalProcess-EBI-UniProt-GOA-ACAP-ARAP_13.05.2021_00h00	0.0123377	0.111039	0.0410755	0.164302	[5, 6, 7, 8, 9, 10]	Group2	6.25	1	[CLIP3]			PRSS16	0.438021	0.882083	0.795823	0.792315	0.870767	0.672912	0.753103	1	0.822466	0.824807	0.753469	0.861488	0.867439	NA	0.644398	0.84178	0.7048	0.795365	0.78619	0.884036	0.815418	0.824392	0.779981	-0.18983	NA	-0.231393	NA	0.246135	-0.184248	NA	NA	NA	NA	NA
	GO:0018231	peptidyl-S-diacylglycerol-L-cysteine biosynthetic process from peptidyl-cysteine	GO_BiologicalProcess-EBI-UniProt-GOA-ACAP-ARAP_13.05.2021_00h00	0.0184534	0.0369068	0.0410755	0.164302	[8, 9]	Group2	4.16667	1	[CLIP3]			RAG1	0.363704	0.925797	0.840329	0.853149	0.924389	0.560855	0.70189	0.822466	1	0.886366	0.723081	0.952467	0.872939	NA	0.561072	0.842312	0.68739	0.802193	0.819941	0.908229	0.873369	0.832396	0.769788	NA	NA	-0.181613	-0.165571	0.263995	-0.197241	NA	NA	NA	NA	NA
	GO:0018230	peptidyl-L-cysteine S-palmitoylation	GO_BiologicalProcess-EBI-UniProt-GOA-ACAP-ARAP_13.05.2021_00h00	0.0184534	0.0369068	0.0410755	0.164302	[8, 9, 10]	Group2	4.16667	1	[CLIP3]			LSAMP	0.40451	0.912574	0.815525	0.83257	0.900662	0.592577	0.718768	0.824807	0.886366	1	0.739182	0.905795	0.861597	NA	0.585561	0.828144	0.662259	0.794983	0.799715	0.891244	0.867167	0.808861	0.751859	-0.204719	NA	-0.228437	-0.170476	0.260405	NA	-0.166579	NA	NA	NA	NA
	GO:0070227	lymphocyte apoptotic process	GO_BiologicalProcess-EBI-UniProt-GOA-ACAP-ARAP_13.05.2021_00h00	2.23448e-05	0.000603311	4.0502e-05	0.000324016	[6]	Group3	4.10959	3	[ADA, RAG1]			DMXL2	0.388511	0.769504	0.745283	0.695469	0.771989	0.687255	0.735834	0.753469	0.723081	0.739182	1	0.757321	0.762489	NA	0.591743	0.753963	0.637137	0.742102	0.741464	0.767935	0.728001	0.726539	0.702868	NA	-0.159065	-0.165714	NA	NA	NA	NA	NA	NA	NA	NA
	GO:0070231	T cell apoptotic process	GO_BiologicalProcess-EBI-UniProt-GOA-ACAP-ARAP_13.05.2021_00h00	8.49349e-06	0.000246311	4.0502e-05	0.000324016	[7]	Group3	5.66038	3	[ADA, RAG1]			RAG2	0.401817	0.95729	0.848416	0.875114	0.949354	0.603286	0.714871	0.861488	0.952467	0.905795	0.757321	1	0.905532	NA	0.592368	0.866077	0.690647	0.832687	0.844639	0.93281	0.900955	0.860669	0.807962	-0.166666	NA	-0.194701	-0.170867	0.283647	NA	-0.138738	NA	NA	NA	NA
	GO:2000107	negative regulation of leukocyte apoptotic process	GO_BiologicalProcess-EBI-UniProt-GOA-ACAP-ARAP_13.05.2021_00h00	5.16368e-06	0.00015491	4.0502e-05	0.000324016	[6, 7, 8]	Group3	6.66667	3	[ADA, RAG1]			NTSR1	0.447643	0.919318	0.837006	0.825277	0.903577	0.651957	0.738798	0.867439	0.872939	0.861597	0.762489	0.905532	1	NA	0.636951	0.857138	0.702342	0.806964	0.829197	0.902554	0.857848	0.844361	0.798603	-0.166688	NA	-0.210238	-0.145898	0.259547	NA	NA	NA	NA	NA	NA
	GO:0070228	regulation of lymphocyte apoptotic process	GO_BiologicalProcess-EBI-UniProt-GOA-ACAP-ARAP_13.05.2021_00h00	8.98899e-06	0.000251692	4.0502e-05	0.000324016	[7, 8]	Group3	5.55556	3	[ADA, RAG1]			ENSSSCG00000038679	-0.133844	NA	NA	NA	NA	NA	NA	NA	NA	NA	NA	NA	NA	1	NA	NA	NA	NA	NA	NA	NA	NA	-0.111383	NA	NA	NA	NA	NA	NA	NA	NA	NA	NA	NA
	GO:0070229	negative regulation of lymphocyte apoptotic process	GO_BiologicalProcess-EBI-UniProt-GOA-ACAP-ARAP_13.05.2021_00h00	1.33944e-06	4.55409e-05	4.0502e-05	0.000324016	[7, 8, 9]	Group3	10.3448	3	[ADA, RAG1]			ENSSSCG00000041549	0.420288	0.632487	0.600013	0.5802	0.626628	0.607842	0.551868	0.644398	0.561072	0.585561	0.591743	0.592368	0.636951	NA	1	0.712191	0.649196	0.644399	0.587215	0.665035	0.591643	0.640299	0.634333	NA	NA	NA	NA	NA	NA	NA	NA	NA	NA	NA
	GO:0070242	thymocyte apoptotic process	GO_BiologicalProcess-EBI-UniProt-GOA-ACAP-ARAP_13.05.2021_00h00	2.50637e-07	9.02294e-06	4.0502e-05	0.000324016	[8]	Group3	17.6471	3	[ADA, RAG1]			ENSSSCG00000044738	0.473575	0.886428	0.81167	0.838959	0.876773	0.688854	0.688828	0.84178	0.842312	0.828144	0.753963	0.866077	0.857138	NA	0.712191	1	0.75571	0.825447	0.847584	0.883127	0.859579	0.824114	0.826978	-0.172208	-0.162481	-0.206018	-0.184059	0.247102	-0.212717	NA	-0.167779	NA	NA	-0.218686
	GO:0070232	regulation of T cell apoptotic process	GO_BiologicalProcess-EBI-UniProt-GOA-ACAP-ARAP_13.05.2021_00h00	2.60893e-06	8.34858e-05	4.0502e-05	0.000324016	[8, 9]	Group3	8.33333	3	[ADA, RAG1]			ENSSSCG00000045815	0.387195	0.715253	0.683792	0.643586	0.703684	0.592578	0.609888	0.7048	0.68739	0.662259	0.637137	0.690647	0.702342	NA	0.649196	0.75571	1	0.671082	0.693851	0.731346	0.693943	0.715194	0.670386	-0.18967	NA	-0.191402	NA	NA	-0.239339	NA	NA	NA	NA	-0.186109
	GO:0070233	negative regulation of T cell apoptotic process	GO_BiologicalProcess-EBI-UniProt-GOA-ACAP-ARAP_13.05.2021_00h00	4.1961e-07	1.46864e-05	4.0502e-05	0.000324016	[8, 9, 10]	Group3	15	3	[ADA, RAG1]			ENSSSCG00000046396	0.430963	0.853961	0.744032	0.817376	0.843759	0.588029	0.69218	0.795365	0.802193	0.794983	0.742102	0.832687	0.806964	NA	0.644399	0.825447	0.671082	1	0.771704	0.853748	0.804759	0.802355	0.789372	-0.166311	-0.152663	-0.194563	NA	0.232432	-0.202778	NA	-0.160724	NA	NA	NA
	GO:0002329	pre-B cell differentiation	GO_BiologicalProcess-EBI-UniProt-GOA-ACAP-ARAP_13.05.2021_00h00	3.34597e-06	0.000103725	0.000518282	0.00362797	[7, 8, 9, 10, 11, 12, 13]	Group4	50	2	[RAG1, RAG2]			ENSSSCG00000055699	0.421729	0.855891	0.824157	0.819364	0.852612	0.605966	0.632494	0.78619	0.819941	0.799715	0.741464	0.844639	0.829197	NA	0.587215	0.847584	0.693851	0.771704	1	0.837813	0.80452	0.793522	0.768505	-0.170807	NA	-0.18389	-0.193091	0.230538	-0.182722	NA	NA	0.192029	NA	NA
	GO:1903365	regulation of fear response	GO_BiologicalProcess-EBI-UniProt-GOA-ACAP-ARAP_13.05.2021_00h00	0.00849744	0.118964	0.000518282	0.00362797	[3, 4, 5]	Group4	9.09091	1	[RAG1]			ENSSSCG00000056979	0.413192	0.943313	0.844464	0.85882	0.925791	0.639392	0.754146	0.884036	0.908229	0.891244	0.767935	0.93281	0.902554	NA	0.665035	0.883127	0.731346	0.853748	0.837813	1	0.884735	0.867838	0.807419	-0.199465	NA	-0.231146	-0.163878	0.266204	NA	-0.134676	NA	NA	NA	NA
	GO:2000822	regulation of behavioral fear response	GO_BiologicalProcess-EBI-UniProt-GOA-ACAP-ARAP_13.05.2021_00h00	0.00849744	0.118964	0.000518282	0.00362797	[3, 4, 5, 6]	Group4	9.09091	1	[RAG1]			ENSSSCG00000059134	0.388511	0.897669	0.804275	0.807022	0.887046	0.598359	0.703161	0.815418	0.873369	0.867167	0.728001	0.900955	0.857848	NA	0.591643	0.859579	0.693943	0.804759	0.80452	0.884735	1	0.820759	0.763372	NA	NA	-0.179393	NA	0.276292	NA	NA	NA	NA	NA	NA
	GO:0002358	B cell homeostatic proliferation	GO_BiologicalProcess-EBI-UniProt-GOA-ACAP-ARAP_13.05.2021_00h00	0.00155	0.03565	0.000518282	0.00362797	[4, 6, 7]	Group4	50	1	[RAG2]			IL20RB	0.411286	0.8821	0.789659	0.773396	0.872813	0.602143	0.744291	0.824392	0.832396	0.808861	0.726539	0.860669	0.844361	NA	0.640299	0.824114	0.715194	0.802355	0.793522	0.867838	0.820759	1	0.790652	-0.187488	NA	-0.178379	NA	0.25921	-0.231243	-0.119087	NA	NA	NA	NA
	GO:0033151	V(D)J recombination	GO_BiologicalProcess-EBI-UniProt-GOA-ACAP-ARAP_13.05.2021_00h00	0.00011623	0.00290576	0.000518282	0.00362797	[4, 5, 7, 8, 9, 10]	Group4	9.52381	2	[RAG1, RAG2]			ENSSSCG00000063445	0.426982	0.826377	0.739497	0.77953	0.817612	0.639715	0.657646	0.779981	0.769788	0.751859	0.702868	0.807962	0.798603	-0.111383	0.634333	0.826978	0.670386	0.789372	0.768505	0.807419	0.763372	0.790652	1	NA	NA	-0.20051	NA	0.219084	NA	NA	NA	NA	0.16214	-0.178388
	GO:0002326	B cell lineage commitment	GO_BiologicalProcess-EBI-UniProt-GOA-ACAP-ARAP_13.05.2021_00h00	0.00541525	0.0974745	0.000518282	0.00362797	[4, 5, 6, 7, 8, 9, 10, 11, 12]	Group4	14.2857	1	[RAG2]			PhagoFITC	NA	-0.175111	NA	-0.193509	NA	NA	NA	-0.18983	NA	-0.204719	NA	-0.166666	-0.166688	NA	NA	-0.172208	-0.18967	-0.166311	-0.170807	-0.199465	NA	-0.187488	NA	1	NA	NA	NA	NA	NA	NA	NA	NA	NA	NA
	GO:1990238	double-stranded DNA endodeoxyribonuclease activity	GO_BiologicalProcess-EBI-UniProt-GOA-ACAP-ARAP_13.05.2021_00h00	0.00077528	0.0186067	0.000518282	0.00362797	[7, 8, 9, 10]	Group4	100	1	[RAG1]			GRANU_phago	NA	NA	NA	-0.176167	-0.145696	NA	NA	NA	NA	NA	-0.159065	NA	NA	NA	NA	-0.162481	NA	-0.152663	NA	NA	NA	NA	NA	NA	1	NA	NA	NA	NA	NA	NA	NA	NA	NA
	GO:0002327	immature B cell differentiation	GO_BiologicalProcess-EBI-UniProt-GOA-ACAP-ARAP_13.05.2021_00h00	3.05764e-05	0.000794987	0.000518282	0.00362797	[6, 7, 8, 9, 10, 11, 12]	Group4	18.1818	2	[RAG1, RAG2]			GRANUFITC	NA	-0.212501	NA	-0.203306	-0.181673	-0.1476	-0.190482	-0.231393	-0.181613	-0.228437	-0.165714	-0.194701	-0.210238	NA	NA	-0.206018	-0.191402	-0.194563	-0.18389	-0.231146	-0.179393	-0.178379	-0.20051	NA	NA	1	NA	NA	NA	NA	NA	NA	NA	NA
	GO:0002331	pre-B cell allelic exclusion	GO_BiologicalProcess-EBI-UniProt-GOA-ACAP-ARAP_13.05.2021_00h00	1.67373e-06	5.5233e-05	0.000518282	0.00362797	[5, 6, 8, 9, 10, 11, 12, 13, 14]	Group4	66.6667	2	[RAG1, RAG2]			MONOFITC	NA	-0.158953	NA	-0.207884	-0.160799	NA	NA	NA	-0.165571	-0.170476	NA	-0.170867	-0.145898	NA	NA	-0.184059	NA	NA	-0.193091	-0.163878	NA	NA	NA	NA	NA	NA	1	NA	NA	NA	NA	NA	NA	NA
	GO:0002765	immune response-inhibiting signal transduction	GO_BiologicalProcess-EBI-UniProt-GOA-ACAP-ARAP_13.05.2021_00h00	0.00772772	0.115916	0.0425663	0.127699	[4, 5, 6]	Group5	10	1	[IL20RB]			LYM	NA	0.295684	0.276333	0.253892	0.276877	NA	NA	0.246135	0.263995	0.260405	NA	0.283647	0.259547	NA	NA	0.247102	NA	0.232432	0.230538	0.266204	0.276292	0.25921	0.219084	NA	NA	NA	NA	1	NA	NA	NA	NA	NA	NA
	GO:0002524	hypersensitivity	GO_BiologicalProcess-EBI-UniProt-GOA-ACAP-ARAP_13.05.2021_00h00	0.00849744	0.118964	0.0425663	0.127699	[5, 7]	Group5	9.09091	1	[IL20RB]			rNeuLym	NA	NA	-0.221694	-0.249773	NA	NA	NA	-0.184248	-0.197241	NA	NA	NA	NA	NA	NA	-0.212717	-0.239339	-0.202778	-0.182722	NA	NA	-0.231243	NA	NA	NA	NA	NA	NA	1	NA	NA	NA	NA	NA
	GO:0032753	positive regulation of interleukin-4 production	GO_BiologicalProcess-EBI-UniProt-GOA-ACAP-ARAP_13.05.2021_00h00	0.0192154	0.0192154	0.0425663	0.127699	[4, 5, 6, 7, 8]	Group5	4	1	[IL20RB]			Bcells_PBMC	NA	NA	NA	NA	-0.127838	NA	-0.160043	NA	NA	-0.166579	NA	-0.138738	NA	NA	NA	NA	NA	NA	NA	-0.134676	NA	-0.119087	NA	NA	NA	NA	NA	NA	NA	1	NA	NA	NA	NA
	GO:0002674	negative regulation of acute inflammatory response	GO_BiologicalProcess-EBI-UniProt-GOA-ACAP-ARAP_13.05.2021_00h00	0.0100352	0.120422	0.0425663	0.127699	[5, 6, 7, 8]	Group5	7.69231	1	[IL20RB]			CRP	-0.164186	NA	NA	-0.207706	NA	NA	NA	NA	NA	NA	NA	NA	NA	NA	NA	-0.167779	NA	-0.160724	NA	NA	NA	NA	NA	NA	NA	NA	NA	NA	NA	NA	1	NA	NA	NA
	GO:0002864	regulation of acute inflammatory response to antigenic stimulus	GO_BiologicalProcess-EBI-UniProt-GOA-ACAP-ARAP_13.05.2021_00h00	0.0123377	0.111039	0.0425663	0.127699	[5, 6, 7, 8]	Group5	6.25	1	[IL20RB]			gdT	0.151108	NA	NA	NA	NA	NA	NA	NA	NA	NA	NA	NA	NA	NA	NA	NA	NA	NA	0.192029	NA	NA	NA	NA	NA	NA	NA	NA	NA	NA	NA	NA	1	NA	NA
	GO:0001806	type IV hypersensitivity	GO_BiologicalProcess-EBI-UniProt-GOA-ACAP-ARAP_13.05.2021_00h00	0.00387082	0.0774164	0.0425663	0.127699	[6, 8]	Group5	20	1	[IL20RB]			LEU	NA	0.220318	NA	NA	NA	0.156086	0.156526	NA	NA	NA	NA	NA	NA	NA	NA	NA	NA	NA	NA	NA	NA	NA	0.16214	NA	NA	NA	NA	NA	NA	NA	NA	NA	1	NA
	GO:0002865	negative regulation of acute inflammatory response to antigenic stimulus	GO_BiologicalProcess-EBI-UniProt-GOA-ACAP-ARAP_13.05.2021_00h00	0.00387082	0.0774164	0.0425663	0.127699	[5, 6, 7, 8, 9]	Group5	20	1	[IL20RB]			HAPTO	NA	NA	NA	-0.204834	NA	NA	NA	NA	NA	NA	NA	NA	NA	NA	NA	-0.218686	-0.186109	NA	NA	NA	NA	NA	-0.178388	NA	NA	NA	NA	NA	NA	NA	NA	NA	NA	1
	GO:0002883	regulation of hypersensitivity	GO_BiologicalProcess-EBI-UniProt-GOA-ACAP-ARAP_13.05.2021_00h00	0.00618663	0.105173	0.0425663	0.127699	[6, 7, 8, 9]	Group5	12.5	1	[IL20RB]			LYMFITC	NA	NA	NA	-0.177804	NA	NA	NA	NA	NA	NA	NA	NA	NA	NA	NA	NA	NA	NA	NA	NA	NA	NA	NA	NA	NA	NA	NA	NA	NA	NA	NA	NA	NA	NA
	GO:0002884	negative regulation of hypersensitivity	GO_BiologicalProcess-EBI-UniProt-GOA-ACAP-ARAP_13.05.2021_00h00	0.00155	0.03565	0.0425663	0.127699	[6, 7, 8, 9, 10]	Group5	50	1	[IL20RB]			EOS	NA	NA	NA	NA	NA	0.111023	NA	NA	NA	NA	NA	NA	NA	NA	NA	NA	NA	NA	NA	NA	NA	NA	NA	NA	NA	NA	NA	NA	NA	NA	NA	NA	NA	NA
	GO:0001807	regulation of type IV hypersensitivity	GO_BiologicalProcess-EBI-UniProt-GOA-ACAP-ARAP_13.05.2021_00h00	0.00232416	0.0511316	0.0425663	0.127699	[7, 8, 9, 10]	Group5	33.3333	1	[IL20RB]			CD8	NA	NA	NA	NA	NA	-0.164752	NA	NA	NA	NA	NA	NA	NA	NA	NA	NA	NA	NA	NA	NA	NA	NA	NA	NA	NA	NA	NA	NA	NA	NA	NA	NA	NA	NA
	GO:0001808	negative regulation of type IV hypersensitivity	GO_BiologicalProcess-EBI-UniProt-GOA-ACAP-ARAP_13.05.2021_00h00	0.00077528	0.0186067	0.0425663	0.127699	[7, 8, 9, 10, 11]	Group5	100	1	[IL20RB]			Monocytes_parent	NA	NA	NA	NA	NA	NA	0.148966	NA	NA	NA	0.187585	NA	NA	NA	NA	NA	NA	NA	NA	NA	NA	NA	NA	NA	NA	NA	NA	NA	NA	NA	NA	NA	NA	NA
	GO:0051280	negative regulation of release of sequestered calcium ion into cytosol	GO_BiologicalProcess-EBI-UniProt-GOA-ACAP-ARAP_13.05.2021_00h00	0.0115708	0.115708	0.15642	0.312841	[4, 5, 6, 7, 8, 9, 10, 11, 12, 13, 14, 15, 16]	Group6	6.66667	1	[NTSR1]			MCV	NA	NA	NA	NA	NA	NA	NA	NA	0.135683	NA	NA	NA	NA	NA	NA	NA	NA	NA	NA	NA	0.155684	NA	NA	NA	NA	NA	NA	NA	NA	NA	NA	NA	NA	NA
	GO:0043576	regulation of respiratory gaseous exchange	GO_BiologicalProcess-EBI-UniProt-GOA-ACAP-ARAP_13.05.2021_00h00	0.0184534	0.0369068	0.15642	0.312841	[3, 4]	Group6	4.16667	1	[NTSR1]			Bcells_PBMCs	NA	NA	NA	NA	NA	NA	NA	NA	-0.143032	NA	NA	NA	NA	NA	NA	NA	NA	NA	NA	NA	NA	NA	NA	NA	NA	NA	NA	NA	NA	NA	NA	NA	NA	NA
	GO:0016048	detection of temperature stimulus	GO_BiologicalProcess-EBI-UniProt-GOA-ACAP-ARAP_13.05.2021_00h00	0.0184534	0.0369068	0.15642	0.312841	[4]	Group6	4.16667	1	[NTSR1]			Tcells_PBMC	NA	NA	NA	NA	NA	NA	NA	NA	NA	NA	NA	NA	NA	0.119694	NA	NA	NA	NA	NA	NA	NA	NA	NA	NA	NA	NA	NA	NA	NA	NA	NA	NA	NA	NA
	GO:0050951	sensory perception of temperature stimulus	GO_BiologicalProcess-EBI-UniProt-GOA-ACAP-ARAP_13.05.2021_00h00	0.0192154	0.0192154	0.15642	0.312841	[5]	Group6	4	1	[NTSR1]			IgAsal	NA	NA	NA	NA	NA	NA	NA	NA	NA	NA	NA	NA	NA	NA	0.144146	NA	NA	NA	NA	NA	NA	NA	NA	NA	NA	NA	NA	NA	NA	NA	NA	NA	NA	NA
	GO:0050961	detection of temperature stimulus involved in sensory perception	GO_BiologicalProcess-EBI-UniProt-GOA-ACAP-ARAP_13.05.2021_00h00	0.0146352	0.0878114	0.15642	0.312841	[4, 5, 6]	Group6	5.26316	1	[NTSR1]			IgG	NA	NA	NA	NA	NA	NA	NA	NA	NA	NA	NA	NA	NA	NA	0.136144	NA	NA	NA	NA	NA	NA	NA	NA	NA	NA	NA	NA	NA	NA	NA	NA	NA	NA	NA
	GO:0062149	detection of stimulus involved in sensory perception of pain	GO_BiologicalProcess-EBI-UniProt-GOA-ACAP-ARAP_13.05.2021_00h00	0.0184534	0.0369068	0.15642	0.312841	[4, 6]	Group6	4.16667	1	[NTSR1]			CORT_hair	NA	NA	NA	NA	NA	NA	NA	NA	NA	NA	NA	NA	NA	NA	NA	NA	-0.100072	NA	NA	NA	NA	NA	NA	NA	NA	NA	NA	NA	NA	NA	NA	NA	NA	NA
	GO:0003085	negative regulation of systemic arterial blood pressure	GO_BiologicalProcess-EBI-UniProt-GOA-ACAP-ARAP_13.05.2021_00h00	0.0146352	0.0878114	0.15642	0.312841	[5, 7]	Group6	5.26316	1	[NTSR1]			MCH	NA	NA	NA	NA	NA	NA	NA	NA	NA	NA	NA	NA	NA	NA	NA	NA	NA	NA	NA	NA	0.144644	NA	NA	NA	NA	NA	NA	NA	NA	NA	NA	NA	NA	NA
	GO:0050965	detection of temperature stimulus involved in sensory perception of pain	GO_BiologicalProcess-EBI-UniProt-GOA-ACAP-ARAP_13.05.2021_00h00	0.0115708	0.115708	0.15642	0.312841	[5, 6, 7]	Group6	6.66667	1	[NTSR1]
	GO:0051957	positive regulation of amino acid transport	GO_BiologicalProcess-EBI-UniProt-GOA-ACAP-ARAP_13.05.2021_00h00	0.0184534	0.0369068	0.15642	0.312841	[4, 5, 6, 7, 8]	Group6	4.16667	1	[NTSR1]			Color scale:	-0.9	-0.8	-0.7	-0.6	-0.5	-0.4	-0.3	-0.2	-0.1	0	0.1	0.2	0.3	0.4	0.5	0.6	0.7	0.8	0.9	1
	GO:0071545	inositol phosphate catabolic process	GO_BiologicalProcess-EBI-UniProt-GOA-ACAP-ARAP_13.05.2021_00h00	0.0146352	0.0878114	0.15642	0.312841	[5, 6, 7]	Group6	5.26316	1	[NTSR1]
	GO:2000193	positive regulation of fatty acid transport	GO_BiologicalProcess-EBI-UniProt-GOA-ACAP-ARAP_13.05.2021_00h00	0.0169278	0.0677112	0.15642	0.312841	[4, 5, 6, 7, 8]	Group6	4.54545	1	[NTSR1]
	GO:0010919	regulation of inositol phosphate biosynthetic process	GO_BiologicalProcess-EBI-UniProt-GOA-ACAP-ARAP_13.05.2021_00h00	0.0146352	0.0878114	0.15642	0.312841	[5, 6, 7, 8]	Group6	5.26316	1	[NTSR1]
	GO:0014047	glutamate secretion	GO_BiologicalProcess-EBI-UniProt-GOA-ACAP-ARAP_13.05.2021_00h00	0.0184534	0.0369068	0.15642	0.312841	[4, 6, 7, 8, 9]	Group6	4.16667	1	[NTSR1]
	GO:0014048	regulation of glutamate secretion	GO_BiologicalProcess-EBI-UniProt-GOA-ACAP-ARAP_13.05.2021_00h00	0.0146352	0.0878114	0.15642	0.312841	[4, 5, 6, 7, 8, 9, 10]	Group6	5.26316	1	[NTSR1]
	GO:0015812	gamma-aminobutyric acid transport	GO_BiologicalProcess-EBI-UniProt-GOA-ACAP-ARAP_13.05.2021_00h00	0.0108033	0.118836	0.15642	0.312841	[6, 7, 8]	Group6	7.14286	1	[NTSR1]
	GO:0042940	D-amino acid transport	GO_BiologicalProcess-EBI-UniProt-GOA-ACAP-ARAP_13.05.2021_00h00	0.00618663	0.105173	0.15642	0.312841	[6, 7, 8]	Group6	12.5	1	[NTSR1]
	GO:0060080	inhibitory postsynaptic potential	GO_BiologicalProcess-EBI-UniProt-GOA-ACAP-ARAP_13.05.2021_00h00	0.0123377	0.111039	0.15642	0.312841	[5, 6, 7, 8, 9]	Group6	6.25	1	[NTSR1]
	GO:0060732	positive regulation of inositol phosphate biosynthetic process	GO_BiologicalProcess-EBI-UniProt-GOA-ACAP-ARAP_13.05.2021_00h00	0.0131041	0.104833	0.15642	0.312841	[5, 6, 7, 8, 9]	Group6	5.88235	1	[NTSR1]
	GO:0098828	modulation of inhibitory postsynaptic potential	GO_BiologicalProcess-EBI-UniProt-GOA-ACAP-ARAP_13.05.2021_00h00	0.00464331	0.0882229	0.15642	0.312841	[4, 5, 6, 7, 8, 9, 10]	Group6	16.6667	1	[NTSR1]
	GO:0014049	positive regulation of glutamate secretion	GO_BiologicalProcess-EBI-UniProt-GOA-ACAP-ARAP_13.05.2021_00h00	0.0092666	0.120466	0.15642	0.312841	[4, 5, 6, 7, 8, 9, 10, 11]	Group6	8.33333	1	[NTSR1]
	GO:0014051	gamma-aminobutyric acid secretion	GO_BiologicalProcess-EBI-UniProt-GOA-ACAP-ARAP_13.05.2021_00h00	0.00618663	0.105173	0.15642	0.312841	[6, 7, 8, 9]	Group6	12.5	1	[NTSR1]
	GO:0014052	regulation of gamma-aminobutyric acid secretion	GO_BiologicalProcess-EBI-UniProt-GOA-ACAP-ARAP_13.05.2021_00h00	0.00464331	0.0882229	0.15642	0.312841	[5, 6, 7, 8, 9, 10]	Group6	16.6667	1	[NTSR1]
	GO:0014054	positive regulation of gamma-aminobutyric acid secretion	GO_BiologicalProcess-EBI-UniProt-GOA-ACAP-ARAP_13.05.2021_00h00	0.00232416	0.0511316	0.15642	0.312841	[4, 5, 6, 7, 8, 9, 10, 11]	Group6	33.3333	1	[NTSR1]
	GO:0016492	G protein-coupled neurotensin receptor activity	GO_BiologicalProcess-EBI-UniProt-GOA-ACAP-ARAP_13.05.2021_00h00	0.00155	0.03565	0.15642	0.312841	[6, 7, 8, 9]	Group6	50	1	[NTSR1]
	GO:0032303	regulation of icosanoid secretion	GO_BiologicalProcess-EBI-UniProt-GOA-ACAP-ARAP_13.05.2021_00h00	0.0161642	0.0808208	0.15642	0.312841	[5, 6, 7, 8, 9, 10]	Group6	4.7619	1	[NTSR1]
	GO:0032305	positive regulation of icosanoid secretion	GO_BiologicalProcess-EBI-UniProt-GOA-ACAP-ARAP_13.05.2021_00h00	0.0138699	0.0970896	0.15642	0.312841	[4, 5, 6, 7, 8, 9, 10, 11]	Group6	5.55556	1	[NTSR1]
	GO:0051284	positive regulation of sequestering of calcium ion	GO_BiologicalProcess-EBI-UniProt-GOA-ACAP-ARAP_13.05.2021_00h00	0.0131041	0.104833	0.15642	0.312841	[3, 4, 5, 6, 9, 10, 11, 12]	Group6	5.88235	1	[NTSR1]
	GO:0051938	L-glutamate import	GO_BiologicalProcess-EBI-UniProt-GOA-ACAP-ARAP_13.05.2021_00h00	0.0123377	0.111039	0.15642	0.312841	[6, 7, 8, 9]	Group6	6.25	1	[NTSR1]
	GO:0097151	positive regulation of inhibitory postsynaptic potential	GO_BiologicalProcess-EBI-UniProt-GOA-ACAP-ARAP_13.05.2021_00h00	0.00464331	0.0882229	0.15642	0.312841	[4, 5, 6, 7, 8, 9, 10, 11]	Group6	16.6667	1	[NTSR1]
	GO:0070779	D-aspartate import across plasma membrane	GO_BiologicalProcess-EBI-UniProt-GOA-ACAP-ARAP_13.05.2021_00h00	0.00387082	0.0774164	0.15642	0.312841	[5, 6, 7, 8, 9, 10, 11]	Group6	20	1	[NTSR1]
	GO:0098712	L-glutamate import across plasma membrane	GO_BiologicalProcess-EBI-UniProt-GOA-ACAP-ARAP_13.05.2021_00h00	0.0123377	0.111039	0.15642	0.312841	[5, 6, 7, 8, 9, 10, 11]	Group6	6.25	1	[NTSR1]
	GO:0010523	negative regulation of calcium ion transport into cytosol	GO_BiologicalProcess-EBI-UniProt-GOA-ACAP-ARAP_13.05.2021_00h00	0.0169278	0.0677112	0.15642	0.312841	[3, 4, 5, 6, 7, 8, 9, 10, 11, 12, 13, 14]	Group6	4.54545	1	[NTSR1]
	GO:0070777	D-aspartate transport	GO_BiologicalProcess-EBI-UniProt-GOA-ACAP-ARAP_13.05.2021_00h00	0.00387082	0.0774164	0.15642	0.312841	[7, 8, 9, 10]	Group6	20	1	[NTSR1]
	GO:0090237	regulation of arachidonic acid secretion	GO_BiologicalProcess-EBI-UniProt-GOA-ACAP-ARAP_13.05.2021_00h00	0.00618663	0.105173	0.15642	0.312841	[6, 7, 8, 9, 10, 11]	Group6	12.5	1	[NTSR1]
	GO:0090238	positive regulation of arachidonic acid secretion	GO_BiologicalProcess-EBI-UniProt-GOA-ACAP-ARAP_13.05.2021_00h00	0.00464331	0.0882229	0.15642	0.312841	[5, 6, 7, 8, 9, 10, 11, 12]	Group6	16.6667	1	[NTSR1]
	GO:0033081	regulation of T cell differentiation in thymus	GO_BiologicalProcess-EBI-UniProt-GOA-ACAP-ARAP_13.05.2021_00h00	0.0192154	0.0192154	0.259356	0.259356	[7, 8, 9, 10, 11, 12, 13]	Group7	4	1	[ADA]
	GO:0002314	germinal center B cell differentiation	GO_BiologicalProcess-EBI-UniProt-GOA-ACAP-ARAP_13.05.2021_00h00	0.00618663	0.105173	0.259356	0.259356	[7, 8, 9, 10, 11, 12, 13, 14]	Group7	12.5	1	[ADA]
	GO:0033089	positive regulation of T cell differentiation in thymus	GO_BiologicalProcess-EBI-UniProt-GOA-ACAP-ARAP_13.05.2021_00h00	0.00772772	0.115916	0.259356	0.259356	[7, 8, 9, 10, 11, 12, 13, 14]	Group7	10	1	[ADA]
	GO:0042754	negative regulation of circadian rhythm	GO_BiologicalProcess-EBI-UniProt-GOA-ACAP-ARAP_13.05.2021_00h00	0.0123377	0.111039	0.259356	0.259356	[2, 3, 4]	Group7	6.25	1	[ADA]
	GO:0043901	negative regulation of multi-organism process	GO_BiologicalProcess-EBI-UniProt-GOA-ACAP-ARAP_13.05.2021_00h00	0.0176909	0.0530726	0.259356	0.259356	[2, 3, 4]	Group7	4.34783	1	[ADA]
	GO:0048521	negative regulation of behavior	GO_BiologicalProcess-EBI-UniProt-GOA-ACAP-ARAP_13.05.2021_00h00	0.0138699	0.0970896	0.259356	0.259356	[2, 3, 4]	Group7	5.55556	1	[ADA]
	GO:0002467	germinal center formation	GO_BiologicalProcess-EBI-UniProt-GOA-ACAP-ARAP_13.05.2021_00h00	0.0115708	0.115708	0.259356	0.259356	[3, 4, 5]	Group7	6.66667	1	[ADA]
	GO:0033631	cell-cell adhesion mediated by integrin	GO_BiologicalProcess-EBI-UniProt-GOA-ACAP-ARAP_13.05.2021_00h00	0.0123377	0.111039	0.259356	0.259356	[4]	Group7	6.25	1	[ADA]
	GO:0042749	regulation of circadian sleep/wake cycle	GO_BiologicalProcess-EBI-UniProt-GOA-ACAP-ARAP_13.05.2021_00h00	0.0176909	0.0530726	0.259356	0.259356	[3, 4, 5]	Group7	4.34783	1	[ADA]
	GO:0050802	circadian sleep/wake cycle, sleep	GO_BiologicalProcess-EBI-UniProt-GOA-ACAP-ARAP_13.05.2021_00h00	0.0169278	0.0677112	0.259356	0.259356	[3, 5, 6]	Group7	4.54545	1	[ADA]
	GO:0070254	mucus secretion	GO_BiologicalProcess-EBI-UniProt-GOA-ACAP-ARAP_13.05.2021_00h00	0.0115708	0.115708	0.259356	0.259356	[3, 5, 6]	Group7	6.66667	1	[ADA]
	GO:0007620	copulation	GO_BiologicalProcess-EBI-UniProt-GOA-ACAP-ARAP_13.05.2021_00h00	0.0192154	0.0192154	0.259356	0.259356	[4, 5, 6]	Group7	4	1	[ADA]
	GO:0043084	penile erection	GO_BiologicalProcess-EBI-UniProt-GOA-ACAP-ARAP_13.05.2021_00h00	0.0115708	0.115708	0.259356	0.259356	[3, 4, 5, 6, 7]	Group7	6.66667	1	[ADA]
	GO:0043101	purine-containing compound salvage	GO_BiologicalProcess-EBI-UniProt-GOA-ACAP-ARAP_13.05.2021_00h00	0.0123377	0.111039	0.259356	0.259356	[4, 5, 6]	Group7	6.25	1	[ADA]
	GO:0070255	regulation of mucus secretion	GO_BiologicalProcess-EBI-UniProt-GOA-ACAP-ARAP_13.05.2021_00h00	0.00695745	0.111319	0.259356	0.259356	[3, 4, 5, 6, 7]	Group7	11.1111	1	[ADA]
	GO:0033197	response to vitamin E	GO_BiologicalProcess-EBI-UniProt-GOA-ACAP-ARAP_13.05.2021_00h00	0.0115708	0.115708	0.259356	0.259356	[4, 5, 7]	Group7	6.66667	1	[ADA]
	GO:0002634	regulation of germinal center formation	GO_BiologicalProcess-EBI-UniProt-GOA-ACAP-ARAP_13.05.2021_00h00	0.00618663	0.105173	0.259356	0.259356	[4, 5, 6, 7]	Group7	12.5	1	[ADA]
	GO:0002636	positive regulation of germinal center formation	GO_BiologicalProcess-EBI-UniProt-GOA-ACAP-ARAP_13.05.2021_00h00	0.00155	0.03565	0.259356	0.259356	[3, 4, 5, 6, 7, 8]	Group7	50	1	[ADA]
	GO:0033632	regulation of cell-cell adhesion mediated by integrin	GO_BiologicalProcess-EBI-UniProt-GOA-ACAP-ARAP_13.05.2021_00h00	0.00849744	0.118964	0.259356	0.259356	[5, 6]	Group7	9.09091	1	[ADA]
	GO:0035588	G protein-coupled purinergic receptor signaling pathway	GO_BiologicalProcess-EBI-UniProt-GOA-ACAP-ARAP_13.05.2021_00h00	0.0100352	0.120422	0.259356	0.259356	[4, 5, 6, 7]	Group7	7.69231	1	[ADA]
	GO:0042321	negative regulation of circadian sleep/wake cycle, sleep	GO_BiologicalProcess-EBI-UniProt-GOA-ACAP-ARAP_13.05.2021_00h00	0.00387082	0.0774164	0.259356	0.259356	[3, 4, 5, 6, 7, 8]	Group7	20	1	[ADA]
	GO:0042748	circadian sleep/wake cycle, non-REM sleep	GO_BiologicalProcess-EBI-UniProt-GOA-ACAP-ARAP_13.05.2021_00h00	0.00618663	0.105173	0.259356	0.259356	[4, 5, 6, 7]	Group7	12.5	1	[ADA]
	GO:0045187	regulation of circadian sleep/wake cycle, sleep	GO_BiologicalProcess-EBI-UniProt-GOA-ACAP-ARAP_13.05.2021_00h00	0.0138699	0.0970896	0.259356	0.259356	[4, 5, 6, 7]	Group7	5.55556	1	[ADA]
	GO:0048537	mucosa-associated lymphoid tissue development	GO_BiologicalProcess-EBI-UniProt-GOA-ACAP-ARAP_13.05.2021_00h00	0.00541525	0.0974745	0.259356	0.259356	[4, 5, 6, 7]	Group7	14.2857	1	[ADA]
	GO:0051608	histamine transport	GO_BiologicalProcess-EBI-UniProt-GOA-ACAP-ARAP_13.05.2021_00h00	0.0138699	0.0970896	0.259356	0.259356	[5, 6]	Group7	5.55556	1	[ADA]
	GO:0060405	regulation of penile erection	GO_BiologicalProcess-EBI-UniProt-GOA-ACAP-ARAP_13.05.2021_00h00	0.00772772	0.115916	0.259356	0.259356	[3, 4, 5, 6, 7, 8]	Group7	10	1	[ADA]
	GO:0070256	negative regulation of mucus secretion	GO_BiologicalProcess-EBI-UniProt-GOA-ACAP-ARAP_13.05.2021_00h00	0.00155	0.03565	0.259356	0.259356	[3, 4, 5, 6, 7, 8]	Group7	50	1	[ADA]
	GO:0001821	histamine secretion	GO_BiologicalProcess-EBI-UniProt-GOA-ACAP-ARAP_13.05.2021_00h00	0.0115708	0.115708	0.259356	0.259356	[5, 6, 7]	Group7	6.66667	1	[ADA]
	GO:0006144	purine nucleobase metabolic process	GO_BiologicalProcess-EBI-UniProt-GOA-ACAP-ARAP_13.05.2021_00h00	0.0184534	0.0369068	0.259356	0.259356	[5, 6, 7]	Group7	4.16667	1	[ADA]
	GO:0009120	deoxyribonucleoside metabolic process	GO_BiologicalProcess-EBI-UniProt-GOA-ACAP-ARAP_13.05.2021_00h00	0.0092666	0.120466	0.259356	0.259356	[5, 6, 7]	Group7	8.33333	1	[ADA]
	GO:0046112	nucleobase biosynthetic process	GO_BiologicalProcess-EBI-UniProt-GOA-ACAP-ARAP_13.05.2021_00h00	0.0184534	0.0369068	0.259356	0.259356	[5, 6, 7]	Group7	4.16667	1	[ADA]
	GO:0060407	negative regulation of penile erection	GO_BiologicalProcess-EBI-UniProt-GOA-ACAP-ARAP_13.05.2021_00h00	0.00077528	0.0186067	0.259356	0.259356	[3, 4, 5, 6, 7, 8, 9]	Group7	100	1	[ADA]
	GO:0009113	purine nucleobase biosynthetic process	GO_BiologicalProcess-EBI-UniProt-GOA-ACAP-ARAP_13.05.2021_00h00	0.0100352	0.120422	0.259356	0.259356	[4, 6, 7, 8]	Group7	7.69231	1	[ADA]
	GO:0002905	regulation of mature B cell apoptotic process	GO_BiologicalProcess-EBI-UniProt-GOA-ACAP-ARAP_13.05.2021_00h00	0.00232416	0.0511316	0.259356	0.259356	[3, 4, 6, 9, 10]	Group7	33.3333	1	[ADA]
	GO:0001973	G protein-coupled adenosine receptor signaling pathway	GO_BiologicalProcess-EBI-UniProt-GOA-ACAP-ARAP_13.05.2021_00h00	0.0100352	0.120422	0.259356	0.259356	[5, 6, 7, 8]	Group7	7.69231	1	[ADA]
	GO:0002901	mature B cell apoptotic process	GO_BiologicalProcess-EBI-UniProt-GOA-ACAP-ARAP_13.05.2021_00h00	0.00232416	0.0511316	0.259356	0.259356	[5, 8]	Group7	33.3333	1	[ADA]
	GO:0042323	negative regulation of circadian sleep/wake cycle, non-REM sleep	GO_BiologicalProcess-EBI-UniProt-GOA-ACAP-ARAP_13.05.2021_00h00	0.00155	0.03565	0.259356	0.259356	[4, 5, 6, 7, 8, 9]	Group7	50	1	[ADA]
	GO:0045188	regulation of circadian sleep/wake cycle, non-REM sleep	GO_BiologicalProcess-EBI-UniProt-GOA-ACAP-ARAP_13.05.2021_00h00	0.00541525	0.0974745	0.259356	0.259356	[5, 6, 7, 8]	Group7	14.2857	1	[ADA]
	GO:0048541	Peyer's patch development	GO_BiologicalProcess-EBI-UniProt-GOA-ACAP-ARAP_13.05.2021_00h00	0.00541525	0.0974745	0.259356	0.259356	[5, 6, 7, 8]	Group7	14.2857	1	[ADA]
	GO:0001829	trophectodermal cell differentiation	GO_BiologicalProcess-EBI-UniProt-GOA-ACAP-ARAP_13.05.2021_00h00	0.0146352	0.0878114	0.259356	0.259356	[4, 5, 6, 9, 10]	Group7	5.26316	1	[ADA]
	GO:0001783	B cell apoptotic process	GO_BiologicalProcess-EBI-UniProt-GOA-ACAP-ARAP_13.05.2021_00h00	0.0161642	0.0808208	0.259356	0.259356	[7]	Group7	4.7619	1	[ADA]
	GO:0006152	purine nucleoside catabolic process	GO_BiologicalProcess-EBI-UniProt-GOA-ACAP-ARAP_13.05.2021_00h00	0.0092666	0.120466	0.259356	0.259356	[6, 7, 8]	Group7	8.33333	1	[ADA]
	GO:0009125	nucleoside monophosphate catabolic process	GO_BiologicalProcess-EBI-UniProt-GOA-ACAP-ARAP_13.05.2021_00h00	0.0123377	0.111039	0.259356	0.259356	[6, 7, 8]	Group7	6.25	1	[ADA]
	GO:0009143	nucleoside triphosphate catabolic process	GO_BiologicalProcess-EBI-UniProt-GOA-ACAP-ARAP_13.05.2021_00h00	0.0092666	0.120466	0.259356	0.259356	[6, 7, 8]	Group7	8.33333	1	[ADA]
	GO:0009162	deoxyribonucleoside monophosphate metabolic process	GO_BiologicalProcess-EBI-UniProt-GOA-ACAP-ARAP_13.05.2021_00h00	0.0146352	0.0878114	0.259356	0.259356	[6, 7, 8]	Group7	5.26316	1	[ADA]
	GO:0009200	deoxyribonucleoside triphosphate metabolic process	GO_BiologicalProcess-EBI-UniProt-GOA-ACAP-ARAP_13.05.2021_00h00	0.0123377	0.111039	0.259356	0.259356	[6, 7, 8]	Group7	6.25	1	[ADA]
	GO:0042451	purine nucleoside biosynthetic process	GO_BiologicalProcess-EBI-UniProt-GOA-ACAP-ARAP_13.05.2021_00h00	0.0100352	0.120422	0.259356	0.259356	[6, 7, 8]	Group7	7.69231	1	[ADA]
	GO:0042454	ribonucleoside catabolic process	GO_BiologicalProcess-EBI-UniProt-GOA-ACAP-ARAP_13.05.2021_00h00	0.0192154	0.0192154	0.259356	0.259356	[6, 7, 8]	Group7	4	1	[ADA]
	GO:0042455	ribonucleoside biosynthetic process	GO_BiologicalProcess-EBI-UniProt-GOA-ACAP-ARAP_13.05.2021_00h00	0.0100352	0.120422	0.259356	0.259356	[6, 7, 8]	Group7	7.69231	1	[ADA]
	GO:0043096	purine nucleobase salvage	GO_BiologicalProcess-EBI-UniProt-GOA-ACAP-ARAP_13.05.2021_00h00	0.00309777	0.0650532	0.259356	0.259356	[5, 6, 7, 8, 9]	Group7	25	1	[ADA]
	GO:0043173	nucleotide salvage	GO_BiologicalProcess-EBI-UniProt-GOA-ACAP-ARAP_13.05.2021_00h00	0.0108033	0.118836	0.259356	0.259356	[4, 7, 8, 9]	Group7	7.14286	1	[ADA]
	GO:0046100	hypoxanthine metabolic process	GO_BiologicalProcess-EBI-UniProt-GOA-ACAP-ARAP_13.05.2021_00h00	0.00464331	0.0882229	0.259356	0.259356	[6, 7, 8]	Group7	16.6667	1	[ADA]
	GO:0046110	xanthine metabolic process	GO_BiologicalProcess-EBI-UniProt-GOA-ACAP-ARAP_13.05.2021_00h00	0.00232416	0.0511316	0.259356	0.259356	[6, 7, 8]	Group7	33.3333	1	[ADA]
	GO:0046121	deoxyribonucleoside catabolic process	GO_BiologicalProcess-EBI-UniProt-GOA-ACAP-ARAP_13.05.2021_00h00	0.00541525	0.0974745	0.259356	0.259356	[6, 7, 8]	Group7	14.2857	1	[ADA]
	GO:0046122	purine deoxyribonucleoside metabolic process	GO_BiologicalProcess-EBI-UniProt-GOA-ACAP-ARAP_13.05.2021_00h00	0.00464331	0.0882229	0.259356	0.259356	[6, 7, 8]	Group7	16.6667	1	[ADA]
	GO:0060167	regulation of adenosine receptor signaling pathway	GO_BiologicalProcess-EBI-UniProt-GOA-ACAP-ARAP_13.05.2021_00h00	0.00309777	0.0650532	0.259356	0.259356	[5, 6, 7, 8, 9]	Group7	25	1	[ADA]
	GO:0009264	deoxyribonucleotide catabolic process	GO_BiologicalProcess-EBI-UniProt-GOA-ACAP-ARAP_13.05.2021_00h00	0.0192154	0.0192154	0.259356	0.259356	[5, 7, 8, 9]	Group7	4	1	[ADA]
	GO:0046101	hypoxanthine biosynthetic process	GO_BiologicalProcess-EBI-UniProt-GOA-ACAP-ARAP_13.05.2021_00h00	0.00309777	0.0650532	0.259356	0.259356	[5, 7, 8, 9]	Group7	25	1	[ADA]
	GO:0046111	xanthine biosynthetic process	GO_BiologicalProcess-EBI-UniProt-GOA-ACAP-ARAP_13.05.2021_00h00	0.00077528	0.0186067	0.259356	0.259356	[5, 7, 8, 9]	Group7	100	1	[ADA]
	GO:0002906	negative regulation of mature B cell apoptotic process	GO_BiologicalProcess-EBI-UniProt-GOA-ACAP-ARAP_13.05.2021_00h00	0.00232416	0.0511316	0.259356	0.259356	[4, 5, 6, 7, 9, 10, 11]	Group7	33.3333	1	[ADA]
	GO:0032261	purine nucleotide salvage	GO_BiologicalProcess-EBI-UniProt-GOA-ACAP-ARAP_13.05.2021_00h00	0.00541525	0.0974745	0.259356	0.259356	[5, 6, 7, 8, 9, 10]	Group7	14.2857	1	[ADA]
	GO:0050857	positive regulation of antigen receptor-mediated signaling pathway	GO_BiologicalProcess-EBI-UniProt-GOA-ACAP-ARAP_13.05.2021_00h00	0.0184534	0.0369068	0.259356	0.259356	[4, 5, 6, 7, 8, 9, 10, 11]	Group7	4.16667	1	[ADA]
	GO:0060169	negative regulation of adenosine receptor signaling pathway	GO_BiologicalProcess-EBI-UniProt-GOA-ACAP-ARAP_13.05.2021_00h00	0.00077528	0.0186067	0.259356	0.259356	[5, 6, 7, 8, 9, 10]	Group7	100	1	[ADA]
	GO:0009127	purine nucleoside monophosphate biosynthetic process	GO_BiologicalProcess-EBI-UniProt-GOA-ACAP-ARAP_13.05.2021_00h00	0.0184534	0.0369068	0.259356	0.259356	[7, 8, 9]	Group7	4.16667	1	[ADA]
	GO:0009128	purine nucleoside monophosphate catabolic process	GO_BiologicalProcess-EBI-UniProt-GOA-ACAP-ARAP_13.05.2021_00h00	0.00849744	0.118964	0.259356	0.259356	[7, 8, 9]	Group7	9.09091	1	[ADA]
	GO:0009146	purine nucleoside triphosphate catabolic process	GO_BiologicalProcess-EBI-UniProt-GOA-ACAP-ARAP_13.05.2021_00h00	0.00387082	0.0774164	0.259356	0.259356	[7, 8, 9]	Group7	20	1	[ADA]
	GO:0009151	purine deoxyribonucleotide metabolic process	GO_BiologicalProcess-EBI-UniProt-GOA-ACAP-ARAP_13.05.2021_00h00	0.0123377	0.111039	0.259356	0.259356	[6, 7, 8, 9, 10]	Group7	6.25	1	[ADA]
	GO:0009158	ribonucleoside monophosphate catabolic process	GO_BiologicalProcess-EBI-UniProt-GOA-ACAP-ARAP_13.05.2021_00h00	0.00849744	0.118964	0.259356	0.259356	[7, 8, 9]	Group7	9.09091	1	[ADA]
	GO:0009159	deoxyribonucleoside monophosphate catabolic process	GO_BiologicalProcess-EBI-UniProt-GOA-ACAP-ARAP_13.05.2021_00h00	0.00849744	0.118964	0.259356	0.259356	[7, 8, 9]	Group7	9.09091	1	[ADA]
	GO:0009170	purine deoxyribonucleoside monophosphate metabolic process	GO_BiologicalProcess-EBI-UniProt-GOA-ACAP-ARAP_13.05.2021_00h00	0.00695745	0.111319	0.259356	0.259356	[7, 8, 9]	Group7	11.1111	1	[ADA]
	GO:0009204	deoxyribonucleoside triphosphate catabolic process	GO_BiologicalProcess-EBI-UniProt-GOA-ACAP-ARAP_13.05.2021_00h00	0.00541525	0.0974745	0.259356	0.259356	[7, 8, 9]	Group7	14.2857	1	[ADA]
	GO:0009215	purine deoxyribonucleoside triphosphate metabolic process	GO_BiologicalProcess-EBI-UniProt-GOA-ACAP-ARAP_13.05.2021_00h00	0.00618663	0.105173	0.259356	0.259356	[7, 8, 9]	Group7	12.5	1	[ADA]
	GO:0043103	hypoxanthine salvage	GO_BiologicalProcess-EBI-UniProt-GOA-ACAP-ARAP_13.05.2021_00h00	0.00155	0.03565	0.259356	0.259356	[6, 7, 8, 9, 10]	Group7	50	1	[ADA]
	GO:0046085	adenosine metabolic process	GO_BiologicalProcess-EBI-UniProt-GOA-ACAP-ARAP_13.05.2021_00h00	0.0100352	0.120422	0.259356	0.259356	[7, 8, 9]	Group7	7.69231	1	[ADA]
	GO:0046090	deoxyadenosine metabolic process	GO_BiologicalProcess-EBI-UniProt-GOA-ACAP-ARAP_13.05.2021_00h00	0.00232416	0.0511316	0.259356	0.259356	[7, 8, 9]	Group7	33.3333	1	[ADA]
	GO:0046102	inosine metabolic process	GO_BiologicalProcess-EBI-UniProt-GOA-ACAP-ARAP_13.05.2021_00h00	0.00618663	0.105173	0.259356	0.259356	[7, 8, 9]	Group7	12.5	1	[ADA]
	GO:0046124	purine deoxyribonucleoside catabolic process	GO_BiologicalProcess-EBI-UniProt-GOA-ACAP-ARAP_13.05.2021_00h00	0.00387082	0.0774164	0.259356	0.259356	[7, 8, 9]	Group7	20	1	[ADA]
	GO:0046129	purine ribonucleoside biosynthetic process	GO_BiologicalProcess-EBI-UniProt-GOA-ACAP-ARAP_13.05.2021_00h00	0.0100352	0.120422	0.259356	0.259356	[7, 8, 9]	Group7	7.69231	1	[ADA]
	GO:0046130	purine ribonucleoside catabolic process	GO_BiologicalProcess-EBI-UniProt-GOA-ACAP-ARAP_13.05.2021_00h00	0.00772772	0.115916	0.259356	0.259356	[7, 8, 9]	Group7	10	1	[ADA]
	GO:0002902	regulation of B cell apoptotic process	GO_BiologicalProcess-EBI-UniProt-GOA-ACAP-ARAP_13.05.2021_00h00	0.0123377	0.111039	0.259356	0.259356	[8, 9]	Group7	6.25	1	[ADA]
	GO:0009155	purine deoxyribonucleotide catabolic process	GO_BiologicalProcess-EBI-UniProt-GOA-ACAP-ARAP_13.05.2021_00h00	0.00772772	0.115916	0.259356	0.259356	[6, 7, 8, 9, 10, 11]	Group7	10	1	[ADA]
	GO:0046033	AMP metabolic process	GO_BiologicalProcess-EBI-UniProt-GOA-ACAP-ARAP_13.05.2021_00h00	0.0138699	0.0970896	0.259356	0.259356	[7, 8, 9, 10]	Group7	5.55556	1	[ADA]
	GO:0050862	positive regulation of T cell receptor signaling pathway	GO_BiologicalProcess-EBI-UniProt-GOA-ACAP-ARAP_13.05.2021_00h00	0.0115708	0.115708	0.259356	0.259356	[5, 6, 7, 8, 9, 10, 11, 12]	Group7	6.66667	1	[ADA]
	GO:0002903	negative regulation of B cell apoptotic process	GO_BiologicalProcess-EBI-UniProt-GOA-ACAP-ARAP_13.05.2021_00h00	0.00772772	0.115916	0.259356	0.259356	[8, 9, 10]	Group7	10	1	[ADA]
	GO:0006154	adenosine catabolic process	GO_BiologicalProcess-EBI-UniProt-GOA-ACAP-ARAP_13.05.2021_00h00	0.00464331	0.0882229	0.259356	0.259356	[8, 9, 10]	Group7	16.6667	1	[ADA]
	GO:0006157	deoxyadenosine catabolic process	GO_BiologicalProcess-EBI-UniProt-GOA-ACAP-ARAP_13.05.2021_00h00	0.00232416	0.0511316	0.259356	0.259356	[8, 9, 10]	Group7	33.3333	1	[ADA]
	GO:0006196	AMP catabolic process	GO_BiologicalProcess-EBI-UniProt-GOA-ACAP-ARAP_13.05.2021_00h00	0.00387082	0.0774164	0.259356	0.259356	[7, 8, 9, 10, 11]	Group7	20	1	[ADA]
	GO:0009168	purine ribonucleoside monophosphate biosynthetic process	GO_BiologicalProcess-EBI-UniProt-GOA-ACAP-ARAP_13.05.2021_00h00	0.0169278	0.0677112	0.259356	0.259356	[8, 9, 10]	Group7	4.54545	1	[ADA]
	GO:0009169	purine ribonucleoside monophosphate catabolic process	GO_BiologicalProcess-EBI-UniProt-GOA-ACAP-ARAP_13.05.2021_00h00	0.00772772	0.115916	0.259356	0.259356	[8, 9, 10]	Group7	10	1	[ADA]
	GO:0009172	purine deoxyribonucleoside monophosphate catabolic process	GO_BiologicalProcess-EBI-UniProt-GOA-ACAP-ARAP_13.05.2021_00h00	0.00464331	0.0882229	0.259356	0.259356	[8, 9, 10]	Group7	16.6667	1	[ADA]
	GO:0009217	purine deoxyribonucleoside triphosphate catabolic process	GO_BiologicalProcess-EBI-UniProt-GOA-ACAP-ARAP_13.05.2021_00h00	0.00309777	0.0650532	0.259356	0.259356	[8, 9, 10]	Group7	25	1	[ADA]
	GO:0046053	dAMP metabolic process	GO_BiologicalProcess-EBI-UniProt-GOA-ACAP-ARAP_13.05.2021_00h00	0.00387082	0.0774164	0.259356	0.259356	[7, 8, 9, 10, 11]	Group7	20	1	[ADA]
	GO:0046060	dATP metabolic process	GO_BiologicalProcess-EBI-UniProt-GOA-ACAP-ARAP_13.05.2021_00h00	0.00309777	0.0650532	0.259356	0.259356	[7, 8, 9, 10, 11]	Group7	25	1	[ADA]
	GO:0046103	inosine biosynthetic process	GO_BiologicalProcess-EBI-UniProt-GOA-ACAP-ARAP_13.05.2021_00h00	0.00309777	0.0650532	0.259356	0.259356	[8, 9, 10]	Group7	25	1	[ADA]
	GO:0046059	dAMP catabolic process	GO_BiologicalProcess-EBI-UniProt-GOA-ACAP-ARAP_13.05.2021_00h00	0.00232416	0.0511316	0.259356	0.259356	[7, 8, 9, 10, 11, 12]	Group7	33.3333	1	[ADA]
	GO:0046061	dATP catabolic process	GO_BiologicalProcess-EBI-UniProt-GOA-ACAP-ARAP_13.05.2021_00h00	0.00155	0.03565	0.259356	0.259356	[7, 8, 9, 10, 11, 12]	Group7	50	1	[ADA]
[truncated: 11 more columns]

## Sheet: SSC11
A	ClueGO results													B	PCIT results
	ID	Term	Ontology Source	Term PValue	Term PValue Corrected with Bonferroni step down	Group PValue	Group PValue Corrected with Bonferroni step down	GOLevels	GOGroups	% Associated Genes	Nr. Genes	Associated Genes Found				B4GALT3	RNF103	CSNK1G2	MEPCE	USP25	XIAP	CASP7	PSMB4	PGAP2	ENSSSCG00000035960	ENSSSCG00000062692	LYMPH_phago	CORT_hair	gdT	Bcells_PBMC	NK_events	NK_PBMCs	NEU	rNeuLym	HMTCRIT	HEMOGLOBINA	CRP	LEU	MON	HAPTO	PHAGO	ERY	LYM	IgM	IgG	MONO_phago
	GO:0070003	threonine-type peptidase activity	GO_BiologicalProcess-EBI-UniProt-GOA-ACAP-ARAP_13.05.2021_00h00	0.0123938	0.0123938	0.017313	0.0519389	[6, 7]	Group0	4	1	[PSMB4]			B4GALT3	1	0.554887	0.419983	0.594095	0.603244	NA	0.422315	0.536299	0.547766	0.40654	-0.266597	-0.163809	0.133928	NA	NA	NA	NA	NA	NA	NA	NA	NA	NA	NA	NA	NA	NA	NA	NA	NA	NA
	GO:0004298	threonine-type endopeptidase activity	GO_BiologicalProcess-EBI-UniProt-GOA-ACAP-ARAP_13.05.2021_00h00	0.00695745	0.0556596	0.017313	0.0519389	[7, 8]	Group0	7.14286	1	[PSMB4]			RNF103	0.554887	1	0.579625	0.655091	0.706321	0.640072	0.517735	0.483405	0.540471	0.465341	-0.315581	NA	NA	-0.178556	-0.185252	0.157428	0.170722	NA	NA	NA	NA	NA	NA	NA	NA	NA	NA	NA	NA	NA	NA
	GO:0010499	proteasomal ubiquitin-independent protein catabolic process	GO_BiologicalProcess-EBI-UniProt-GOA-ACAP-ARAP_13.05.2021_00h00	0.0109138	0.0327414	0.017313	0.0519389	[6, 7, 8, 9]	Group0	4.54545	1	[PSMB4]			CSNK1G2	0.419983	0.579625	1	0.706331	0.598673	0.543082	0.537901	0.602978	0.610036	0.376038	-0.259684	NA	NA	NA	NA	NA	NA	0.361868	0.436372	NA	NA	NA	NA	NA	NA	NA	NA	NA	NA	NA	NA
	GO:0072733	response to staurosporine	GO_BiologicalProcess-EBI-UniProt-GOA-ACAP-ARAP_13.05.2021_00h00	0.00248976	0.042326	0.01042	0.0521001	[5, 6]	Group1	20	1	[CASP7]			MEPCE	0.594095	0.655091	0.706331	1	0.722877	0.594502	0.578429	0.723715	0.749255	0.556042	-0.288103	NA	NA	NA	NA	NA	NA	0.353213	0.540143	-0.159412	-0.163313	NA	NA	NA	NA	NA	NA	NA	NA	NA	NA
	GO:0072734	cellular response to staurosporine	GO_BiologicalProcess-EBI-UniProt-GOA-ACAP-ARAP_13.05.2021_00h00	0.00248976	0.042326	0.01042	0.0521001	[6, 7]	Group1	20	1	[CASP7]			USP25	0.603244	0.706321	0.598673	0.722877	1	0.753434	0.648719	0.658896	0.657866	0.495837	-0.273187	NA	NA	-0.214602	-0.187144	NA	NA	NA	NA	NA	NA	0.166841	NA	NA	NA	NA	NA	NA	NA	NA	NA
	GO:0097200	cysteine-type endopeptidase activity involved in execution phase of apoptosis	GO_BiologicalProcess-EBI-UniProt-GOA-ACAP-ARAP_13.05.2021_00h00	0.00943181	0.0565909	0.01042	0.0521001	[3, 6, 9, 10]	Group1	5.26316	1	[CASP7]			XIAP	NA	0.640072	0.543082	0.594502	0.753434	1	0.519123	0.51988	0.533807	0.375757	-0.25197	NA	NA	NA	-0.144384	NA	NA	NA	0.341604	NA	NA	0.170242	NA	NA	NA	NA	NA	NA	NA	NA	NA
	GO:1904292	regulation of ERAD pathway	GO_BiologicalProcess-EBI-UniProt-GOA-ACAP-ARAP_13.05.2021_00h00	0.00992602	0.0496301	0.0119007	0.0476028	[5, 6, 7, 8, 9, 10]	Group2	5	1	[USP25]			CASP7	0.422315	0.517735	0.537901	0.578429	0.648719	0.519123	1	0.521736	0.513588	NA	NA	NA	0.108903	NA	-0.189149	NA	NA	0.302499	0.32147	NA	NA	0.168218	0.21898	0.265343	NA	NA	NA	NA	NA	NA	NA
	GO:1904293	negative regulation of ERAD pathway	GO_BiologicalProcess-EBI-UniProt-GOA-ACAP-ARAP_13.05.2021_00h00	0.00298705	0.0477929	0.0119007	0.0476028	[4, 5, 6, 7, 8, 9, 10, 11]	Group2	16.6667	1	[USP25]			PSMB4	0.536299	0.483405	0.602978	0.723715	0.658896	0.51988	0.521736	1	0.660601	0.420673	-0.293226	NA	NA	-0.162865	NA	NA	NA	NA	NA	NA	NA	NA	NA	NA	0.175576	NA	NA	NA	NA	NA	NA
	GO:0019784	NEDD8-specific protease activity	GO_BiologicalProcess-EBI-UniProt-GOA-ACAP-ARAP_13.05.2021_00h00	0.00248976	0.042326	0.0119007	0.0476028	[8, 9]	Group2	20	1	[USP25]			PGAP2	0.547766	0.540471	0.610036	0.749255	0.657866	0.533807	0.513588	0.660601	1	0.550298	-0.225648	NA	NA	NA	NA	NA	NA	NA	0.487843	NA	NA	NA	NA	NA	NA	NA	NA	NA	NA	NA	NA
	GO:0036507	protein demannosylation	GO_BiologicalProcess-EBI-UniProt-GOA-ACAP-ARAP_13.05.2021_00h00	0.0119007	0.0238014	0.0119007	0.0476028	[6, 7, 8]	Group3	4.16667	1	[RNF103]			ENSSSCG00000035960	0.40654	0.465341	0.376038	0.556042	0.495837	0.375757	NA	0.420673	0.550298	1	NA	NA	NA	NA	NA	NA	NA	NA	0.367717	NA	NA	NA	NA	NA	NA	0.242609	-0.136173	-0.318828	NA	NA	NA
	GO:0036508	protein alpha-1,2-demannosylation	GO_BiologicalProcess-EBI-UniProt-GOA-ACAP-ARAP_13.05.2021_00h00	0.0119007	0.0238014	0.0119007	0.0476028	[7, 8, 9]	Group3	4.16667	1	[RNF103]			ENSSSCG00000062692	-0.266597	-0.315581	-0.259684	-0.288103	-0.273187	-0.25197	NA	-0.293226	-0.225648	NA	1	NA	NA	NA	NA	NA	NA	NA	NA	NA	NA	NA	NA	NA	NA	NA	NA	NA	-0.162769	-0.151814	0.141318
	GO:1904380	endoplasmic reticulum mannose trimming	GO_BiologicalProcess-EBI-UniProt-GOA-ACAP-ARAP_13.05.2021_00h00	0.01042	0.0416801	0.0119007	0.0476028	[8, 9, 10]	Group3	4.7619	1	[RNF103]			LYMPH_phago	-0.163809	NA	NA	NA	NA	NA	NA	NA	NA	NA	NA	1	NA	NA	NA	NA	NA	NA	NA	NA	NA	NA	NA	NA	NA	NA	NA	NA	NA	NA	NA
	GO:0019374	galactolipid metabolic process	GO_BiologicalProcess-EBI-UniProt-GOA-ACAP-ARAP_13.05.2021_00h00	0.0044776	0.0582089	0.00992602	0.0595561	[6, 7]	Group4	11.1111	1	[B4GALT3]			CORT_hair	0.133928	NA	NA	NA	NA	NA	0.108903	NA	NA	NA	NA	NA	1	NA	NA	NA	NA	NA	NA	NA	NA	NA	NA	NA	NA	NA	NA	NA	NA	NA	NA
	GO:0006677	glycosylceramide metabolic process	GO_BiologicalProcess-EBI-UniProt-GOA-ACAP-ARAP_13.05.2021_00h00	0.00943181	0.0565909	0.00992602	0.0595561	[6, 7, 8]	Group4	5.26316	1	[B4GALT3]			gdT	NA	-0.178556	NA	NA	-0.214602	NA	NA	-0.162865	NA	NA	NA	NA	NA	1	NA	NA	NA	NA	NA	NA	NA	NA	NA	NA	NA	NA	NA	NA	NA	NA	NA
	GO:0019375	galactolipid biosynthetic process	GO_BiologicalProcess-EBI-UniProt-GOA-ACAP-ARAP_13.05.2021_00h00	0.00298705	0.0477929	0.00992602	0.0595561	[6, 7, 8]	Group4	16.6667	1	[B4GALT3]			Bcells_PBMC	NA	-0.185252	NA	NA	-0.187144	-0.144384	-0.189149	NA	NA	NA	NA	NA	NA	NA	1	NA	NA	NA	NA	NA	NA	NA	NA	NA	NA	NA	NA	NA	NA	NA	NA
	GO:0006681	galactosylceramide metabolic process	GO_BiologicalProcess-EBI-UniProt-GOA-ACAP-ARAP_13.05.2021_00h00	0.00398097	0.0557336	0.00992602	0.0595561	[7, 8, 9]	Group4	12.5	1	[B4GALT3]			NK_events	NA	0.157428	NA	NA	NA	NA	NA	NA	NA	NA	NA	NA	NA	NA	NA	1	NA	NA	NA	NA	NA	NA	NA	NA	NA	NA	NA	NA	NA	NA	NA
	GO:0046476	glycosylceramide biosynthetic process	GO_BiologicalProcess-EBI-UniProt-GOA-ACAP-ARAP_13.05.2021_00h00	0.00398097	0.0557336	0.00992602	0.0595561	[7, 8, 9]	Group4	12.5	1	[B4GALT3]			NK_PBMCs	NA	0.170722	NA	NA	NA	NA	NA	NA	NA	NA	NA	NA	NA	NA	NA	NA	1	NA	NA	NA	NA	NA	NA	NA	NA	NA	NA	NA	NA	NA	NA
	GO:0006682	galactosylceramide biosynthetic process	GO_BiologicalProcess-EBI-UniProt-GOA-ACAP-ARAP_13.05.2021_00h00	0.00298705	0.0477929	0.00992602	0.0595561	[7, 8, 9, 10]	Group4	16.6667	1	[B4GALT3]			NEU	NA	NA	0.361868	0.353213	NA	NA	0.302499	NA	NA	NA	NA	NA	NA	NA	NA	NA	NA	1	NA	NA	NA	NA	NA	NA	NA	NA	NA	NA	NA	NA	NA
	GO:0097340	inhibition of cysteine-type endopeptidase activity	GO_BiologicalProcess-EBI-UniProt-GOA-ACAP-ARAP_13.05.2021_00h00	0.00497401	0.0596882	0.0265994	0.0265994	[8, 9, 10, 11, 12]	Group5	10	1	[XIAP]			rNeuLym	NA	NA	0.436372	0.540143	NA	0.341604	0.32147	NA	0.487843	0.367717	NA	NA	NA	NA	NA	NA	NA	NA	1	NA	NA	NA	NA	NA	NA	NA	NA	NA	NA	NA	NA
	GO:1902916	positive regulation of protein polyubiquitination	GO_BiologicalProcess-EBI-UniProt-GOA-ACAP-ARAP_13.05.2021_00h00	0.00745277	0.0521694	0.0265994	0.0265994	[8, 9, 10, 11, 12]	Group5	6.66667	1	[XIAP]			HMTCRIT	NA	NA	NA	-0.159412	NA	NA	NA	NA	NA	NA	NA	NA	NA	NA	NA	NA	NA	NA	NA	1	NA	NA	NA	NA	NA	NA	NA	NA	NA	NA	NA
	GO:1990001	inhibition of cysteine-type endopeptidase activity involved in apoptotic process	GO_BiologicalProcess-EBI-UniProt-GOA-ACAP-ARAP_13.05.2021_00h00	0.00149452	0.0283959	0.0265994	0.0265994	[7, 8, 9, 10, 11, 12, 13]	Group5	33.3333	1	[XIAP]			HEMOGLOBINA	NA	NA	NA	-0.163313	NA	NA	NA	NA	NA	NA	NA	NA	NA	NA	NA	NA	NA	NA	NA	NA	1	NA	NA	NA	NA	NA	NA	NA	NA	NA	NA
	GO:0070424	regulation of nucleotide-binding oligomerization domain containing signaling pathway	GO_BiologicalProcess-EBI-UniProt-GOA-ACAP-ARAP_13.05.2021_00h00	0.00646192	0.0581573	0.0265994	0.0265994	[5, 6, 7, 8]	Group5	7.69231	1	[XIAP]			CRP	NA	NA	NA	NA	0.166841	0.170242	0.168218	NA	NA	NA	NA	NA	NA	NA	NA	NA	NA	NA	NA	NA	NA	1	NA	NA	NA	NA	NA	NA	NA	NA	NA
	GO:0097341	zymogen inhibition	GO_BiologicalProcess-EBI-UniProt-GOA-ACAP-ARAP_13.05.2021_00h00	0.00497401	0.0596882	0.0265994	0.0265994	[7, 8, 9, 10]	Group5	10	1	[XIAP]			LEU	NA	NA	NA	NA	NA	NA	0.21898	NA	NA	NA	NA	NA	NA	NA	NA	NA	NA	NA	NA	NA	NA	NA	1	NA	NA	NA	NA	NA	NA	NA	NA
	GO:0043027	cysteine-type endopeptidase inhibitor activity involved in apoptotic process	GO_BiologicalProcess-EBI-UniProt-GOA-ACAP-ARAP_13.05.2021_00h00	0.0119007	0.0238014	0.0265994	0.0265994	[5, 6, 7, 8, 9, 10, 11, 12, 13]	Group5	4.16667	1	[XIAP]			MON	NA	NA	NA	NA	NA	NA	0.265343	NA	NA	NA	NA	NA	NA	NA	NA	NA	NA	NA	NA	NA	NA	NA	NA	1	NA	NA	NA	NA	NA	NA	NA
	GO:1905380	regulation of snRNA transcription by RNA polymerase II	GO_BiologicalProcess-EBI-UniProt-GOA-ACAP-ARAP_13.05.2021_00h00	0.00248976	0.042326	0.020254	0.040508	[7, 8, 9, 10, 11, 12, 13]	Group6	20	1	[MEPCE]			HAPTO	NA	NA	NA	NA	NA	NA	NA	0.175576	NA	NA	NA	NA	NA	NA	NA	NA	NA	NA	NA	NA	NA	NA	NA	NA	1	NA	NA	NA	NA	NA	NA
	GO:1905382	positive regulation of snRNA transcription by RNA polymerase II	GO_BiologicalProcess-EBI-UniProt-GOA-ACAP-ARAP_13.05.2021_00h00	0.00199225	0.0358605	0.020254	0.040508	[8, 9, 10, 11, 12, 13, 14]	Group6	25	1	[MEPCE]			PHAGO	NA	NA	NA	NA	NA	NA	NA	NA	NA	0.242609	NA	NA	NA	NA	NA	NA	NA	NA	NA	NA	NA	NA	NA	NA	NA	1	NA	NA	NA	NA	NA
	GO:0035561	regulation of chromatin binding	GO_BiologicalProcess-EBI-UniProt-GOA-ACAP-ARAP_13.05.2021_00h00	0.0109138	0.0327414	0.020254	0.040508	[4]	Group6	4.54545	1	[MEPCE]			ERY	NA	NA	NA	NA	NA	NA	NA	NA	NA	-0.136173	NA	NA	NA	NA	NA	NA	NA	NA	NA	NA	NA	NA	NA	NA	NA	NA	1	NA	NA	NA	NA
	GO:0035562	negative regulation of chromatin binding	GO_BiologicalProcess-EBI-UniProt-GOA-ACAP-ARAP_13.05.2021_00h00	0.00348412	0.0522619	0.020254	0.040508	[5]	Group6	14.2857	1	[MEPCE]			LYM	NA	NA	NA	NA	NA	NA	NA	NA	NA	-0.318828	NA	NA	NA	NA	NA	NA	NA	NA	NA	NA	NA	NA	NA	NA	NA	NA	NA	1	NA	NA	NA
	GO:1990173	protein localization to nucleoplasm	GO_BiologicalProcess-EBI-UniProt-GOA-ACAP-ARAP_13.05.2021_00h00	0.00695745	0.0556596	0.020254	0.040508	[7]	Group6	7.14286	1	[MEPCE]			IgM	NA	NA	NA	NA	NA	NA	NA	NA	NA	NA	-0.162769	NA	NA	NA	NA	NA	NA	NA	NA	NA	NA	NA	NA	NA	NA	NA	NA	NA	1	NA	NA
	GO:0040031	snRNA modification	GO_BiologicalProcess-EBI-UniProt-GOA-ACAP-ARAP_13.05.2021_00h00	0.00348412	0.0522619	0.020254	0.040508	[6, 7, 8, 9]	Group6	14.2857	1	[MEPCE]			IgG	NA	NA	NA	NA	NA	NA	NA	NA	NA	NA	-0.151814	NA	NA	NA	NA	NA	NA	NA	NA	NA	NA	NA	NA	NA	NA	NA	NA	NA	NA	1	NA
	GO:1904869	regulation of protein localization to Cajal body	GO_BiologicalProcess-EBI-UniProt-GOA-ACAP-ARAP_13.05.2021_00h00	0.0054702	0.0601722	0.020254	0.040508	[6, 7, 8, 10]	Group6	9.09091	1	[MEPCE]			MONO_phago	NA	NA	NA	NA	NA	NA	NA	NA	NA	NA	0.141318	NA	NA	NA	NA	NA	NA	NA	NA	NA	NA	NA	NA	NA	NA	NA	NA	NA	NA	NA	1
	GO:1903405	protein localization to nuclear body	GO_BiologicalProcess-EBI-UniProt-GOA-ACAP-ARAP_13.05.2021_00h00	0.00596617	0.0596617	0.020254	0.040508	[8]	Group6	8.33333	1	[MEPCE]			Color scale:	-1	-0.9	-0.8	-0.7	-0.6	-0.5	-0.4	-0.3	-0.2	-0.1	0	0.1	0.2	0.3	0.4	0.5	0.6	0.7	0.8	0.9	1
	GO:1904871	positive regulation of protein localization to Cajal body	GO_BiologicalProcess-EBI-UniProt-GOA-ACAP-ARAP_13.05.2021_00h00	0.0054702	0.0601722	0.020254	0.040508	[5, 6, 7, 8, 9, 10, 11]	Group6	9.09091	1	[MEPCE]
	GO:1990276	RNA 5'-methyltransferase activity	GO_BiologicalProcess-EBI-UniProt-GOA-ACAP-ARAP_13.05.2021_00h00	0.000498394	0.00996788	0.020254	0.040508	[6, 7, 8, 9, 10]	Group6	100	1	[MEPCE]

## Sheet: SSC12
A	ClueGO results													B	PCIT results
	ID	Term	Ontology Source	Term PValue	Term PValue Corrected with Bonferroni step down	Group PValue	Group PValue Corrected with Bonferroni step down	GOLevels	GOGroups	% Associated Genes	Nr. Genes	Associated Genes Found				ZNF287	TRPV2	ULK2	NT5M	AKAP10	ATPAF2	SREBF1	TRIM16	ADORA2B	USP22	DRC3	PMP22	SMCR8	TOM1L2	ENSSSCG00000046461	ENSSSCG00000055301	NATD1	ENSSSCG00000061636	IgM	gdT	IgG	ERY	HMTCRIT	HEMOGLOBINA	LEU	LYM	PHAGO	MCV	rNeuLym	NO_serum	PhagoFITC	GRANUFITC	Bcells_PBMC	MCH
	GO:0032288	myelin assembly	GO_BiologicalProcess-EBI-UniProt-GOA-ACAP-ARAP_13.05.2021_00h00	0.0157278	0.0471834	0.0213901	0.128341	[4, 5, 6, 8, 9]	Group0	4.54545	1	[PMP22]			ZNF287	1	NA	NA	NA	NA	NA	NA	NA	0.312261	NA	NA	NA	-0.392954	0.32709	0.377557	NA	NA	NA	-0.207012	0.235974	NA	NA	NA	NA	NA	NA	NA	NA	NA	NA	NA	NA	NA	NA
	GO:0032060	bleb assembly	GO_BiologicalProcess-EBI-UniProt-GOA-ACAP-ARAP_13.05.2021_00h00	0.00717753	0.107663	0.0213901	0.128341	[7]	Group0	10	1	[PMP22]			TRPV2	NA	1	NA	NA	NA	NA	NA	NA	0.551977	NA	NA	NA	-0.183666	NA	NA	NA	NA	NA	NA	NA	-0.149008	NA	NA	NA	NA	NA	NA	NA	NA	NA	NA	NA	NA	NA
	GO:0070071	proton-transporting two-sector ATPase complex assembly	GO_BiologicalProcess-EBI-UniProt-GOA-ACAP-ARAP_13.05.2021_00h00	0.0128853	0.090197	0.0128853	0.103082	[7]	Group1	5.55556	1	[ATPAF2]			ULK2	NA	NA	1	NA	0.462579	-0.29871	0.266418	0.658708	-0.621892	NA	0.451703	-0.524981	NA	NA	-0.449681	0.251521	NA	NA	NA	NA	NA	0.199105	NA	NA	NA	NA	NA	NA	NA	NA	NA	NA	NA	NA
	GO:0043461	proton-transporting ATP synthase complex assembly	GO_BiologicalProcess-EBI-UniProt-GOA-ACAP-ARAP_13.05.2021_00h00	0.00574584	0.0976793	0.0128853	0.103082	[8]	Group1	12.5	1	[ATPAF2]			NT5M	NA	NA	NA	1	NA	NA	NA	-0.262974	0.312615	NA	NA	NA	-0.281536	NA	NA	NA	NA	0.277802	NA	NA	NA	-0.220907	-0.20422	-0.20535	-0.208891	-0.204633	NA	NA	NA	NA	NA	NA	NA	NA
	GO:0035588	G protein-coupled purinergic receptor signaling pathway	GO_BiologicalProcess-EBI-UniProt-GOA-ACAP-ARAP_13.05.2021_00h00	0.0093215	0.111858	0.0093215	0.0838935	[4, 5, 6, 7]	Group2	7.69231	1	[ADORA2B]			AKAP10	NA	NA	0.462579	NA	1	-0.269924	NA	0.346126	-0.305077	-0.270653	NA	-0.341512	NA	NA	-0.355104	NA	0.448295	NA	NA	NA	NA	NA	NA	NA	NA	NA	0.298293	-0.137008	0.431528	NA	NA	NA	NA	NA
	GO:0001973	G protein-coupled adenosine receptor signaling pathway	GO_BiologicalProcess-EBI-UniProt-GOA-ACAP-ARAP_13.05.2021_00h00	0.0093215	0.111858	0.0093215	0.0838935	[5, 6, 7, 8]	Group2	7.69231	1	[ADORA2B]			ATPAF2	NA	NA	-0.29871	NA	-0.269924	1	NA	NA	0.389211	0.352313	NA	NA	NA	0.374141	0.34251	NA	NA	NA	NA	NA	NA	NA	NA	NA	NA	NA	NA	NA	NA	0.0993221	-0.163092	-0.140942	0.161512	NA
	GO:0001609	G protein-coupled adenosine receptor activity	GO_BiologicalProcess-EBI-UniProt-GOA-ACAP-ARAP_13.05.2021_00h00	0.00359473	0.0718946	0.0093215	0.0838935	[5, 6, 7, 8, 9]	Group2	20	1	[ADORA2B]			SREBF1	NA	NA	0.266418	NA	NA	NA	1	NA	-0.312311	0.28885	0.29585	-0.204032	0.294203	NA	NA	0.360191	NA	NA	NA	NA	NA	NA	NA	NA	NA	NA	NA	-0.133046	NA	NA	NA	NA	NA	-0.151871
	GO:0048385	regulation of retinoic acid receptor signaling pathway	GO_BiologicalProcess-EBI-UniProt-GOA-ACAP-ARAP_13.05.2021_00h00	0.0114612	0.103151	0.02421	0.12105	[4, 5, 6, 7]	Group3	6.25	1	[TRIM16]			TRIM16	NA	NA	0.658708	-0.262974	0.346126	NA	NA	1	-0.554709	NA	0.429207	-0.525824	NA	NA	-0.287958	0.278632	NA	NA	NA	NA	NA	NA	NA	NA	NA	NA	NA	NA	NA	NA	NA	NA	NA	NA
	GO:0045618	positive regulation of keratinocyte differentiation	GO_BiologicalProcess-EBI-UniProt-GOA-ACAP-ARAP_13.05.2021_00h00	0.0135966	0.0815797	0.02421	0.12105	[3, 4, 5, 6, 7, 8, 9]	Group3	5.26316	1	[TRIM16]			ADORA2B	0.312261	0.551977	-0.621892	0.312615	-0.305077	0.389211	-0.312311	-0.554709	1	NA	NA	0.611413	NA	0.34324	0.420763	-0.308658	NA	NA	NA	NA	NA	-0.20115	NA	NA	NA	NA	NA	NA	NA	NA	NA	NA	NA	NA
	GO:0048386	positive regulation of retinoic acid receptor signaling pathway	GO_BiologicalProcess-EBI-UniProt-GOA-ACAP-ARAP_13.05.2021_00h00	0.00359473	0.0718946	0.02421	0.12105	[4, 5, 6, 7, 8]	Group3	20	1	[TRIM16]			USP22	NA	NA	NA	NA	-0.270653	0.352313	0.28885	NA	NA	1	NA	NA	NA	0.422841	NA	NA	-0.302308	NA	NA	NA	NA	NA	NA	NA	NA	NA	NA	NA	NA	NA	NA	NA	NA	NA
	GO:0090280	positive regulation of calcium ion import	GO_BiologicalProcess-EBI-UniProt-GOA-ACAP-ARAP_13.05.2021_00h00	0.0157278	0.0471834	0.0298273	0.119309	[5, 6, 7, 8, 9, 10]	Group4	4.54545	1	[TRPV2]			DRC3	NA	NA	0.451703	NA	NA	NA	0.29585	0.429207	NA	NA	1	NA	NA	NA	NA	0.31203	0.405868	NA	NA	NA	NA	NA	NA	NA	NA	NA	NA	NA	NA	NA	-0.182255	-0.142395	NA	NA
	GO:1902656	calcium ion import into cytosol	GO_BiologicalProcess-EBI-UniProt-GOA-ACAP-ARAP_13.05.2021_00h00	0.0178547	0.0178547	0.0298273	0.119309	[5, 9, 10, 11, 13]	Group4	4	1	[TRPV2]			PMP22	NA	NA	-0.524981	NA	-0.341512	NA	-0.204032	-0.525824	0.611413	NA	NA	1	NA	NA	NA	-0.221074	NA	NA	NA	NA	NA	NA	NA	NA	NA	NA	NA	NA	NA	NA	NA	NA	NA	NA
	GO:0098703	calcium ion import across plasma membrane	GO_BiologicalProcess-EBI-UniProt-GOA-ACAP-ARAP_13.05.2021_00h00	0.0164372	0.0328745	0.0298273	0.119309	[6, 7, 8, 9, 10, 11, 12, 14]	Group4	4.34783	1	[TRPV2]			SMCR8	-0.392954	-0.183666	NA	-0.281536	NA	NA	0.294203	NA	NA	NA	NA	NA	1	NA	NA	NA	NA	-0.26471	0.207152	NA	NA	NA	NA	NA	NA	NA	NA	NA	NA	NA	NA	NA	NA	NA
	GO:1901096	regulation of autophagosome maturation	GO_BiologicalProcess-EBI-UniProt-GOA-ACAP-ARAP_13.05.2021_00h00	0.0093215	0.111858	0.0185627	0.129939	[5, 6, 7, 8]	Group5	7.69231	1	[SMCR8]			TOM1L2	0.32709	NA	NA	NA	NA	0.374141	NA	NA	0.34324	0.422841	NA	NA	NA	1	NA	NA	NA	0.365187	NA	NA	NA	NA	NA	NA	NA	NA	NA	NA	-0.220257	NA	-0.209003	NA	0.131205	NA
	GO:1901098	positive regulation of autophagosome maturation	GO_BiologicalProcess-EBI-UniProt-GOA-ACAP-ARAP_13.05.2021_00h00	0.00431224	0.0819326	0.0185627	0.129939	[5, 6, 7, 8, 9]	Group5	16.6667	1	[SMCR8]			ENSSSCG00000046461	0.377557	NA	-0.449681	NA	-0.355104	0.34251	NA	-0.287958	0.420763	NA	NA	NA	NA	NA	1	NA	NA	NA	NA	NA	NA	NA	NA	NA	NA	NA	NA	NA	NA	NA	NA	NA	NA	NA
	GO:1902902	negative regulation of autophagosome assembly	GO_BiologicalProcess-EBI-UniProt-GOA-ACAP-ARAP_13.05.2021_00h00	0.0114612	0.103151	0.0185627	0.129939	[6, 7, 8, 9]	Group5	6.25	1	[SMCR8]			ENSSSCG00000055301	NA	NA	0.251521	NA	NA	NA	0.360191	0.278632	-0.308658	NA	0.31203	-0.221074	NA	NA	NA	1	NA	NA	NA	NA	NA	NA	NA	NA	NA	NA	NA	NA	NA	NA	NA	NA	NA	NA
	GO:0016237	lysosomal microautophagy	GO_BiologicalProcess-EBI-UniProt-GOA-ACAP-ARAP_13.05.2021_00h00	0.00502928	0.0905271	0.0347179	0.104154	[4, 5]	Group6	14.2857	1	[ULK2]			NATD1	NA	NA	NA	NA	0.448295	NA	NA	NA	NA	-0.302308	0.405868	NA	NA	NA	NA	NA	1	NA	NA	NA	NA	NA	NA	NA	-0.203359	NA	NA	NA	NA	NA	NA	NA	NA	NA
	GO:0044804	autophagy of nucleus	GO_BiologicalProcess-EBI-UniProt-GOA-ACAP-ARAP_13.05.2021_00h00	0.0114612	0.103151	0.0347179	0.104154	[4, 5]	Group6	6.25	1	[ULK2]			ENSSSCG00000061636	NA	NA	NA	0.277802	NA	NA	NA	NA	NA	NA	NA	NA	-0.26471	0.365187	NA	NA	NA	1	NA	NA	NA	NA	NA	NA	NA	NA	NA	NA	NA	NA	NA	NA	NA	NA
	GO:0075071	modulation by symbiont of host autophagy	GO_BiologicalProcess-EBI-UniProt-GOA-ACAP-ARAP_13.05.2021_00h00	0.00502928	0.0905271	0.0347179	0.104154	[3, 4, 5, 6]	Group6	14.2857	1	[ULK2]			IgM	-0.207012	NA	NA	NA	NA	NA	NA	NA	NA	NA	NA	NA	0.207152	NA	NA	NA	NA	NA	1	NA	NA	NA	NA	NA	NA	NA	NA	NA	NA	NA	NA	NA	NA	NA
	GO:0034727	piecemeal microautophagy of the nucleus	GO_BiologicalProcess-EBI-UniProt-GOA-ACAP-ARAP_13.05.2021_00h00	0.00502928	0.0905271	0.0347179	0.104154	[5, 6]	Group6	14.2857	1	[ULK2]			gdT	0.235974	NA	NA	NA	NA	NA	NA	NA	NA	NA	NA	NA	NA	NA	NA	NA	NA	NA	NA	1	NA	NA	NA	NA	NA	NA	NA	NA	NA	NA	NA	NA	NA	NA
	GO:0044805	late nucleophagy	GO_BiologicalProcess-EBI-UniProt-GOA-ACAP-ARAP_13.05.2021_00h00	0.00502928	0.0905271	0.0347179	0.104154	[5, 6]	Group6	14.2857	1	[ULK2]			IgG	NA	-0.149008	NA	NA	NA	NA	NA	NA	NA	NA	NA	NA	NA	NA	NA	NA	NA	NA	NA	NA	1	NA	NA	NA	NA	NA	NA	NA	NA	NA	NA	NA	NA	NA
	GO:0075044	positive regulation by symbiont of host autophagy	GO_BiologicalProcess-EBI-UniProt-GOA-ACAP-ARAP_13.05.2021_00h00	0.00502928	0.0905271	0.0347179	0.104154	[4, 5, 6, 7]	Group6	14.2857	1	[ULK2]			ERY	NA	NA	0.199105	-0.220907	NA	NA	NA	NA	-0.20115	NA	NA	NA	NA	NA	NA	NA	NA	NA	NA	NA	NA	1	NA	NA	NA	NA	NA	NA	NA	NA	NA	NA	NA	NA
	GO:0061709	reticulophagy	GO_BiologicalProcess-EBI-UniProt-GOA-ACAP-ARAP_13.05.2021_00h00	0.0100352	0.110387	0.0347179	0.104154	[6, 7]	Group6	7.14286	1	[ULK2]			HMTCRIT	NA	NA	NA	-0.20422	NA	NA	NA	NA	NA	NA	NA	NA	NA	NA	NA	NA	NA	NA	NA	NA	NA	NA	1	NA	NA	NA	NA	NA	NA	NA	NA	NA	NA	NA
	GO:0048670	regulation of collateral sprouting	GO_BiologicalProcess-EBI-UniProt-GOA-ACAP-ARAP_13.05.2021_00h00	0.0164372	0.0328745	0.0347179	0.104154	[4, 5, 6, 7, 8, 9, 10, 11, 12, 13, 14]	Group6	4.34783	1	[ULK2]			HEMOGLOBINA	NA	NA	NA	-0.20535	NA	NA	NA	NA	NA	NA	NA	NA	NA	NA	NA	NA	NA	NA	NA	NA	NA	NA	NA	1	NA	NA	NA	NA	NA	NA	NA	NA	NA	NA
	GO:0048671	negative regulation of collateral sprouting	GO_BiologicalProcess-EBI-UniProt-GOA-ACAP-ARAP_13.05.2021_00h00	0.00789266	0.110497	0.0347179	0.104154	[4, 5, 6, 7, 8, 9, 10, 11, 12, 13, 14, 15]	Group6	9.09091	1	[ULK2]			LEU	NA	NA	NA	-0.208891	NA	NA	NA	NA	NA	NA	NA	NA	NA	NA	NA	NA	-0.203359	NA	NA	NA	NA	NA	NA	NA	1	NA	NA	NA	NA	NA	NA	NA	NA	NA
	GO:0008252	nucleotidase activity	GO_BiologicalProcess-EBI-UniProt-GOA-ACAP-ARAP_13.05.2021_00h00	0.0114612	0.103151	0.0574687	0.114937	[7]	Group7	6.25	1	[NT5M]			LYM	NA	NA	NA	-0.204633	NA	NA	NA	NA	NA	NA	NA	NA	NA	NA	NA	NA	NA	NA	NA	NA	NA	NA	NA	NA	NA	1	NA	NA	NA	NA	NA	NA	NA	NA
	GO:0009125	nucleoside monophosphate catabolic process	GO_BiologicalProcess-EBI-UniProt-GOA-ACAP-ARAP_13.05.2021_00h00	0.0114612	0.103151	0.0574687	0.114937	[6, 7, 8]	Group7	6.25	1	[NT5M]			PHAGO	NA	NA	NA	NA	0.298293	NA	NA	NA	NA	NA	NA	NA	NA	NA	NA	NA	NA	NA	NA	NA	NA	NA	NA	NA	NA	NA	1	NA	NA	NA	NA	NA	NA	NA
	GO:0009129	pyrimidine nucleoside monophosphate metabolic process	GO_BiologicalProcess-EBI-UniProt-GOA-ACAP-ARAP_13.05.2021_00h00	0.0135966	0.0815797	0.0574687	0.114937	[6, 7, 8]	Group7	5.26316	1	[NT5M]			MCV	NA	NA	NA	NA	-0.137008	NA	-0.133046	NA	NA	NA	NA	NA	NA	NA	NA	NA	NA	NA	NA	NA	NA	NA	NA	NA	NA	NA	NA	1	NA	NA	NA	NA	NA	NA
	GO:0009162	deoxyribonucleoside monophosphate metabolic process	GO_BiologicalProcess-EBI-UniProt-GOA-ACAP-ARAP_13.05.2021_00h00	0.0135966	0.0815797	0.0574687	0.114937	[6, 7, 8]	Group7	5.26316	1	[NT5M]			rNeuLym	NA	NA	NA	NA	0.431528	NA	NA	NA	NA	NA	NA	NA	NA	-0.220257	NA	NA	NA	NA	NA	NA	NA	NA	NA	NA	NA	NA	NA	NA	1	NA	NA	NA	NA	NA
	GO:0046135	pyrimidine nucleoside catabolic process	GO_BiologicalProcess-EBI-UniProt-GOA-ACAP-ARAP_13.05.2021_00h00	0.0178547	0.0178547	0.0574687	0.114937	[6, 7, 8]	Group7	4	1	[NT5M]			NO_serum	NA	NA	NA	NA	NA	0.0993221	NA	NA	NA	NA	NA	NA	NA	NA	NA	NA	NA	NA	NA	NA	NA	NA	NA	NA	NA	NA	NA	NA	NA	1	NA	NA	NA	NA
	GO:0009264	deoxyribonucleotide catabolic process	GO_BiologicalProcess-EBI-UniProt-GOA-ACAP-ARAP_13.05.2021_00h00	0.0178547	0.0178547	0.0574687	0.114937	[5, 7, 8, 9]	Group7	4	1	[NT5M]			PhagoFITC	NA	NA	NA	NA	NA	-0.163092	NA	NA	NA	NA	-0.182255	NA	NA	-0.209003	NA	NA	NA	NA	NA	NA	NA	NA	NA	NA	NA	NA	NA	NA	NA	NA	1	NA	NA	NA
	GO:0006244	pyrimidine nucleotide catabolic process	GO_BiologicalProcess-EBI-UniProt-GOA-ACAP-ARAP_13.05.2021_00h00	0.0121735	0.0973878	0.0574687	0.114937	[6, 7, 8, 9]	Group7	5.88235	1	[NT5M]			GRANUFITC	NA	NA	NA	NA	NA	-0.140942	NA	NA	NA	NA	-0.142395	NA	NA	NA	NA	NA	NA	NA	NA	NA	NA	NA	NA	NA	NA	NA	NA	NA	NA	NA	NA	1	NA	NA
	GO:0008253	5'-nucleotidase activity	GO_BiologicalProcess-EBI-UniProt-GOA-ACAP-ARAP_13.05.2021_00h00	0.0100352	0.110387	0.0574687	0.114937	[8]	Group7	7.14286	1	[NT5M]			Bcells_PBMC	NA	NA	NA	NA	NA	0.161512	NA	NA	NA	NA	NA	NA	NA	0.131205	NA	NA	NA	NA	NA	NA	NA	NA	NA	NA	NA	NA	NA	NA	NA	NA	NA	NA	1	NA
	GO:0009131	pyrimidine nucleoside monophosphate catabolic process	GO_BiologicalProcess-EBI-UniProt-GOA-ACAP-ARAP_13.05.2021_00h00	0.00359473	0.0718946	0.0574687	0.114937	[7, 8, 9]	Group7	20	1	[NT5M]			MCH	NA	NA	NA	NA	NA	NA	-0.151871	NA	NA	NA	NA	NA	NA	NA	NA	NA	NA	NA	NA	NA	NA	NA	NA	NA	NA	NA	NA	NA	NA	NA	NA	NA	NA	1
	GO:0009159	deoxyribonucleoside monophosphate catabolic process	GO_BiologicalProcess-EBI-UniProt-GOA-ACAP-ARAP_13.05.2021_00h00	0.00789266	0.110497	0.0574687	0.114937	[7, 8, 9]	Group7	9.09091	1	[NT5M]			Memory_PBMC	NA	NA	NA	NA	NA	NA	-0.192918	NA	NA	NA	NA	NA	NA	NA	NA	NA	NA	NA	NA	NA	NA	NA	NA	NA	NA	NA	NA	NA	NA	NA	NA	NA	NA	NA
	GO:0009176	pyrimidine deoxyribonucleoside monophosphate metabolic process	GO_BiologicalProcess-EBI-UniProt-GOA-ACAP-ARAP_13.05.2021_00h00	0.00574584	0.0976793	0.0574687	0.114937	[7, 8, 9]	Group7	12.5	1	[NT5M]			CD4	NA	NA	NA	NA	NA	NA	-0.170662	NA	NA	NA	NA	NA	NA	NA	NA	NA	NA	NA	NA	NA	NA	NA	NA	NA	NA	NA	NA	NA	NA	NA	NA	NA	NA	NA
	GO:0009219	pyrimidine deoxyribonucleotide metabolic process	GO_BiologicalProcess-EBI-UniProt-GOA-ACAP-ARAP_13.05.2021_00h00	0.0143075	0.0715374	0.0574687	0.114937	[6, 7, 8, 9, 10]	Group7	5	1	[NT5M]			Tcells_PBMC	NA	NA	NA	NA	NA	NA	NA	NA	NA	-0.23075	NA	NA	NA	NA	NA	NA	NA	NA	NA	NA	NA	NA	NA	NA	NA	NA	NA	NA	NA	NA	NA	NA	NA	NA
	GO:0009223	pyrimidine deoxyribonucleotide catabolic process	GO_BiologicalProcess-EBI-UniProt-GOA-ACAP-ARAP_13.05.2021_00h00	0.0107484	0.107484	0.0574687	0.114937	[6, 7, 8, 9, 10, 11]	Group7	6.66667	1	[NT5M]			Monocytes_parent	NA	NA	NA	NA	NA	NA	NA	NA	NA	0.231248	NA	NA	NA	NA	NA	NA	NA	NA	NA	NA	NA	NA	NA	NA	NA	NA	NA	NA	NA	NA	NA	NA	NA	NA
	GO:0009178	pyrimidine deoxyribonucleoside monophosphate catabolic process	GO_BiologicalProcess-EBI-UniProt-GOA-ACAP-ARAP_13.05.2021_00h00	0.00359473	0.0718946	0.0574687	0.114937	[8, 9, 10]	Group7	20	1	[NT5M]			CD8	NA	NA	NA	NA	NA	NA	NA	NA	NA	-0.288047	NA	NA	NA	NA	NA	NA	NA	NA	NA	NA	NA	NA	NA	NA	NA	NA	NA	NA	NA	NA	NA	NA	NA	NA
	GO:0046078	dUMP metabolic process	GO_BiologicalProcess-EBI-UniProt-GOA-ACAP-ARAP_13.05.2021_00h00	0.00359473	0.0718946	0.0574687	0.114937	[7, 8, 9, 10, 11]	Group7	20	1	[NT5M]			GRANU_phago	NA	NA	NA	NA	NA	NA	NA	NA	NA	NA	-0.148879	NA	NA	NA	NA	NA	NA	NA	NA	NA	NA	NA	NA	NA	NA	NA	NA	NA	NA	NA	NA	NA	NA	NA
	GO:0046079	dUMP catabolic process	GO_BiologicalProcess-EBI-UniProt-GOA-ACAP-ARAP_13.05.2021_00h00	0.00215827	0.0453237	0.0574687	0.114937	[7, 8, 9, 10, 11, 12]	Group7	33.3333	1	[NT5M]			MCHC	NA	NA	NA	NA	NA	NA	NA	NA	NA	NA	NA	0.111345	NA	NA	NA	NA	NA	0.164667	NA	NA	NA	NA	NA	NA	NA	NA	NA	NA	NA	NA	NA	NA	NA	NA
	GO:0006991	response to sterol depletion	GO_BiologicalProcess-EBI-UniProt-GOA-ACAP-ARAP_13.05.2021_00h00	0.0143075	0.0715374	0.0810567	0.0810567	[3]	Group8	5	1	[SREBF1]			MONOFITC	NA	NA	NA	NA	NA	NA	NA	NA	NA	NA	NA	NA	0.144432	NA	NA	NA	NA	NA	NA	NA	NA	NA	NA	NA	NA	NA	NA	NA	NA	NA	NA	NA	NA	NA
	GO:0071501	cellular response to sterol depletion	GO_BiologicalProcess-EBI-UniProt-GOA-ACAP-ARAP_13.05.2021_00h00	0.0128853	0.090197	0.0810567	0.0810567	[4]	Group8	5.55556	1	[SREBF1]			MON	NA	NA	NA	NA	NA	NA	NA	NA	NA	NA	NA	NA	0.192905	NA	NA	NA	-0.165871	NA	NA	NA	NA	NA	NA	NA	NA	NA	NA	NA	NA	NA	NA	NA	NA	NA
	GO:0032933	SREBP signaling pathway	GO_BiologicalProcess-EBI-UniProt-GOA-ACAP-ARAP_13.05.2021_00h00	0.0121735	0.0973878	0.0810567	0.0810567	[4, 5, 6]	Group8	5.88235	1	[SREBF1]			NEU	NA	NA	NA	NA	NA	NA	NA	NA	NA	NA	NA	NA	0.158516	NA	NA	NA	NA	NA	NA	NA	NA	NA	NA	NA	NA	NA	NA	NA	NA	NA	NA	NA	NA	NA
	GO:0090205	positive regulation of cholesterol metabolic process	GO_BiologicalProcess-EBI-UniProt-GOA-ACAP-ARAP_13.05.2021_00h00	0.00789266	0.110497	0.0810567	0.0810567	[4, 5, 6, 7, 8]	Group8	9.09091	1	[SREBF1]			IgA	NA	NA	NA	NA	NA	NA	NA	NA	NA	NA	NA	NA	NA	-0.234557	NA	NA	NA	NA	NA	NA	NA	NA	NA	NA	NA	NA	NA	NA	NA	NA	NA	NA	NA	NA
	GO:0003062	regulation of heart rate by chemical signal	GO_BiologicalProcess-EBI-UniProt-GOA-ACAP-ARAP_13.05.2021_00h00	0.00431224	0.0819326	0.0810567	0.0810567	[4, 7, 8]	Group8	16.6667	1	[SREBF1]			CORT_hair	NA	NA	NA	NA	NA	NA	NA	NA	NA	NA	NA	NA	NA	NA	0.154619	-0.136949	NA	NA	NA	NA	NA	NA	NA	NA	NA	NA	NA	NA	NA	NA	NA	NA	NA	NA
	GO:0010893	positive regulation of steroid biosynthetic process	GO_BiologicalProcess-EBI-UniProt-GOA-ACAP-ARAP_13.05.2021_00h00	0.0157278	0.0471834	0.0810567	0.0810567	[5, 6, 7, 8]	Group8	4.54545	1	[SREBF1]			NK_PBMCs	NA	NA	NA	NA	NA	NA	NA	NA	NA	NA	NA	NA	NA	NA	-0.119875	NA	NA	NA	NA	NA	NA	NA	NA	NA	NA	NA	NA	NA	NA	NA	NA	NA	NA	NA
	GO:0090208	positive regulation of triglyceride metabolic process	GO_BiologicalProcess-EBI-UniProt-GOA-ACAP-ARAP_13.05.2021_00h00	0.0157278	0.0471834	0.0810567	0.0810567	[4, 5, 6, 7, 8, 9]	Group8	4.54545	1	[SREBF1]			LYMPH_phago	NA	NA	NA	NA	NA	NA	NA	NA	NA	NA	NA	NA	NA	NA	NA	NA	0.264514	0.159491	NA	NA	NA	NA	NA	NA	NA	NA	NA	NA	NA	NA	NA	NA	NA	NA
	GO:0010866	regulation of triglyceride biosynthetic process	GO_BiologicalProcess-EBI-UniProt-GOA-ACAP-ARAP_13.05.2021_00h00	0.0143075	0.0715374	0.0810567	0.0810567	[5, 6, 7, 8, 9]	Group8	5	1	[SREBF1]			NaiveTcells_PBMC	NA	NA	NA	NA	NA	NA	NA	NA	NA	NA	NA	NA	NA	NA	NA	NA	0.180325	NA	NA	NA	NA	NA	NA	NA	NA	NA	NA	NA	NA	NA	NA	NA	NA	NA
	GO:0045540	regulation of cholesterol biosynthetic process	GO_BiologicalProcess-EBI-UniProt-GOA-ACAP-ARAP_13.05.2021_00h00	0.0164372	0.0328745	0.0810567	0.0810567	[5, 6, 7, 8, 9]	Group8	4.34783	1	[SREBF1]			EOS	NA	NA	NA	NA	NA	NA	NA	NA	NA	NA	NA	NA	NA	NA	NA	NA	NA	-0.132158	NA	NA	NA	NA	NA	NA	NA	NA	NA	NA	NA	NA	NA	NA	NA	NA
	GO:0106118	regulation of sterol biosynthetic process	GO_BiologicalProcess-EBI-UniProt-GOA-ACAP-ARAP_13.05.2021_00h00	0.0164372	0.0328745	0.0810567	0.0810567	[6, 7, 8]	Group8	4.34783	1	[SREBF1]			Color Scale:	-1	-0.9	-0.8	-0.7	-0.6	-0.5	-0.4	-0.3	-0.2	-0.1	0	0.1	0.2	0.3	0.4	0.5	0.6	0.7	0.8	0.9	1
	GO:0010867	positive regulation of triglyceride biosynthetic process	GO_BiologicalProcess-EBI-UniProt-GOA-ACAP-ARAP_13.05.2021_00h00	0.0093215	0.111858	0.0810567	0.0810567	[5, 6, 7, 8, 9, 10]	Group8	7.69231	1	[SREBF1]
	GO:0045542	positive regulation of cholesterol biosynthetic process	GO_BiologicalProcess-EBI-UniProt-GOA-ACAP-ARAP_13.05.2021_00h00	0.00646192	0.103391	0.0810567	0.0810567	[5, 6, 7, 8, 9, 10]	Group8	11.1111	1	[SREBF1]
	GO:0106120	positive regulation of sterol biosynthetic process	GO_BiologicalProcess-EBI-UniProt-GOA-ACAP-ARAP_13.05.2021_00h00	0.00646192	0.103391	0.0810567	0.0810567	[6, 7, 8, 9]	Group8	11.1111	1	[SREBF1]
	GO:0009299	mRNA transcription	GO_BiologicalProcess-EBI-UniProt-GOA-ACAP-ARAP_13.05.2021_00h00	0.0121735	0.0973878	0.0810567	0.0810567	[6, 7, 8, 9, 10]	Group8	5.88235	1	[SREBF1]
	GO:0031065	positive regulation of histone deacetylation	GO_BiologicalProcess-EBI-UniProt-GOA-ACAP-ARAP_13.05.2021_00h00	0.0150179	0.0600715	0.0810567	0.0810567	[7, 8, 9, 10, 11]	Group8	4.7619	1	[SREBF1]
	GO:0042789	mRNA transcription by RNA polymerase II	GO_BiologicalProcess-EBI-UniProt-GOA-ACAP-ARAP_13.05.2021_00h00	0.00860732	0.111895	0.0810567	0.0810567	[7, 8, 9, 10, 11]	Group8	8.33333	1	[SREBF1]
[truncated: 16 more columns]

## Sheet: SSC15
A	ClueGO results													B	PCIT results
	ID	Term	Ontology Source	Term PValue	Term PValue Corrected with Bonferroni step down	Group PValue	Group PValue Corrected with Bonferroni step down	GOLevels	GOGroups	% Associated Genes	Nr. Genes	Associated Genes Found				RBM45	CPA4	FAM171B	ENSSSCG00000035603	ENSSSCG00000041859	ENSSSCG00000042348	ENSSSCG00000043660	ENSSSCG00000046745	ENSSSCG00000049847	ENSSSCG00000050495	ENSSSCG00000052941	CPA5	ENSSSCG00000054158	HECW2	ENSSSCG00000055343	ENSSSCG00000055467	ENSSSCG00000056704	ENSSSCG00000057202	ENSSSCG00000061088	ENSSSCG00000060574	MCV	MCH	NEU	rNeuLym	Memory_PBMC	PHAGO	GRANUFITC	CD8	gdT	Monocytes_parent	Tcells_PBMC	CTL_PBMC	Bcells_PBMC	CRP
	GO:0004180	carboxypeptidase activity	GO_BiologicalProcess-EBI-UniProt-GOA-ACAP-ARAP_13.05.2021_00h00	4.49222e-05	0.000269533	4.49222e-05	0.000134767	[7, 8]	Group0	4	2	[CPA4, CPA5]			RBM45	NA	0.320797	NA	NA	NA	NA	0.355682	NA	NA	0.420447	NA	0.3354	NA	0.401239	NA	NA	0.499867	NA	NA	0.324585	0.189122	0.225804	-0.195104	-0.22219	0.133385	NA	NA	NA	NA	NA	NA	NA	NA	NA
	GO:0004181	metallocarboxypeptidase activity	GO_BiologicalProcess-EBI-UniProt-GOA-ACAP-ARAP_13.05.2021_00h00	2.18436e-05	0.000152905	4.49222e-05	0.000134767	[8, 9]	Group0	5.71429	2	[CPA4, CPA5]			CPA4	0.320797	NA	NA	NA	NA	NA	0.278875	NA	NA	NA	NA	0.793377	NA	0.379048	NA	NA	0.324739	NA	NA	NA	NA	NA	NA	NA	NA	-0.155819	0.1413	0.147924	NA	NA	NA	NA	NA	NA
	GO:0002003	angiotensin maturation	GO_BiologicalProcess-EBI-UniProt-GOA-ACAP-ARAP_13.05.2021_00h00	0.00331876	0.00995629	0.00464395	0.00464395	[4, 5, 6, 7, 8, 9, 10, 12]	Group1	6.66667	1	[CPA4]			FAM171B	NA	NA	NA	0.350614	0.26773	0.22894	-0.358062	0.245262	0.271477	NA	NA	NA	0.246095	NA	0.235902	0.250716	-0.2627	0.270145	0.264687	-0.361392	NA	NA	NA	NA	NA	NA	NA	NA	0.192613	0.202688	NA	NA	NA	NA
	GO:0002002	regulation of angiotensin levels in blood	GO_BiologicalProcess-EBI-UniProt-GOA-ACAP-ARAP_13.05.2021_00h00	0.00331876	0.00995629	0.00464395	0.00464395	[4, 7, 9, 11]	Group1	6.66667	1	[CPA4]			ENSSSCG00000035603	NA	NA	0.350614	NA	0.240813	NA	-0.268426	0.274327	0.258082	NA	NA	-0.273853	0.230933	-0.247768	0.219233	NA	-0.266774	0.310063	0.212895	-0.302693	NA	NA	NA	NA	NA	NA	NA	-0.152872	NA	NA	-0.13298	-0.126637	0.169005	NA
	GO:0001991	regulation of systemic arterial blood pressure by circulatory renin-angiotensin	GO_BiologicalProcess-EBI-UniProt-GOA-ACAP-ARAP_13.05.2021_00h00	0.00464395	0.00464395	0.00464395	0.00464395	[6, 8, 10]	Group1	4.7619	1	[CPA4]			ENSSSCG00000041859	NA	NA	0.26773	0.240813	NA	0.409197	NA	0.619365	0.596169	NA	NA	-0.276075	0.596274	-0.353939	0.576585	0.582294	NA	0.577228	0.605096	NA	NA	NA	NA	NA	NA	NA	NA	NA	NA	NA	NA	NA	NA	-0.138737
	GO:0010766	negative regulation of sodium ion transport	GO_BiologicalProcess-EBI-UniProt-GOA-ACAP-ARAP_13.05.2021_00h00	0.00420237	0.00840474	0.00420237	0.00840474	[4, 5, 6, 7, 8]	Group2	5.26316	1	[HECW2]			ENSSSCG00000042348	NA	NA	0.22894	NA	0.409197	NA	NA	0.532152	0.499512	NA	NA	NA	0.502351	-0.28002	0.540507	0.510194	NA	0.448094	0.5697	NA	NA	NA	NA	NA	NA	NA	NA	NA	NA	NA	NA	NA	NA	-0.128576
	GO:1902306	negative regulation of sodium ion transmembrane transport	GO_BiologicalProcess-EBI-UniProt-GOA-ACAP-ARAP_13.05.2021_00h00	0.00309777	0.0123911	0.00420237	0.00840474	[5, 6, 7, 8, 9, 10]	Group2	7.14286	1	[HECW2]			ENSSSCG00000043660	0.355682	0.278875	-0.358062	-0.268426	NA	NA	NA	NA	NA	0.412426	0.322146	0.313156	NA	0.434737	NA	NA	0.509412	NA	NA	0.828539	NA	NA	NA	NA	NA	NA	NA	NA	NA	NA	NA	NA	NA	NA
	GO:2000650	negative regulation of sodium ion transmembrane transporter activity	GO_BiologicalProcess-EBI-UniProt-GOA-ACAP-ARAP_13.05.2021_00h00	0.00287674	0.0143837	0.00420237	0.00840474	[5, 6, 7, 8, 9, 10, 11, 12]	Group2	7.69231	1	[HECW2]			ENSSSCG00000046745	NA	NA	0.245262	0.274327	0.619365	0.532152	NA	NA	0.654569	-0.247693	NA	-0.305184	0.716031	-0.348792	0.735201	0.621864	NA	0.676257	0.723796	NA	NA	NA	NA	NA	NA	NA	-0.136253	NA	NA	NA	-0.122461	NA	NA	NA
															ENSSSCG00000049847	NA	NA	0.271477	0.258082	0.596169	0.499512	NA	0.654569	NA	NA	NA	NA	0.612336	-0.295088	0.627773	0.54104	NA	0.578178	0.656045	NA	NA	NA	NA	NA	NA	NA	NA	NA	NA	NA	NA	NA	NA	NA
															ENSSSCG00000050495	0.420447	NA	NA	NA	NA	NA	0.412426	-0.247693	NA	NA	NA	NA	-0.282093	0.301913	-0.275319	-0.262875	0.32344	-0.307762	NA	0.36205	NA	0.2327	NA	NA	NA	NA	NA	NA	NA	NA	NA	NA	NA	NA
															ENSSSCG00000052941	NA	NA	NA	NA	NA	NA	0.322146	NA	NA	NA	NA	NA	NA	NA	NA	NA	NA	NA	NA	0.328913	NA	NA	NA	NA	NA	NA	NA	NA	NA	NA	NA	NA	NA	NA
															CPA5	0.3354	0.793377	NA	-0.273853	-0.276075	NA	0.313156	-0.305184	NA	NA	NA	NA	NA	0.395575	NA	NA	0.347912	NA	NA	0.27704	NA	NA	NA	NA	NA	NA	NA	NA	NA	NA	NA	NA	NA	NA
															ENSSSCG00000054158	NA	NA	0.246095	0.230933	0.596274	0.502351	NA	0.716031	0.612336	-0.282093	NA	NA	NA	-0.329081	0.699805	0.658775	NA	0.692555	0.719071	NA	NA	NA	NA	NA	NA	NA	NA	NA	NA	NA	NA	NA	NA	NA
															HECW2	0.401239	0.379048	NA	-0.247768	-0.353939	-0.28002	0.434737	-0.348792	-0.295088	0.301913	NA	0.395575	-0.329081	NA	-0.343564	-0.352037	0.440242	-0.381162	-0.332785	0.370435	NA	NA	NA	NA	NA	NA	NA	NA	NA	-0.272582	NA	NA	NA	NA
															ENSSSCG00000055343	NA	NA	0.235902	0.219233	0.576585	0.540507	NA	0.735201	0.627773	-0.275319	NA	NA	0.699805	-0.343564	NA	0.645571	NA	0.668106	0.666049	NA	NA	NA	NA	NA	NA	NA	NA	NA	NA	NA	NA	NA	NA	NA
															ENSSSCG00000055467	NA	NA	0.250716	NA	0.582294	0.510194	NA	0.621864	0.54104	-0.262875	NA	NA	0.658775	-0.352037	0.645571	NA	NA	0.570951	0.666417	NA	NA	NA	NA	NA	NA	NA	NA	NA	NA	NA	NA	NA	NA	NA
															ENSSSCG00000056704	0.499867	0.324739	-0.2627	-0.266774	NA	NA	0.509412	NA	NA	0.32344	NA	0.347912	NA	0.440242	NA	NA	NA	NA	NA	0.471604	NA	NA	NA	NA	NA	NA	NA	NA	NA	NA	NA	NA	NA	NA
															ENSSSCG00000057202	NA	NA	0.270145	0.310063	0.577228	0.448094	NA	0.676257	0.578178	-0.307762	NA	NA	0.692555	-0.381162	0.668106	0.570951	NA	NA	0.665848	NA	NA	NA	NA	NA	NA	NA	NA	NA	NA	NA	NA	NA	NA	NA
															ENSSSCG00000061088	NA	NA	0.264687	0.212895	0.605096	0.5697	NA	0.723796	0.656045	NA	NA	NA	0.719071	-0.332785	0.666049	0.666417	NA	0.665848	NA	NA	NA	NA	NA	NA	NA	NA	NA	NA	NA	NA	NA	NA	NA	-0.125455
															ENSSSCG00000060574	0.324585	NA	-0.361392	-0.302693	NA	NA	0.828539	NA	NA	0.36205	0.328913	0.27704	NA	0.370435	NA	NA	0.471604	NA	NA	NA	NA	NA	NA	NA	NA	NA	NA	NA	NA	NA	NA	NA	NA	NA
															MCV	0.189122	NA	NA	NA	NA	NA	NA	NA	NA	NA	NA	NA	NA	NA	NA	NA	NA	NA	NA	NA	NA	NA	NA	NA	NA	NA	NA	NA	NA	NA	NA	NA	NA	NA
															MCH	0.225804	NA	NA	NA	NA	NA	NA	NA	NA	0.2327	NA	NA	NA	NA	NA	NA	NA	NA	NA	NA	NA	NA	NA	NA	NA	NA	NA	NA	NA	NA	NA	NA	NA	NA
															NEU	-0.195104	NA	NA	NA	NA	NA	NA	NA	NA	NA	NA	NA	NA	NA	NA	NA	NA	NA	NA	NA	NA	NA	NA	NA	NA	NA	NA	NA	NA	NA	NA	NA	NA	NA
															rNeuLym	-0.22219	NA	NA	NA	NA	NA	NA	NA	NA	NA	NA	NA	NA	NA	NA	NA	NA	NA	NA	NA	NA	NA	NA	NA	NA	NA	NA	NA	NA	NA	NA	NA	NA	NA
															Memory_PBMC	0.133385	NA	NA	NA	NA	NA	NA	NA	NA	NA	NA	NA	NA	NA	NA	NA	NA	NA	NA	NA	NA	NA	NA	NA	NA	NA	NA	NA	NA	NA	NA	NA	NA	NA
															PHAGO	NA	-0.155819	NA	NA	NA	NA	NA	NA	NA	NA	NA	NA	NA	NA	NA	NA	NA	NA	NA	NA	NA	NA	NA	NA	NA	NA	NA	NA	NA	NA	NA	NA	NA	NA
															GRANUFITC	NA	0.1413	NA	NA	NA	NA	NA	-0.136253	NA	NA	NA	NA	NA	NA	NA	NA	NA	NA	NA	NA	NA	NA	NA	NA	NA	NA	NA	NA	NA	NA	NA	NA	NA	NA
															CD8	NA	0.147924	NA	-0.152872	NA	NA	NA	NA	NA	NA	NA	NA	NA	NA	NA	NA	NA	NA	NA	NA	NA	NA	NA	NA	NA	NA	NA	NA	NA	NA	NA	NA	NA	NA
															gdT	NA	NA	0.192613	NA	NA	NA	NA	NA	NA	NA	NA	NA	NA	NA	NA	NA	NA	NA	NA	NA	NA	NA	NA	NA	NA	NA	NA	NA	NA	NA	NA	NA	NA	NA
															Monocytes_parent	NA	NA	0.202688	NA	NA	NA	NA	NA	NA	NA	NA	NA	NA	-0.272582	NA	NA	NA	NA	NA	NA	NA	NA	NA	NA	NA	NA	NA	NA	NA	NA	NA	NA	NA	NA
															Tcells_PBMC	NA	NA	NA	-0.13298	NA	NA	NA	-0.122461	NA	NA	NA	NA	NA	NA	NA	NA	NA	NA	NA	NA	NA	NA	NA	NA	NA	NA	NA	NA	NA	NA	NA	NA	NA	NA
															CTL_PBMC	NA	NA	NA	-0.126637	NA	NA	NA	NA	NA	NA	NA	NA	NA	NA	NA	NA	NA	NA	NA	NA	NA	NA	NA	NA	NA	NA	NA	NA	NA	NA	NA	NA	NA	NA
															Bcells_PBMC	NA	NA	NA	0.169005	NA	NA	NA	NA	NA	NA	NA	NA	NA	NA	NA	NA	NA	NA	NA	NA	NA	NA	NA	NA	NA	NA	NA	NA	NA	NA	NA	NA	NA	NA
															CRP	NA	NA	NA	NA	-0.138737	-0.128576	NA	NA	NA	NA	NA	NA	NA	NA	NA	NA	NA	NA	-0.125455	NA	NA	NA	NA	NA	NA	NA	NA	NA	NA	NA	NA	NA	NA	NA
															GRANU_phago	NA	NA	NA	NA	-0.185685	-0.177935	NA	-0.169449	NA	NA	NA	NA	-0.157427	NA	-0.180277	-0.169119	NA	-0.20135	NA	NA	NA	NA	NA	NA	NA	NA	NA	NA	NA	NA	NA	NA	NA	NA
															CORT_hair	NA	NA	NA	NA	NA	NA	-0.119777	NA	NA	NA	NA	NA	NA	-0.104663	NA	NA	-0.14157	NA	NA	NA	NA	NA	NA	NA	NA	NA	NA	NA	NA	NA	NA	NA	NA	NA
															EOS	NA	NA	NA	NA	NA	NA	NA	0.141955	NA	NA	NA	NA	0.147426	NA	NA	NA	NA	NA	NA	NA	NA	NA	NA	NA	NA	NA	NA	NA	NA	NA	NA	NA	NA	NA
															NaiveTcells_PBMC	NA	NA	NA	NA	NA	NA	NA	NA	-0.123392	NA	NA	NA	NA	NA	NA	NA	NA	NA	NA	NA	NA	NA	NA	NA	NA	NA	NA	NA	NA	NA	NA	NA	NA	NA
															HMTCRIT	NA	NA	NA	NA	NA	NA	NA	NA	NA	0.312888	NA	NA	NA	NA	NA	NA	NA	NA	NA	NA	NA	NA	NA	NA	NA	NA	NA	NA	NA	NA	NA	NA	NA	NA
															HEMOGLOBINA	NA	NA	NA	NA	NA	NA	NA	NA	NA	0.325265	NA	NA	NA	NA	NA	NA	NA	NA	NA	NA	NA	NA	NA	NA	NA	NA	NA	NA	NA	NA	NA	NA	NA	NA
															Color scale	-1	-0.9	-0.8	-0.7	-0.6	-0.5	-0.4	-0.3	-0.2	-0.1	0	0.1	0.2	0.3	0.4	0.5	0.6	0.7	0.8	0.9	1
[truncated: 6 more columns]

## Sheet: SSC2
A	ClueGO results													B	PCIT results
	ID	Term	Ontology Source	Term PValue	Term PValue Corrected with Bonferroni step down	Group PValue	Group PValue Corrected with Bonferroni step down	GOLevels	GOGroups	% Associated Genes	Nr. Genes	Associated Genes Found				ARHGEF10	ATXN7L3B	CAND1	CAPRIN1	CCDC34	CDC73	CSTF2	DHCR24	EFTUD2	EIF4G2	EIF4H	ENOX2	ENSSSCG00000009746	ENSSSCG00000016737	ENSSSCG00000021560	ENSSSCG00000049635	ENSSSCG00000052348	ENSSSCG00000053691	ENSSSCG00000055030	ENSSSCG00000057383	ENSSSCG00000059184	ENSSSCG00000063479	ERGIC1	FADS3	HCFC1	HDGF	ILF2	IPO5	JPT2	LMNB2	MARS1	MCOLN1	MORF4L2	MTHFD1
	GO:0060999	positive regulation of dendritic spine development	GO_BiologicalProcess-EBI-UniProt-GOA-ACAP-ARAP_13.05.2021_00h00	0.00611326	0.0183398	0.00611326	0.0122265	[3, 4, 5, 6, 8, 9, 10, 11, 12, 13, 14]	Group00	4.44444	2	[CAPRIN1, EIF4G2]			ARHGEF10	1	0.318162	NA	NA	0.329734	NA	NA	NA	0.344207	NA	NA	NA	0.376721	0.341738	NA	NA	NA	NA	NA	NA	NA	0.378355	0.355659	0.377081	0.376561	0.410276	NA	NA	NA	NA	NA	NA	NA	0.476833
	GO:0097352	autophagosome maturation	GO_BiologicalProcess-EBI-UniProt-GOA-ACAP-ARAP_13.05.2021_00h00	0.007214	0.007214	0.007214	0.007214	[5, 6]	Group01	4.08163	2	[MCOLN1, SMCR8]			ATXN7L3B	0.318162	1	0.772902	0.757277	0.515709	0.596745	0.630324	0.608294	0.759461	0.531753	0.771888	0.437263	0.735965	0.708934	0.768738	-0.431251	NA	0.643126	-0.439663	-0.477971	-0.483108	0.646523	0.557384	NA	0.677776	0.646934	0.762304	0.781044	0.74814	0.728805	0.696469	-0.411569	0.505255	0.719956
	GO:0006287	base-excision repair, gap-filling	GO_BiologicalProcess-EBI-UniProt-GOA-ACAP-ARAP_13.05.2021_00h00	0.0050971	0.0356797	0.0050971	0.0203884	[5, 6, 7, 8, 9]	Group02	4.87805	2	[RFC2, UNG]			CAND1	NA	0.772902	1	0.803441	0.498067	0.680956	0.697477	0.506861	0.744311	0.479371	0.79393	0.389969	0.797646	0.770644	0.669384	NA	NA	0.55939	-0.437086	-0.40013	-0.435344	0.656767	0.45434	NA	0.661163	0.614789	0.813359	0.859846	0.684681	0.749718	0.684578	-0.451172	0.511816	0.75166
	GO:0140142	nucleocytoplasmic carrier activity	GO_BiologicalProcess-EBI-UniProt-GOA-ACAP-ARAP_13.05.2021_00h00	0.00293865	0.0323252	0.00293865	0.0176319	[6, 7]	Group03	6.45161	2	[IPO5, XPO5]			CAPRIN1	NA	0.757277	0.803441	1	0.54337	0.725207	0.734026	0.495511	0.691008	0.653228	0.82615	0.414116	0.866178	0.813061	0.715512	-0.51471	-0.394922	0.532481	-0.460292	-0.454159	-0.538332	0.760308	0.516166	NA	0.762735	0.794537	0.861513	0.794569	0.72768	0.797654	0.700378	-0.477997	0.659291	0.816504
	GO:0008608	attachment of spindle microtubules to kinetochore	GO_BiologicalProcess-EBI-UniProt-GOA-ACAP-ARAP_13.05.2021_00h00	0.00416732	0.0333385	0.00416732	0.0208366	[3, 4, 5]	Group04	5.40541	2	[RCC2, RMDN1]			CCDC34	0.329734	0.515709	0.498067	0.54337	1	0.484785	0.47988	NA	0.500138	NA	0.519277	0.34658	0.571076	0.555478	0.490293	NA	NA	0.507321	-0.417074	NA	NA	0.533542	0.435198	0.356086	0.532134	0.591465	0.586866	0.555898	0.476191	0.600838	0.414524	-0.343049	NA	0.627201
	GO:0014037	Schwann cell differentiation	GO_BiologicalProcess-EBI-UniProt-GOA-ACAP-ARAP_13.05.2021_00h00	0.00534311	0.0320587	0.00534311	0.0160293	[5, 6, 7, 8, 9]	Group05	4.7619	2	[ARHGEF10, LMNB2]			CDC73	NA	0.596745	0.680956	0.725207	0.484785	1	0.654677	NA	0.58945	NA	0.655932	0.314692	0.649624	0.632133	0.504242	NA	NA	NA	-0.358191	-0.334938	-0.358624	0.530363	NA	NA	0.567616	0.528324	0.678449	0.701322	0.533749	0.56773	NA	-0.394799	NA	0.639343
	GO:0014044	Schwann cell development	GO_BiologicalProcess-EBI-UniProt-GOA-ACAP-ARAP_13.05.2021_00h00	0.00352778	0.0352778	0.00534311	0.0160293	[5, 6, 7, 8, 9, 10]	Group05	5.88235	2	[ARHGEF10, LMNB2]			CSTF2	NA	0.630324	0.697477	0.734026	0.47988	0.654677	1	0.463545	0.617286	0.497108	0.649539	0.396438	0.731117	0.665149	0.618738	NA	-0.319107	0.431376	-0.395114	-0.354146	-0.44417	0.58538	0.409667	NA	0.640826	0.564791	0.708585	0.714977	0.655463	0.675242	0.565288	-0.316761	0.534351	0.66368
	GO:1902808	positive regulation of cell cycle G1/S phase transition	GO_BiologicalProcess-EBI-UniProt-GOA-ACAP-ARAP_13.05.2021_00h00	0.00665317	0.0133063	1.78853e-05	0.000143083	[5, 6, 7, 8]	Group06	4.25532	2	[CDC73, PHB2]			DHCR24	NA	0.608294	0.506861	0.495511	NA	NA	0.463545	1	0.458293	0.450444	0.537901	0.390064	0.542972	0.552853	0.536155	-0.407929	-0.361486	0.418481	NA	NA	-0.377224	0.483355	0.529932	NA	0.432341	0.409328	0.491113	0.584012	0.554798	0.500523	0.589298	NA	0.48628	0.48655
	GO:0050685	positive regulation of mRNA processing	GO_BiologicalProcess-EBI-UniProt-GOA-ACAP-ARAP_13.05.2021_00h00	0.00373539	0.0336185	1.78853e-05	0.000143083	[6, 7, 8, 9, 10]	Group06	5.71429	2	[CDC73, PRPF19]			EFTUD2	0.344207	0.759461	0.744311	0.691008	0.500138	0.58945	0.617286	0.458293	1	0.457406	0.73055	0.387522	0.702731	0.704264	0.693129	NA	NA	0.587538	-0.423554	-0.40172	-0.457111	0.577714	0.493716	NA	0.629714	0.589742	0.734134	0.783163	0.66282	0.69417	0.685068	-0.345534	NA	0.719184
	GO:0000387	spliceosomal snRNP assembly	GO_BiologicalProcess-EBI-UniProt-GOA-ACAP-ARAP_13.05.2021_00h00	0.0050971	0.0356797	1.78853e-05	0.000143083	[6, 7, 8, 9, 10, 11, 12]	Group06	4.87805	2	[PRPF19, SNRPB]			EIF4G2	NA	0.531753	0.479371	0.653228	NA	NA	0.497108	0.450444	0.457406	1	0.564178	0.366442	0.621778	0.639304	0.487855	-0.606834	-0.604266	NA	-0.407396	-0.417764	-0.589841	0.494661	0.374567	NA	0.576287	0.557864	0.569099	0.492687	0.525955	0.567079	0.53903	NA	0.553312	0.530402
	GO:0000393	spliceosomal conformational changes to generate catalytic conformation	GO_BiologicalProcess-EBI-UniProt-GOA-ACAP-ARAP_13.05.2021_00h00	0.000138106	0.00331454	1.78853e-05	0.000143083	[6, 7, 8, 9, 10, 11, 12]	Group06	28.5714	2	[PRPF19, SNRNP200]			EIF4H	NA	0.771888	0.79393	0.82615	0.519277	0.655932	0.649539	0.537901	0.73055	0.564178	1	0.412263	0.800652	0.779522	0.750983	-0.504197	-0.362031	0.580187	-0.417941	-0.398457	-0.55	0.605785	0.545606	NA	0.716894	0.683565	0.844522	0.828528	0.745427	0.801068	0.77613	-0.379983	0.52965	0.754403
	R-HSA:3321805	NSL acetylates histone H4	REACTOME_Reactions_13.05.2021	0.00162022	0.0259235	6.20044e-05	0.000434031	[-1]	Group07	8.69565	2	[HCFC1, WDR5]			ENOX2	NA	0.437263	0.389969	0.414116	0.34658	0.314692	0.396438	0.390064	0.387522	0.366442	0.412263	1	0.396268	0.409088	0.370833	NA	NA	0.295722	NA	NA	NA	0.356378	0.328138	NA	0.438916	0.402893	0.456176	0.425341	0.395209	0.385733	0.386741	NA	NA	0.486675
	R-HSA:8955245	CAND1 binds CRL4 E3 ubiquitin ligase in the nucleus	REACTOME_Reactions_13.05.2021	0.00176458	0.0264688	6.20044e-05	0.000434031	[-1]	Group07	8.33333	2	[CAND1, WDR5]			ENSSSCG00000009746	0.376721	0.735965	0.797646	0.866178	0.571076	0.649624	0.731117	0.542972	0.702731	0.621778	0.800652	0.396268	1	0.879609	0.701495	-0.491124	-0.406623	0.588551	-0.495055	-0.389946	-0.494088	0.710727	0.528692	NA	0.743251	0.766255	0.87427	0.85049	0.745542	0.847412	0.736644	-0.456387	0.712644	0.860859
	R-HSA:8955285	COMMDs displace CAND1 from CRL4 E3 ubiquitin ligase complex	REACTOME_Reactions_13.05.2021	0.00373539	0.0336185	6.20044e-05	0.000434031	[-1]	Group07	5.71429	2	[CAND1, WDR5]			ENSSSCG00000016737	0.341738	0.708934	0.770644	0.813061	0.555478	0.632133	0.665149	0.552853	0.704264	0.639304	0.779522	0.409088	0.879609	1	0.648071	-0.483843	-0.400615	0.538188	-0.457795	-0.378737	-0.538231	0.660597	0.52283	NA	0.660973	0.71825	0.823692	0.83467	0.687795	0.782238	0.729468	-0.473417	0.583556	0.820386
	GO:0043967	histone H4 acetylation	GO_BiologicalProcess-EBI-UniProt-GOA-ACAP-ARAP_13.05.2021_00h00	0.000801085	0.0152206	6.20044e-05	0.000434031	[8, 9, 10, 11, 12]	Group07	4.28571	3	[HCFC1, MORF4L2, WDR5]			ENSSSCG00000021560	NA	0.768738	0.669384	0.715512	0.490293	0.504242	0.618738	0.536155	0.693129	0.487855	0.750983	0.370833	0.701495	0.648071	1	-0.487237	NA	0.7235	-0.413485	-0.435805	-0.458026	0.623222	0.615103	0.408748	0.783589	0.674021	0.767313	0.725269	0.795665	0.763653	0.68178	-0.320526	0.488957	0.719933
	GO:0018024	histone-lysine N-methyltransferase activity	GO_BiologicalProcess-EBI-UniProt-GOA-ACAP-ARAP_13.05.2021_00h00	0.00665317	0.0133063	6.20044e-05	0.000434031	[7, 8, 9, 10, 11]	Group07	4.25532	2	[TTLL12, WDR5]			ENSSSCG00000049635	NA	-0.431251	NA	-0.51471	NA	NA	NA	-0.407929	NA	-0.606834	-0.504197	NA	-0.491124	-0.483843	-0.487237	1	0.509578	-0.451336	0.34244	0.377851	0.512384	-0.44946	-0.407727	NA	-0.514789	-0.560637	-0.478109	NA	-0.485769	-0.550856	-0.508259	NA	-0.533826	-0.416474
	R-HSA:72124	Formation of the Spliceosomal A Complex	REACTOME_Reactions_13.05.2021	1.00433e-05	0.000251083	1.58883e-09	1.58883e-08	[-1]	Group08	4.5045	5	[PRPF19, PTBP1, RNPS1, SF3B3, SNRPB]			ENSSSCG00000052348	NA	NA	NA	-0.394922	NA	NA	-0.319107	-0.361486	NA	-0.604266	-0.362031	NA	-0.406623	-0.400615	NA	0.509578	1	NA	NA	0.296192	0.487064	NA	NA	NA	NA	NA	NA	NA	-0.404717	-0.409526	-0.441241	NA	-0.450814	NA
	R-HSA:75079	Formation of AT-AC C complex	REACTOME_Reactions_13.05.2021	9.96939e-06	0.000259204	1.58883e-09	1.58883e-08	[-1]	Group08	7.69231	4	[EFTUD2, SF3B3, SNRNP200, SNRPB]			ENSSSCG00000053691	NA	0.643126	0.55939	0.532481	0.507321	NA	0.431376	0.418481	0.587538	NA	0.580187	0.295722	0.588551	0.538188	0.7235	-0.451336	NA	1	-0.41743	-0.400559	-0.414283	0.558711	0.487168	0.393183	0.678115	0.614292	0.622517	0.602103	0.686738	0.667721	0.585022	-0.357005	NA	0.614518
	R-HSA:75080	Formation of AT-AC A complex	REACTOME_Reactions_13.05.2021	0.0055945	0.0279725	1.58883e-09	1.58883e-08	[-1]	Group08	4.65116	2	[SF3B3, SNRPB]			ENSSSCG00000055030	NA	-0.439663	-0.437086	-0.460292	-0.417074	-0.358191	-0.395114	NA	-0.423554	-0.407396	-0.417941	NA	-0.495055	-0.457795	-0.413485	0.34244	NA	-0.41743	1	0.341447	NA	-0.376516	NA	NA	-0.531484	-0.51803	-0.508922	-0.406294	-0.443928	-0.529219	NA	NA	NA	-0.48859
	R-HSA:75081	Formation of AT-AC B Complex	REACTOME_Reactions_13.05.2021	9.96939e-06	0.000259204	1.58883e-09	1.58883e-08	[-1]	Group08	7.69231	4	[EFTUD2, SF3B3, SNRNP200, SNRPB]			ENSSSCG00000057383	NA	-0.477971	-0.40013	-0.454159	NA	-0.334938	-0.354146	NA	-0.40172	-0.417764	-0.398457	NA	-0.389946	-0.378737	-0.435805	0.377851	0.296192	-0.400559	0.341447	1	0.356162	-0.386086	NA	NA	-0.436247	-0.443379	-0.417875	-0.362121	-0.40217	-0.439732	-0.33405	NA	-0.333701	-0.368081
	R-HSA:75082	ATAC spliceosome mediated Lariat formation,5' splice site cleavage	REACTOME_Reactions_13.05.2021	9.96939e-06	0.000259204	1.58883e-09	1.58883e-08	[-1]	Group08	7.69231	4	[EFTUD2, SF3B3, SNRNP200, SNRPB]			ENSSSCG00000059184	NA	-0.483108	-0.435344	-0.538332	NA	-0.358624	-0.44417	-0.377224	-0.457111	-0.589841	-0.55	NA	-0.494088	-0.538231	-0.458026	0.512384	0.487064	-0.414283	NA	0.356162	1	-0.416867	NA	NA	-0.448894	-0.393193	-0.469527	-0.44738	-0.48972	-0.475105	-0.54366	0.303507	-0.406325	-0.440404
	R-HSA:75083	ATAC spliceosome mediated 3' splice site cleavage, exon ligation	REACTOME_Reactions_13.05.2021	9.96939e-06	0.000259204	1.58883e-09	1.58883e-08	[-1]	Group08	7.69231	4	[EFTUD2, SF3B3, SNRNP200, SNRPB]			ENSSSCG00000063479	0.378355	0.646523	0.656767	0.760308	0.533542	0.530363	0.58538	0.483355	0.577714	0.494661	0.605785	0.356378	0.710727	0.660597	0.623222	-0.44946	NA	0.558711	-0.376516	-0.386086	-0.416867	1	0.630712	0.585104	0.691709	0.811003	0.764796	0.679403	0.598389	0.666963	0.625319	-0.513142	0.541041	0.748356
	GO:0043631	RNA polyadenylation	GO_BiologicalProcess-EBI-UniProt-GOA-ACAP-ARAP_13.05.2021_00h00	0.00043847	0.00964633	1.58883e-09	1.58883e-08	[6, 7]	Group08	5.26316	3	[CDC73, CSTF2, TUT1]			ERGIC1	0.355659	0.557384	0.45434	0.516166	0.435198	NA	0.409667	0.529932	0.493716	0.374567	0.545606	0.328138	0.528692	0.52283	0.615103	-0.407727	NA	0.487168	NA	NA	NA	0.630712	1	0.448064	0.55433	0.638111	0.572867	0.576778	0.50292	0.556932	0.526797	-0.33179	0.403066	0.594617
	GO:0006379	mRNA cleavage	GO_BiologicalProcess-EBI-UniProt-GOA-ACAP-ARAP_13.05.2021_00h00	0.00207098	0.0289938	1.58883e-09	1.58883e-08	[7, 8]	Group08	7.69231	2	[CSTF2, TUT1]			FADS3	0.377081	NA	NA	NA	0.356086	NA	NA	NA	NA	NA	NA	NA	NA	NA	0.408748	NA	NA	0.393183	NA	NA	NA	0.585104	0.448064	1	0.446897	0.483962	0.40015	NA	NA	NA	NA	-0.3393	NA	0.404919
	GO:0008334	histone mRNA metabolic process	GO_BiologicalProcess-EBI-UniProt-GOA-ACAP-ARAP_13.05.2021_00h00	0.00240074	0.0312096	1.58883e-09	1.58883e-08	[7, 8]	Group08	7.14286	2	[SNRPB, TUT1]			HCFC1	0.376561	0.677776	0.661163	0.762735	0.532134	0.567616	0.640826	0.432341	0.629714	0.576287	0.716894	0.438916	0.743251	0.660973	0.783589	-0.514789	NA	0.678115	-0.531484	-0.436247	-0.448894	0.691709	0.55433	0.446897	1	0.820358	0.808694	0.690998	0.759366	0.785827	0.624559	NA	0.536756	0.789549
	GO:0050685	positive regulation of mRNA processing	GO_BiologicalProcess-EBI-UniProt-GOA-ACAP-ARAP_13.05.2021_00h00	0.00373539	0.0336185	1.58883e-09	1.58883e-08	[6, 7, 8, 9, 10]	Group08	5.71429	2	[CDC73, PRPF19]			HDGF	0.410276	0.646934	0.614789	0.794537	0.591465	0.528324	0.564791	0.409328	0.589742	0.557864	0.683565	0.402893	0.766255	0.71825	0.674021	-0.560637	NA	0.614292	-0.51803	-0.443379	-0.393193	0.811003	0.638111	0.483962	0.820358	1	0.817279	0.659298	0.636131	0.767568	0.631487	-0.380366	0.560712	0.805714
	GO:0098787	mRNA cleavage involved in mRNA processing	GO_BiologicalProcess-EBI-UniProt-GOA-ACAP-ARAP_13.05.2021_00h00	0.000591537	0.0118307	1.58883e-09	1.58883e-08	[7, 8, 9]	Group08	14.2857	2	[CSTF2, TUT1]			ILF2	NA	0.762304	0.813359	0.861513	0.586866	0.678449	0.708585	0.491113	0.734134	0.569099	0.844522	0.456176	0.87427	0.823692	0.767313	-0.478109	NA	0.622517	-0.508922	-0.417875	-0.469527	0.764796	0.572867	0.40015	0.808694	0.817279	1	0.85088	0.764935	0.848862	0.7366	-0.427417	0.592593	0.863089
	GO:0006378	mRNA polyadenylation	GO_BiologicalProcess-EBI-UniProt-GOA-ACAP-ARAP_13.05.2021_00h00	0.000416151	0.00957146	1.58883e-09	1.58883e-08	[7, 8, 9, 10]	Group08	5.35714	3	[CDC73, CSTF2, TUT1]			IPO5	NA	0.781044	0.859846	0.794569	0.555898	0.701322	0.714977	0.584012	0.783163	0.492687	0.828528	0.425341	0.85049	0.83467	0.725269	NA	NA	0.602103	-0.406294	-0.362121	-0.44738	0.679403	0.576778	NA	0.690998	0.659298	0.85088	1	0.731647	0.781886	0.773652	-0.431728	NA	0.842321
	GO:0000387	spliceosomal snRNP assembly	GO_BiologicalProcess-EBI-UniProt-GOA-ACAP-ARAP_13.05.2021_00h00	0.0050971	0.0356797	1.58883e-09	1.58883e-08	[6, 7, 8, 9, 10, 11, 12]	Group08	4.87805	2	[PRPF19, SNRPB]			JPT2	NA	0.74814	0.684681	0.72768	0.476191	0.533749	0.655463	0.554798	0.66282	0.525955	0.745427	0.395209	0.745542	0.687795	0.795665	-0.485769	-0.404717	0.686738	-0.443928	-0.40217	-0.48972	0.598389	0.50292	NA	0.759366	0.636131	0.764935	0.731647	1	0.763975	0.688248	-0.347001	0.556588	0.707135
	GO:0000393	spliceosomal conformational changes to generate catalytic conformation	GO_BiologicalProcess-EBI-UniProt-GOA-ACAP-ARAP_13.05.2021_00h00	0.000138106	0.00331454	1.58883e-09	1.58883e-08	[6, 7, 8, 9, 10, 11, 12]	Group08	28.5714	2	[PRPF19, SNRNP200]			LMNB2	NA	0.728805	0.749718	0.797654	0.600838	0.56773	0.675242	0.500523	0.69417	0.567079	0.801068	0.385733	0.847412	0.782238	0.763653	-0.550856	-0.409526	0.667721	-0.529219	-0.439732	-0.475105	0.666963	0.556932	NA	0.785827	0.767568	0.848862	0.781886	0.763975	1	0.729144	-0.400448	0.653398	0.783978
	GO:0006369	termination of RNA polymerase II transcription	GO_BiologicalProcess-EBI-UniProt-GOA-ACAP-ARAP_13.05.2021_00h00	0.00585122	0.0234049	1.58883e-09	1.58883e-08	[7, 8, 9, 10, 11]	Group08	4.54545	2	[CSTF2, SNRPB]			MARS1	NA	0.696469	0.684578	0.700378	0.414524	NA	0.565288	0.589298	0.685068	0.53903	0.77613	0.386741	0.736644	0.729468	0.68178	-0.508259	-0.441241	0.585022	NA	-0.33405	-0.54366	0.625319	0.526797	NA	0.624559	0.631487	0.7366	0.773652	0.688248	0.729144	1	-0.333939	0.515685	0.737632
	GO:0098789	pre-mRNA cleavage required for polyadenylation	GO_BiologicalProcess-EBI-UniProt-GOA-ACAP-ARAP_13.05.2021_00h00	0.000507875	0.0106654	1.58883e-09	1.58883e-08	[8, 9, 10]	Group08	15.3846	2	[CSTF2, TUT1]			MCOLN1	NA	-0.411569	-0.451172	-0.477997	-0.343049	-0.394799	-0.316761	NA	-0.345534	NA	-0.379983	NA	-0.456387	-0.473417	-0.320526	NA	NA	-0.357005	NA	NA	0.303507	-0.513142	-0.33179	-0.3393	NA	-0.380366	-0.427417	-0.431728	-0.347001	-0.400448	-0.333939	1	-0.397413	-0.410676
	R-HSA:156661	Formation of Exon Junction Complex	REACTOME_Reactions_13.05.2021	6.19219e-09	1.85766e-07	1.70587e-07	1.53528e-06	[-1]	Group09	5.12821	8	[CSTF2, EFTUD2, PRPF19, PTBP1, RNPS1, SF3B3, SNRNP200, SNRPB]			MORF4L2	NA	0.505255	0.511816	0.659291	NA	NA	0.534351	0.48628	NA	0.553312	0.52965	NA	0.712644	0.583556	0.488957	-0.533826	-0.450814	NA	NA	-0.333701	-0.406325	0.541041	0.403066	NA	0.536756	0.560712	0.592593	NA	0.556588	0.653398	0.515685	-0.397413	1	NA
	R-HSA:72107	Formation of the Spliceosomal E complex	REACTOME_Reactions_13.05.2021	0.000869619	0.0156531	1.70587e-07	1.53528e-06	[-1]	Group09	4.16667	3	[PTBP1, RNPS1, SNRPB]			MTHFD1	0.476833	0.719956	0.75166	0.816504	0.627201	0.639343	0.66368	0.48655	0.719184	0.530402	0.754403	0.486675	0.860859	0.820386	0.719933	-0.416474	NA	0.614518	-0.48859	-0.368081	-0.440404	0.748356	0.594617	0.404919	0.789549	0.805714	0.863089	0.842321	0.707135	0.783978	0.737632	-0.410676	NA	1
	R-HSA:72124	Formation of the Spliceosomal A Complex	REACTOME_Reactions_13.05.2021	1.00433e-05	0.000251083	1.70587e-07	1.53528e-06	[-1]	Group09	4.5045	5	[PRPF19, PTBP1, RNPS1, SF3B3, SNRPB]			NSUN2	0.338209	0.672882	0.634137	0.637919	0.454307	0.545583	0.614284	0.505481	0.691327	NA	0.650092	0.40158	0.650459	0.654837	0.648586	NA	NA	0.482607	NA	-0.299425	-0.393676	0.598522	0.512335	0.378676	0.546238	0.534861	0.711989	0.715725	0.650887	0.655312	0.654767	-0.403153	0.421404	0.679518
	R-HSA:72127	Formation of the Spliceosomal B Complex	REACTOME_Reactions_13.05.2021	9.91023e-08	2.67576e-06	1.70587e-07	1.53528e-06	[-1]	Group09	4.7619	7	[EFTUD2, PRPF19, PTBP1, RNPS1, SF3B3, SNRNP200, SNRPB]			PDHA1	NA	0.71189	0.748067	0.830926	0.491616	0.67212	0.699964	0.564439	0.662637	0.5695	0.850269	0.390468	0.794395	0.774345	0.666584	-0.493823	-0.350525	NA	-0.368852	-0.350916	-0.527504	0.630095	0.498008	NA	0.6133	0.645412	0.794722	0.790457	0.660272	0.767376	0.721269	-0.367681	0.580377	0.723377
	R-HSA:72130	Formation of an intermediate Spliceosomal C (Bact) complex	REACTOME_Reactions_13.05.2021	1.1091e-08	3.10548e-07	1.70587e-07	1.53528e-06	[-1]	Group09	4.7619	8	[CSTF2, EFTUD2, PRPF19, PTBP1, RNPS1, SF3B3, SNRNP200, SNRPB]			PFKFB1	NA	-0.529708	-0.492408	-0.418384	-0.390877	-0.43162	-0.379633	-0.357773	-0.407216	NA	-0.53673	NA	-0.398193	NA	-0.508463	NA	NA	-0.343434	NA	NA	NA	-0.352648	-0.407113	NA	-0.396853	-0.375254	-0.463202	-0.500175	-0.458914	-0.448403	-0.473837	NA	NA	-0.428211
	R-HSA:72139	Formation of the active Spliceosomal C (B*) complex	REACTOME_Reactions_13.05.2021	4.54361e-09	1.45396e-07	1.70587e-07	1.53528e-06	[-1]	Group09	5.33333	8	[CSTF2, EFTUD2, PRPF19, PTBP1, RNPS1, SF3B3, SNRNP200, SNRPB]			PHB2	NA	0.693474	0.722435	0.763311	0.53423	0.587966	0.639526	0.545632	0.687564	0.523323	0.830015	0.418584	0.806369	0.822912	0.674973	-0.435587	-0.326079	0.510166	-0.361653	-0.307873	-0.471538	0.626601	0.617105	NA	0.631142	0.645454	0.806236	0.83397	0.668444	0.731183	0.747014	-0.395315	NA	0.76973
	R-HSA:72143	Lariat Formation and 5'-Splice Site Cleavage	REACTOME_Reactions_13.05.2021	5.3128e-09	1.64697e-07	1.70587e-07	1.53528e-06	[-1]	Group09	5.22876	8	[CSTF2, EFTUD2, PRPF19, PTBP1, RNPS1, SF3B3, SNRNP200, SNRPB]			PHC2	0.371243	0.733772	0.736951	0.686455	0.448348	NA	0.521756	0.484711	0.670075	0.435148	0.678858	0.371195	0.669283	0.635361	0.749253	-0.421455	NA	0.712498	-0.478221	-0.422454	-0.361268	0.697117	0.543604	0.425345	0.776948	0.729302	0.744	0.713473	0.685661	0.726135	0.634022	-0.400265	0.451796	0.712935
	R-HSA:72160	Cleavage at the 3'-Splice Site and Exon Ligation	REACTOME_Reactions_13.05.2021	7.93867e-09	2.30222e-07	1.70587e-07	1.53528e-06	[-1]	Group09	4.96894	8	[CSTF2, EFTUD2, PRPF19, PTBP1, RNPS1, SF3B3, SNRNP200, SNRPB]			PRPF19	0.35139	0.762072	0.801273	0.803991	0.534133	0.642924	0.720818	0.535898	0.747964	0.51455	0.82261	0.435053	0.84934	0.798577	0.751088	-0.422881	-0.34717	0.594015	-0.456902	-0.370694	-0.473634	0.643425	0.538719	NA	0.753921	0.681639	0.864093	0.846655	0.798484	0.814129	0.744784	-0.39778	0.591676	0.828308
	R-HSA:75079	Formation of AT-AC C complex	REACTOME_Reactions_13.05.2021	9.96939e-06	0.000259204	1.70587e-07	1.53528e-06	[-1]	Group09	7.69231	4	[EFTUD2, SF3B3, SNRNP200, SNRPB]			PSMA7	NA	0.662679	0.545827	0.706292	0.571544	0.497037	0.582735	0.477397	0.600802	0.4737	0.710155	0.385039	0.758741	0.70012	0.723366	-0.541476	-0.333812	0.587851	-0.449256	-0.39104	-0.500225	0.607297	0.569771	NA	0.643838	0.683261	0.74667	0.665819	0.685325	0.760342	0.649031	-0.346824	0.546739	0.725535
	R-HSA:75080	Formation of AT-AC A complex	REACTOME_Reactions_13.05.2021	0.0055945	0.0279725	1.70587e-07	1.53528e-06	[-1]	Group09	4.65116	2	[SF3B3, SNRPB]			PTBP1	0.387218	0.742005	0.789298	0.829936	0.558516	0.647519	0.722894	0.479086	0.713752	0.541756	0.799529	0.433454	0.813427	0.764463	0.797347	-0.431197	NA	0.638093	-0.478389	-0.437561	-0.462957	0.712635	0.579621	0.423564	0.849292	0.780325	0.875054	0.792097	0.780515	0.811398	0.685995	-0.403823	0.583111	0.842598
	R-HSA:75081	Formation of AT-AC B Complex	REACTOME_Reactions_13.05.2021	9.96939e-06	0.000259204	1.70587e-07	1.53528e-06	[-1]	Group09	7.69231	4	[EFTUD2, SF3B3, SNRNP200, SNRPB]			RCC2	0.413802	0.708983	0.696352	0.68025	0.513286	0.457531	0.54298	0.437871	0.696717	0.424435	0.61634	NA	0.708122	0.620239	0.755376	-0.381372	-0.320957	0.726658	-0.49153	-0.437815	NA	0.657076	0.521877	0.456915	0.772184	0.724136	0.736189	0.677905	0.709495	0.78781	0.612884	-0.355165	0.533673	0.695926
	R-HSA:75082	ATAC spliceosome mediated Lariat formation,5' splice site cleavage	REACTOME_Reactions_13.05.2021	9.96939e-06	0.000259204	1.70587e-07	1.53528e-06	[-1]	Group09	7.69231	4	[EFTUD2, SF3B3, SNRNP200, SNRPB]			RFC2	NA	0.628026	0.552129	0.707062	0.518776	0.513468	0.49318	0.415611	0.517913	0.519054	0.761872	0.412598	0.677877	0.651629	0.62273	-0.574827	-0.350885	0.548014	-0.44858	-0.427105	-0.479812	0.544868	0.544232	NA	0.671257	0.749954	0.715438	0.609262	0.60124	0.689246	0.618288	-0.341772	0.470088	0.665428
	R-HSA:75083	ATAC spliceosome mediated 3' splice site cleavage, exon ligation	REACTOME_Reactions_13.05.2021	9.96939e-06	0.000259204	1.70587e-07	1.53528e-06	[-1]	Group09	7.69231	4	[EFTUD2, SF3B3, SNRNP200, SNRPB]			RMDN1	NA	-0.553837	-0.490394	NA	NA	NA	NA	-0.530162	-0.460992	NA	-0.528788	-0.312751	-0.377946	-0.386342	-0.530993	NA	NA	-0.40659	NA	NA	NA	-0.358393	-0.495438	NA	-0.3656	-0.367598	-0.437105	-0.50355	-0.484034	-0.426535	-0.492578	NA	NA	-0.380296
	GO:0033119	negative regulation of RNA splicing	GO_BiologicalProcess-EBI-UniProt-GOA-ACAP-ARAP_13.05.2021_00h00	0.00240074	0.0312096	1.70587e-07	1.53528e-06	[5, 6, 7, 8, 9, 10]	Group09	7.14286	2	[PTBP1, RNPS1]			RNPS1	NA	0.745155	0.806329	0.78132	0.509162	0.646078	0.707466	0.532416	0.733558	0.520334	0.823453	0.413113	0.793919	0.750015	0.804609	-0.38469	NA	0.624657	-0.429348	-0.370021	-0.428385	0.632372	0.552903	0.361693	0.8224	0.684461	0.849566	0.826272	0.800075	0.792712	0.71851	-0.356236	0.53402	0.788929
	GO:0050686	negative regulation of mRNA processing	GO_BiologicalProcess-EBI-UniProt-GOA-ACAP-ARAP_13.05.2021_00h00	0.00275362	0.0330434	1.70587e-07	1.53528e-06	[6, 7, 8, 9, 10]	Group09	6.66667	2	[PTBP1, RNPS1]			SF3B3	0.323945	0.727315	0.811137	0.694942	0.445191	0.485782	0.632963	0.522189	0.731705	0.532442	0.700756	0.377792	0.75444	0.70168	0.744946	NA	-0.373492	0.66156	-0.443855	-0.413727	-0.415949	0.635593	0.482715	0.362669	0.720257	0.614816	0.784065	0.786931	0.75875	0.774587	0.728574	-0.368026	0.522618	0.725211
	GO:0000387	spliceosomal snRNP assembly	GO_BiologicalProcess-EBI-UniProt-GOA-ACAP-ARAP_13.05.2021_00h00	0.0050971	0.0356797	1.70587e-07	1.53528e-06	[6, 7, 8, 9, 10, 11, 12]	Group09	4.87805	2	[PRPF19, SNRPB]			SMARCD2	NA	0.731702	0.67209	0.668241	0.452906	NA	0.504324	0.464841	0.690101	0.445139	0.706104	0.380257	0.615924	0.601876	0.734113	-0.457215	-0.338316	0.702138	-0.393186	-0.480314	-0.51521	0.622426	0.520397	NA	0.587258	0.618951	0.689996	0.676444	0.669511	0.700128	0.712502	-0.364629	NA	0.632339
	GO:0048025	negative regulation of mRNA splicing, via spliceosome	GO_BiologicalProcess-EBI-UniProt-GOA-ACAP-ARAP_13.05.2021_00h00	0.00134932	0.0229384	1.70587e-07	1.53528e-06	[6, 7, 8, 9, 10, 11, 12, 13]	Group09	9.52381	2	[PTBP1, RNPS1]			SMCR8	NA	0.544937	0.479887	0.497657	NA	NA	0.424708	0.586442	0.488116	0.509333	0.524225	NA	0.478613	0.468084	0.567177	-0.522833	-0.468136	0.520943	NA	-0.313981	-0.408034	0.521923	0.460433	NA	0.517744	0.453258	0.471794	0.505384	0.557343	0.555885	0.632129	NA	0.523	0.418073
															SNRNP200	NA	0.815069	0.824149	0.871335	0.566336	0.718507	0.731858	0.576714	0.775416	0.561466	0.884305	0.476806	0.815326	0.778753	0.770767	-0.420067	NA	0.586999	-0.434967	-0.419039	-0.501114	0.679625	0.587979	NA	0.782822	0.722876	0.851732	0.874588	0.775296	0.794953	0.763438	-0.419081	0.529084	0.841085
															SNRPB	NA	0.762624	0.833359	0.795452	0.51094	0.599667	0.661544	0.563987	0.763341	0.558528	0.830375	0.389558	0.833224	0.807872	0.79575	-0.481028	-0.372761	0.674568	-0.465419	-0.406945	-0.500504	0.707328	0.590626	NA	0.774442	0.728771	0.870025	0.860985	0.772425	0.82248	0.791638	-0.431095	0.555738	0.805034
															ST14	0.328809	0.520222	NA	0.607958	0.402219	NA	0.429351	0.449069	0.465795	0.40633	0.462694	0.335477	0.538374	0.502585	0.568005	-0.443253	NA	0.580756	-0.3721	-0.357273	-0.384588	0.790596	0.53193	0.568311	0.664858	0.754987	0.614641	0.530126	0.53635	0.526665	0.556833	-0.365003	0.418746	0.645081
															TOMM40	NA	0.674052	0.619399	0.599186	0.418451	NA	0.500765	0.539604	0.632462	0.436751	0.723794	0.376327	0.643871	0.629638	0.738122	-0.47322	NA	0.642306	-0.384018	-0.33871	-0.449756	0.569066	0.579728	NA	0.651135	0.619272	0.701921	0.700711	0.707964	0.724737	0.765681	NA	0.441752	0.64546
															TTLL12	NA	0.6662	0.585783	0.558084	0.360027	NA	0.458902	0.687068	0.624096	0.537936	0.676737	0.423822	0.622647	0.63208	0.675221	-0.46047	-0.39343	0.495223	NA	NA	-0.40782	0.482437	0.603041	NA	0.57427	0.538489	0.597249	0.694893	0.637791	0.615912	0.675199	NA	0.440315	0.596587
															TUT1	NA	0.547852	0.453842	NA	NA	NA	NA	NA	0.460267	NA	NA	NA	NA	NA	0.441921	NA	NA	0.510339	-0.316231	-0.349399	NA	NA	NA	0.332906	0.416792	NA	NA	NA	0.474038	0.407864	NA	NA	NA	0.400308
															UNG	0.420963	0.710792	0.75435	0.703494	0.550431	0.515754	0.558327	NA	0.709817	0.445799	0.661184	0.346718	0.736678	0.68055	0.697788	NA	NA	0.683697	-0.4997	-0.448172	-0.398534	0.694273	0.494185	0.429693	0.737888	0.728144	0.780592	0.755742	0.655889	0.718054	0.592841	-0.443489	NA	0.75947
															WDR5	NA	0.609075	0.516781	0.536696	0.49302	NA	NA	0.373182	0.595258	0.366876	0.51443	NA	0.559251	0.525695	0.626537	-0.408102	-0.324266	0.62097	-0.413938	-0.387753	-0.36333	0.59062	0.499443	0.376809	0.574001	0.582829	0.578363	0.584804	0.565053	0.684943	0.561999	-0.307797	0.473356	0.554583
															XPO5	NA	0.723849	0.808663	0.788683	0.442609	0.595445	0.688105	0.630242	0.757258	0.579661	0.760376	0.409036	0.813615	0.799837	0.733674	-0.426123	-0.377336	0.56856	-0.421848	-0.332757	-0.49299	0.716801	0.5798	0.408674	0.702401	0.667153	0.833799	0.858154	0.750532	0.763707	0.801527	-0.415281	0.549293	0.794056
															YWHAE	NA	0.61583	0.622469	0.823168	0.484872	0.640813	0.714811	0.554758	0.55329	0.660589	0.734234	0.419663	0.798872	0.71774	0.624793	-0.589884	-0.402682	NA	-0.408143	-0.357569	-0.510114	0.685478	0.538437	NA	0.673129	0.724834	0.792072	0.664235	0.663929	0.725019	0.623723	-0.427393	0.727308	0.704273
															ZFC3H1	NA	-0.627301	-0.545199	-0.615164	-0.397946	NA	-0.453396	-0.520086	-0.574578	-0.578408	-0.699881	-0.360596	-0.663192	-0.669752	-0.716466	0.597511	0.535586	-0.67124	0.463203	0.455408	0.592766	-0.517578	-0.501265	NA	-0.656473	-0.582091	-0.623793	-0.620961	-0.690687	-0.67461	-0.668624	0.340351	-0.47201	-0.62696
															MON	NA	NA	NA	NA	NA	NA	NA	0.229388	NA	NA	0.241985	NA	NA	NA	NA	NA	NA	NA	NA	NA	NA	NA	0.190923	NA	NA	NA	0.176642	0.198604	NA	NA	0.199757	NA	NA	NA
															Bcells_PBMC	NA	NA	NA	NA	NA	NA	NA	NA	NA	NA	NA	NA	NA	NA	NA	NA	NA	NA	NA	NA	NA	NA	NA	NA	NA	NA	NA	NA	NA	NA	NA	NA	NA	NA
															CD4	NA	NA	NA	NA	NA	NA	NA	NA	NA	NA	NA	NA	NA	NA	NA	NA	NA	NA	NA	NA	NA	NA	NA	NA	NA	NA	NA	NA	NA	NA	NA	NA	NA	NA
															CD4CD8	NA	NA	NA	NA	NA	NA	NA	NA	NA	NA	NA	NA	NA	NA	NA	NA	NA	NA	NA	NA	NA	NA	NA	0.223022	NA	NA	NA	NA	NA	NA	NA	-0.209814	NA	NA
															CD8	NA	NA	NA	NA	NA	NA	NA	NA	NA	NA	NA	NA	NA	NA	NA	NA	NA	NA	NA	NA	NA	NA	NA	-0.21795	NA	NA	NA	NA	NA	NA	NA	NA	NA	NA
															CORT_hair	NA	NA	NA	NA	NA	NA	NA	NA	NA	0.140147	NA	NA	NA	NA	NA	NA	NA	NA	NA	NA	-0.170706	NA	NA	NA	NA	NA	NA	NA	NA	NA	NA	NA	NA	NA
															CRP	NA	NA	NA	NA	NA	NA	NA	NA	NA	NA	NA	NA	NA	NA	NA	NA	NA	NA	NA	NA	NA	NA	NA	NA	NA	NA	NA	NA	NA	NA	NA	NA	NA	NA
															CTL_PBMC	NA	NA	NA	NA	NA	NA	NA	NA	NA	NA	NA	NA	NA	NA	NA	NA	NA	NA	NA	NA	NA	NA	NA	NA	NA	NA	NA	NA	NA	NA	NA	NA	NA	NA
															EOS	NA	NA	NA	NA	NA	NA	NA	NA	NA	NA	NA	NA	NA	NA	NA	NA	NA	NA	-0.164931	NA	NA	NA	NA	NA	NA	NA	NA	NA	NA	NA	NA	NA	NA	NA
															ERY	NA	NA	NA	NA	NA	NA	NA	NA	NA	NA	NA	NA	NA	NA	NA	NA	NA	0.160654	NA	NA	NA	NA	NA	NA	NA	NA	NA	NA	NA	NA	NA	NA	NA	NA
															gdT	NA	NA	NA	NA	NA	NA	NA	NA	NA	NA	NA	NA	NA	NA	NA	0.150139	NA	NA	NA	NA	0.159637	NA	NA	NA	NA	NA	NA	NA	NA	NA	NA	NA	NA	NA
															GRANU_phago	NA	NA	NA	NA	NA	NA	NA	NA	NA	NA	NA	NA	NA	NA	NA	NA	NA	NA	NA	NA	NA	NA	NA	NA	NA	NA	NA	NA	NA	NA	NA	NA	NA	NA
															GRANUFITC	-0.174675	NA	NA	NA	NA	NA	NA	NA	NA	NA	NA	NA	NA	NA	NA	NA	NA	NA	NA	NA	NA	-0.180143	NA	-0.203173	NA	-0.145388	NA	NA	NA	NA	NA	NA	NA	NA
															HAPTO	NA	NA	NA	NA	NA	NA	NA	NA	NA	NA	NA	NA	NA	NA	NA	NA	NA	NA	NA	NA	NA	NA	NA	NA	NA	NA	NA	NA	NA	NA	NA	NA	NA	NA
															HEMOGLOBINA	NA	NA	0.196454	NA	NA	NA	NA	NA	NA	NA	NA	NA	NA	NA	NA	NA	NA	NA	NA	NA	NA	NA	NA	NA	NA	NA	NA	NA	NA	NA	NA	NA	NA	NA
															HMTCRIT	NA	NA	0.223611	NA	NA	0.183751	NA	NA	NA	NA	NA	NA	NA	NA	NA	NA	NA	0.185535	NA	NA	NA	0.190776	NA	NA	0.203252	0.192204	0.207011	0.185232	NA	NA	NA	NA	NA	NA
															IgA	NA	NA	NA	NA	NA	NA	NA	NA	NA	NA	NA	NA	NA	NA	NA	NA	NA	NA	NA	-0.167757	NA	NA	NA	NA	NA	NA	NA	NA	NA	NA	NA	NA	NA	NA
															IgAsal	NA	NA	NA	NA	NA	-0.148479	NA	NA	NA	NA	NA	NA	NA	NA	NA	NA	NA	NA	NA	NA	NA	NA	NA	NA	NA	NA	NA	NA	NA	NA	NA	NA	NA	NA
															IgG	NA	NA	NA	NA	NA	NA	NA	NA	NA	NA	NA	NA	NA	0.193672	NA	NA	-0.176527	NA	NA	NA	NA	NA	NA	NA	NA	NA	NA	NA	NA	NA	NA	-0.208136	0.178353	NA
															IgM	NA	NA	NA	NA	NA	NA	NA	0.144717	0.149472	NA	NA	NA	NA	NA	NA	NA	-0.152407	NA	NA	NA	NA	NA	NA	NA	NA	NA	NA	NA	NA	NA	0.172518	NA	0.158613	NA
															LEU	NA	0.203195	NA	NA	NA	NA	NA	NA	NA	NA	0.26107	NA	NA	NA	NA	NA	NA	NA	NA	NA	NA	NA	0.215264	NA	NA	NA	NA	NA	NA	NA	NA	NA	NA	NA
															LYM	NA	0.250195	0.270327	0.25211	0.246073	0.326287	0.237335	NA	NA	NA	0.280638	NA	0.2497	NA	NA	NA	NA	NA	NA	NA	NA	NA	NA	NA	0.272884	0.251982	0.270041	0.31232	NA	NA	NA	NA	NA	0.286931
															LYMFITC	NA	NA	NA	NA	NA	NA	NA	NA	NA	NA	-0.159026	NA	NA	NA	NA	NA	NA	NA	NA	NA	NA	NA	NA	NA	NA	NA	NA	NA	NA	NA	NA	NA	NA	NA
															LYMPH_phago	NA	NA	NA	NA	NA	NA	NA	NA	NA	NA	-0.178158	NA	NA	NA	NA	NA	NA	NA	NA	NA	NA	NA	NA	NA	NA	NA	NA	NA	NA	NA	NA	NA	NA	NA
															MCH	NA	NA	NA	NA	NA	NA	NA	NA	NA	NA	NA	NA	NA	NA	NA	NA	NA	NA	NA	NA	NA	NA	NA	NA	NA	NA	NA	NA	NA	NA	NA	NA	NA	NA
															MCHC	NA	NA	NA	NA	NA	NA	NA	NA	NA	NA	NA	NA	NA	NA	NA	NA	NA	NA	NA	NA	NA	NA	NA	NA	NA	NA	NA	NA	NA	NA	NA	NA	NA	NA
															MCV	NA	NA	0.183774	NA	NA	NA	NA	NA	NA	NA	NA	NA	NA	NA	NA	NA	NA	NA	-0.140673	NA	NA	0.149848	NA	NA	NA	NA	NA	NA	NA	NA	NA	NA	NA	NA
															Memory_PBMC	NA	NA	NA	NA	NA	NA	NA	NA	NA	NA	NA	NA	NA	NA	NA	NA	NA	NA	NA	NA	NA	NA	NA	NA	NA	NA	NA	NA	NA	NA	NA	NA	NA	NA
															MONO_phago	NA	NA	NA	NA	NA	NA	NA	NA	NA	NA	NA	NA	NA	NA	NA	NA	NA	NA	NA	NA	NA	NA	NA	NA	NA	NA	NA	NA	NA	NA	NA	NA	NA	NA
															Monocytes_parent	NA	NA	NA	NA	NA	NA	NA	0.215274	NA	NA	NA	NA	NA	NA	NA	NA	NA	NA	NA	NA	NA	NA	0.223127	NA	NA	NA	NA	NA	NA	NA	NA	NA	NA	NA
															MONOFITC	-0.136674	NA	NA	NA	NA	NA	NA	NA	NA	NA	NA	NA	NA	NA	NA	NA	NA	NA	NA	NA	NA	NA	NA	NA	NA	NA	NA	NA	NA	NA	NA	NA	NA	NA
															NaiveTcells_PBMC	NA	NA	NA	NA	NA	NA	NA	NA	NA	NA	NA	NA	NA	NA	NA	NA	NA	NA	NA	NA	NA	NA	NA	NA	NA	NA	NA	NA	NA	NA	NA	NA	NA	NA
															NEU	NA	NA	NA	NA	NA	NA	NA	NA	NA	NA	NA	NA	NA	NA	NA	NA	NA	NA	NA	NA	NA	NA	NA	NA	NA	NA	NA	NA	NA	NA	NA	NA	NA	NA
															NK_events	NA	NA	NA	NA	NA	NA	NA	NA	NA	NA	NA	NA	NA	NA	NA	NA	NA	NA	NA	NA	NA	NA	NA	-0.230423	NA	NA	NA	NA	NA	NA	NA	NA	NA	NA
															NK_PBMCs	NA	NA	NA	NA	NA	NA	NA	NA	NA	NA	NA	NA	NA	NA	NA	NA	NA	NA	NA	NA	NA	NA	NA	-0.238299	NA	NA	NA	NA	NA	NA	NA	NA	NA	NA
															NO_serum	NA	NA	NA	NA	NA	NA	NA	NA	NA	NA	NA	NA	NA	0.110645	NA	NA	NA	NA	NA	NA	NA	NA	NA	NA	NA	NA	NA	NA	NA	NA	NA	NA	NA	NA
															PHAGO	NA	NA	NA	NA	NA	NA	NA	NA	NA	NA	NA	NA	NA	NA	NA	NA	NA	NA	NA	NA	NA	NA	NA	NA	NA	NA	NA	NA	NA	NA	NA	NA	NA	NA
															PhagoFITC	NA	NA	NA	NA	NA	NA	NA	NA	NA	NA	NA	NA	NA	NA	NA	NA	NA	NA	NA	NA	NA	-0.155411	NA	-0.209866	NA	NA	NA	NA	NA	NA	NA	NA	NA	NA
															PLA	NA	NA	NA	NA	NA	NA	NA	0.174423	NA	NA	NA	NA	NA	NA	NA	NA	NA	NA	NA	NA	NA	NA	NA	NA	NA	NA	NA	NA	NA	NA	NA	NA	NA	NA
															rNeuLym	NA	NA	NA	NA	NA	-0.33241	NA	NA	NA	NA	NA	NA	NA	NA	NA	NA	NA	NA	NA	NA	NA	NA	NA	NA	NA	NA	NA	NA	NA	NA	NA	NA	NA	NA
															Tcells_PBMC	NA	NA	NA	NA	NA	NA	NA	NA	NA	NA	NA	NA	NA	NA	NA	NA	NA	NA	NA	NA	NA	NA	NA	NA	NA	NA	NA	NA	NA	NA	NA	NA	NA	NA
															Thcells_PBMC	NA	NA	NA	NA	NA	NA	NA	NA	NA	NA	NA	NA	NA	NA	NA	NA	NA	NA	NA	NA	NA	NA	NA	NA	NA	NA	NA	NA	NA	NA	NA	-0.189569	NA	NA
																-1	-0.9	-0.8	-0.7	-0.6	-0.5	-0.4	-0.3	-0.2	-0.1	0	0.1	0.2	0.3	0.4	0.5	0.6	0.7	0.8	0.9	1
[truncated: 68 more columns]

## Sheet: SSC6
A	ClueGO results													B	PCIT results
	ID	Term	Ontology Source	Term PValue	Term PValue Corrected with Bonferroni step down	Group PValue	Group PValue Corrected with Bonferroni step down	GOLevels	GOGroups	% Associated Genes	Nr. Genes	Associated Genes Found			ACD	ACSL1	ADGRE5	ALDH1L1	ALPK1	ARID3A	ATP8B4	B4GALT5	BCAT2	BCL3	BNIP5	C1RL	C5AR2	CD37	CD47	CD48	CDS1	CEBPB	CEP104	CFD	CIC	CMIP	CRISPLD2	CSF3R	DBN1	DEDD2	DENND5A	DOK3	ELL	ENSSSCG00000003006	ENSSSCG00000003278	ENSSSCG00000003986	ENSSSCG00000003987	ENSSSCG00000005959	ENSSSCG00000010280
	GO:0034661	ncRNA catabolic process	GO_BiologicalProcess-EBI-UniProt-GOA-ACAP-ARAP_13.05.2021_00h00	0.0256884	0.231195	0.0256884	0.0513767	[6, 7, 8]	Group00	4.87805	2	[DEDD2, EXOSC5]		ACD	1	-0.324096	-0.348403	NA	-0.378155	NA	NA	-0.364583	NA	-0.349418	-0.388309	-0.384307	-0.404911	NA	NA	NA	-0.343097	-0.453869	NA	-0.434478	NA	-0.410272	-0.410295	-0.400464	-0.385885	-0.408347	-0.434669	-0.355792	-0.344597	NA	NA	NA	NA	-0.346367	-0.353348
	GO:0016075	rRNA catabolic process	GO_BiologicalProcess-EBI-UniProt-GOA-ACAP-ARAP_13.05.2021_00h00	0.00646454	0.232724	0.0256884	0.0513767	[7, 8, 9]	Group00	10	2	[DEDD2, EXOSC5]		ACSL1	-0.324096	1	0.772817	NA	0.731671	0.717202	0.644743	0.784188	NA	0.804786	0.766823	0.736594	0.726442	NA	0.72396	0.696537	0.545688	0.770636	NA	0.71402	0.697431	0.617935	0.8634	0.866826	0.639367	0.538017	0.802686	0.741608	0.837242	NA	0.606244	-0.3358	NA	0.828305	0.808851
	GO:0046835	carbohydrate phosphorylation	GO_BiologicalProcess-EBI-UniProt-GOA-ACAP-ARAP_13.05.2021_00h00	0.0330802	0.132321	0.0330802	0.0330802	[4, 5, 6]	Group01	4.25532	2	[FGGY, MIDN]		ADGRE5	-0.348403	0.772817	1	NA	0.661952	0.771882	0.634706	0.877247	NA	0.73277	0.764158	0.767977	0.76154	0.467762	0.692453	0.855842	0.556183	0.752328	0.481573	0.818553	0.748836	0.670094	0.802934	0.841308	0.742747	0.710873	0.897149	0.760694	0.890616	NA	0.599295	NA	NA	0.851684	0.891205
	GO:0019200	carbohydrate kinase activity	GO_BiologicalProcess-EBI-UniProt-GOA-ACAP-ARAP_13.05.2021_00h00	0.0233959	0.257355	0.0330802	0.0330802	[5, 6, 7]	Group01	5.12821	2	[FGGY, MIDN]		ALDH1L1	NA	NA	NA	1	NA	NA	NA	NA	-0.58859	NA	NA	NA	NA	NA	NA	NA	NA	NA	0.49698	NA	NA	NA	NA	NA	NA	NA	NA	NA	NA	0.361936	0.55248	-0.460547	NA	NA	NA
	GO:0007229	integrin-mediated signaling pathway	GO_BiologicalProcess-EBI-UniProt-GOA-ACAP-ARAP_13.05.2021_00h00	0.000857477	0.0565935	0.00174054	0.00870268	[4, 5, 6]	Group02	4.13223	5	[CD47, HCK, PLEK, RHBDF2, VAV1]		ALPK1	-0.378155	0.731671	0.661952	NA	1	0.668694	0.652389	0.683997	NA	0.69693	0.736855	0.702147	0.712454	NA	0.694032	0.612404	0.564655	0.685451	NA	0.666484	0.633993	0.567991	0.702496	0.788231	0.628517	0.486735	0.702923	0.710697	0.781023	NA	0.58612	NA	NA	0.715603	0.722619
	GO:0010543	regulation of platelet activation	GO_BiologicalProcess-EBI-UniProt-GOA-ACAP-ARAP_13.05.2021_00h00	0.0280681	0.224545	0.00174054	0.00870268	[4, 5, 7]	Group02	4.65116	2	[PLEK, RHBDF2]		ARID3A	NA	0.717202	0.771882	NA	0.668694	1	0.574033	0.778983	NA	0.770439	0.75752	0.703269	0.710579	0.553146	0.647457	0.791389	0.514435	0.721534	NA	0.83852	0.774932	0.65333	0.721852	0.758586	0.622457	0.635762	0.846175	0.876183	0.807037	NA	0.631135	-0.415732	NA	0.79032	0.835956
	GO:0032233	positive regulation of actin filament bundle assembly	GO_BiologicalProcess-EBI-UniProt-GOA-ACAP-ARAP_13.05.2021_00h00	0.00787558	0.236268	0.00174054	0.00870268	[4, 5, 6, 7, 8, 9, 10, 11]	Group02	4.47761	3	[CD47, PLEK, PXN]		ATP8B4	NA	0.644743	0.634706	NA	0.652389	0.574033	1	0.656162	NA	0.670147	0.604414	0.639899	0.690144	NA	0.825781	0.555685	0.502626	0.647514	NA	0.618066	NA	0.673976	0.620452	0.737458	0.620564	0.514758	0.708223	0.581046	0.733759	NA	0.559105	-0.423828	NA	0.689637	0.663198
	GO:0034755	iron ion transmembrane transport	GO_BiologicalProcess-EBI-UniProt-GOA-ACAP-ARAP_13.05.2021_00h00	0.00646454	0.232724	0.00273606	0.0109442	[6, 8]	Group03	10	2	[SLC6A9, TTYH1]		B4GALT5	-0.364583	0.784188	0.877247	NA	0.683997	0.778983	0.656162	1	NA	0.769	0.844472	0.795344	0.808126	0.476057	0.709541	0.872687	0.610802	0.7754	0.478575	0.848643	0.685413	0.704459	0.874094	0.891751	0.799472	0.670143	0.885772	0.803079	0.916393	NA	0.628016	NA	NA	0.874411	0.905009
	GO:0046915	transition metal ion transmembrane transporter activity	GO_BiologicalProcess-EBI-UniProt-GOA-ACAP-ARAP_13.05.2021_00h00	0.0013448	0.0806881	0.00273606	0.0109442	[7, 8, 9, 10]	Group03	8.33333	3	[SLC39A1, SLC6A9, TTYH1]		BCAT2	NA	NA	NA	-0.58859	NA	NA	NA	NA	1	NA	NA	NA	-0.563834	-0.556432	NA	NA	NA	NA	-0.368179	NA	NA	NA	NA	NA	NA	NA	NA	NA	NA	-0.53243	-0.654022	0.589906	0.324797	NA	NA
	GO:0005381	iron ion transmembrane transporter activity	GO_BiologicalProcess-EBI-UniProt-GOA-ACAP-ARAP_13.05.2021_00h00	0.00127942	0.0780448	0.00273606	0.0109442	[7, 8, 9, 10, 11]	Group03	22.2222	2	[SLC6A9, TTYH1]		BCL3	-0.349418	0.804786	0.73277	NA	0.69693	0.770439	0.670147	0.769	NA	1	0.766786	0.739592	0.719942	0.533638	0.701871	0.66536	0.554549	0.866025	NA	0.737954	0.707264	0.658942	0.752068	0.849898	0.677588	0.57838	0.795131	0.78279	0.821445	NA	0.611078	-0.358801	NA	0.789283	0.822617
	KEGG:04668	TNF signaling pathway	KEGG_13.05.2021	0.000604167	0.0428958	0.000164826	0.00131861	[-1]	Group04	4.46429	5	[BCL3, CEBPB, JUNB, NOD2, SOCS3]		BNIP5	-0.388309	0.766823	0.764158	NA	0.736855	0.75752	0.604414	0.844472	NA	0.766786	1	0.799917	0.762354	0.446523	NA	0.777126	0.581209	0.791678	0.443144	0.823003	0.6571	0.705418	0.820652	0.850323	0.760256	0.670558	0.810954	0.825224	0.840767	NA	0.625975	NA	NA	0.800113	0.860445
	GO:0060674	placenta blood vessel development	GO_BiologicalProcess-EBI-UniProt-GOA-ACAP-ARAP_13.05.2021_00h00	0.00123818	0.076767	0.000164826	0.00131861	[3, 4, 5, 6, 7, 8]	Group04	8.57143	3	[JUNB, NOTCH2, SOCS3]		C1RL	-0.384307	0.736594	0.767977	NA	0.702147	0.703269	0.639899	0.795344	NA	0.739592	0.799917	1	0.790349	0.436735	0.699232	0.723084	0.553127	0.752242	0.429923	0.802169	0.641164	0.643262	0.792545	0.850424	0.792804	0.634474	0.789033	0.756241	0.848798	NA	0.604883	NA	NA	0.766167	0.802673
	GO:0060711	labyrinthine layer development	GO_BiologicalProcess-EBI-UniProt-GOA-ACAP-ARAP_13.05.2021_00h00	0.0357078	0.0714157	0.000164826	0.00131861	[4, 5, 6, 7, 8, 9]	Group04	4.08163	2	[JUNB, SOCS3]		C5AR2	-0.404911	0.726442	0.76154	NA	0.712454	0.710579	0.690144	0.808126	-0.563834	0.719942	0.762354	0.790349	1	0.58739	0.714317	0.732277	0.593374	0.708655	0.45444	0.813269	0.680045	0.729858	0.816386	0.816246	0.766792	0.650733	0.812665	0.807845	0.841407	NA	0.773693	-0.434721	NA	0.791086	0.827662
	GO:0030316	osteoclast differentiation	GO_BiologicalProcess-EBI-UniProt-GOA-ACAP-ARAP_13.05.2021_00h00	0.000376051	0.0285799	0.000164826	0.00131861	[6, 7, 8, 9, 10]	Group04	4.9505	5	[CEBPB, JUNB, NOTCH2, SBNO2, SNX10]		CD37	NA	NA	0.467762	NA	NA	0.553146	NA	0.476057	-0.556432	0.533638	0.446523	0.436735	0.58739	1	0.410932	0.568968	0.384687	0.447652	0.329783	0.558713	0.483945	0.448838	NA	NA	NA	NA	0.499756	0.551711	0.484503	0.389951	0.63496	-0.39974	-0.326533	0.467018	0.538132
	GO:0045185	maintenance of protein location	GO_BiologicalProcess-EBI-UniProt-GOA-ACAP-ARAP_13.05.2021_00h00	0.00322917	0.148542	0.00322917	0.00968752	[3, 4]	Group05	4	4	[BCL3, DBN1, NFKBIE, OS9]		CD47	NA	0.72396	0.692453	NA	0.694032	0.647457	0.825781	0.709541	NA	0.701871	NA	0.699232	0.714317	0.410932	1	0.658516	0.547608	0.642813	NA	0.648244	0.58938	0.633529	0.665741	0.813347	0.649548	NA	0.740565	NA	0.835632	NA	0.621273	-0.387379	-0.276215	0.786028	0.697625
	GO:0032507	maintenance of protein location in cell	GO_BiologicalProcess-EBI-UniProt-GOA-ACAP-ARAP_13.05.2021_00h00	0.00853868	0.239083	0.00322917	0.00968752	[3, 4, 5]	Group05	4.34783	3	[BCL3, DBN1, OS9]		CD48	NA	0.696537	0.855842	NA	0.612404	0.791389	0.555685	0.872687	NA	0.66536	0.777126	0.723084	0.732277	0.568968	0.658516	1	0.597688	0.643687	0.416557	0.801242	0.679743	0.634745	0.763197	0.769074	0.674402	0.583248	0.827687	0.755585	0.840352	NA	0.630631	NA	NA	0.83294	0.845706
	GO:0051220	cytoplasmic sequestering of protein	GO_BiologicalProcess-EBI-UniProt-GOA-ACAP-ARAP_13.05.2021_00h00	0.00850667	0.246693	0.00322917	0.00968752	[4, 5]	Group05	8.69565	2	[DBN1, NFKBIE]		CDS1	-0.343097	0.545688	0.556183	NA	0.564655	0.514435	0.502626	0.610802	NA	0.554549	0.581209	0.553127	0.593374	0.384687	0.547608	0.597688	1	0.525213	0.364241	0.637552	NA	0.54553	0.572388	0.600002	0.528494	0.450451	0.613125	0.563294	0.628452	NA	0.432419	NA	NA	0.539158	0.618971
	GO:0072595	maintenance of protein localization in organelle	GO_BiologicalProcess-EBI-UniProt-GOA-ACAP-ARAP_13.05.2021_00h00	0.0343842	0.103152	0.00322917	0.00968752	[4, 5, 6]	Group05	4.16667	2	[BCL3, OS9]		CEBPB	-0.453869	0.770636	0.752328	NA	0.685451	0.721534	0.647514	0.7754	NA	0.866025	0.791678	0.752242	0.708655	0.447652	0.642813	0.643687	0.525213	1	0.387157	0.762963	0.619153	0.632018	0.743538	0.846523	0.738806	0.669599	0.787467	0.780533	0.805331	NA	0.558208	NA	NA	0.729031	0.792547
	GO:0060674	placenta blood vessel development	GO_BiologicalProcess-EBI-UniProt-GOA-ACAP-ARAP_13.05.2021_00h00	0.00123818	0.076767	0.000194321	0.00136025	[3, 4, 5, 6, 7, 8]	Group06	8.57143	3	[JUNB, NOTCH2, SOCS3]		CEP104	NA	NA	0.481573	0.49698	NA	NA	NA	0.478575	-0.368179	NA	0.443144	0.429923	0.45444	0.329783	NA	0.416557	0.364241	0.387157	1	0.434256	NA	0.469334	0.450244	0.388911	0.42033	0.551769	0.483834	NA	0.397419	NA	0.403472	-0.357684	-0.279106	0.423193	0.438698
	GO:0072576	liver morphogenesis	GO_BiologicalProcess-EBI-UniProt-GOA-ACAP-ARAP_13.05.2021_00h00	0.010799	0.215981	0.000194321	0.00136025	[5, 6, 7, 8]	Group06	7.69231	2	[CEBPB, NOTCH2]		CFD	-0.434478	0.71402	0.818553	NA	0.666484	0.83852	0.618066	0.848643	NA	0.737954	0.823003	0.802169	0.813269	0.558713	0.648244	0.801242	0.637552	0.762963	0.434256	1	0.668237	0.744527	0.791835	0.810577	0.80858	0.695334	0.912223	0.890281	0.835765	NA	0.633148	NA	NA	0.778929	0.898512
	GO:0072575	epithelial cell proliferation involved in liver morphogenesis	GO_BiologicalProcess-EBI-UniProt-GOA-ACAP-ARAP_13.05.2021_00h00	0.0100077	0.230177	0.000194321	0.00136025	[4, 6, 7, 8, 9]	Group06	8	2	[CEBPB, NOTCH2]		CIC	NA	0.697431	0.748836	NA	0.633993	0.774932	NA	0.685413	NA	0.707264	0.6571	0.641164	0.680045	0.483945	0.58938	0.679743	NA	0.619153	NA	0.668237	1	0.612456	0.685618	0.728789	0.602026	0.566957	0.733881	0.745661	0.768853	NA	0.656438	NA	NA	0.739253	0.782537
	GO:0072574	hepatocyte proliferation	GO_BiologicalProcess-EBI-UniProt-GOA-ACAP-ARAP_13.05.2021_00h00	0.0100077	0.230177	0.000194321	0.00136025	[5, 7, 8, 9, 10]	Group06	8	2	[CEBPB, NOTCH2]		CMIP	-0.410272	0.617935	0.670094	NA	0.567991	0.65333	0.673976	0.704459	NA	0.658942	0.705418	0.643262	0.729858	0.448838	0.633529	0.634745	0.54553	0.632018	0.469334	0.744527	0.612456	1	0.669662	0.701877	0.64608	0.620868	0.776549	0.747278	0.716873	NA	0.617742	-0.434594	NA	0.654463	0.753094
	GO:0030316	osteoclast differentiation	GO_BiologicalProcess-EBI-UniProt-GOA-ACAP-ARAP_13.05.2021_00h00	0.000376051	0.0285799	0.000194321	0.00136025	[6, 7, 8, 9, 10]	Group06	4.9505	5	[CEBPB, JUNB, NOTCH2, SBNO2, SNX10]		CRISPLD2	-0.410295	0.8634	0.802934	NA	0.702496	0.721852	0.620452	0.874094	NA	0.752068	0.820652	0.792545	0.816386	NA	0.665741	0.763197	0.572388	0.743538	0.450244	0.791835	0.685618	0.669662	1	0.886648	0.731201	0.635361	0.838443	0.785511	0.858019	NA	0.609606	NA	NA	0.836279	0.855883
	GO:0097028	dendritic cell differentiation	GO_BiologicalProcess-EBI-UniProt-GOA-ACAP-ARAP_13.05.2021_00h00	0.00367203	0.161569	0.000194321	0.00136025	[6, 7, 8, 9, 10]	Group06	5.88235	3	[CEBPB, NOTCH2, SPI1]		CSF3R	-0.400464	0.866826	0.841308	NA	0.788231	0.758586	0.737458	0.891751	NA	0.849898	0.850323	0.850424	0.816246	NA	0.813347	0.769074	0.600002	0.846523	0.388911	0.810577	0.728789	0.701877	0.886648	1	0.81402	0.670499	0.863492	0.801486	0.942445	NA	0.640446	NA	NA	0.869111	0.885878
	KEGG:04666	Fc gamma R-mediated phagocytosis	KEGG_13.05.2021	0.00289319	0.14466	1.14657e-05	0.000137588	[-1]	Group07	4.12371	4	[HCK, SPHK1, VASP, VAV1]		DBN1	-0.385885	0.639367	0.742747	NA	0.628517	0.622457	0.620564	0.799472	NA	0.677588	0.760256	0.792804	0.766792	NA	0.649548	0.674402	0.528494	0.738806	0.42033	0.80858	0.602026	0.64608	0.731201	0.81402	1	0.671125	0.761673	0.707991	0.81291	NA	0.548165	NA	NA	0.70396	0.765086
	KEGG:04668	TNF signaling pathway	KEGG_13.05.2021	0.000604167	0.0428958	1.14657e-05	0.000137588	[-1]	Group07	4.46429	5	[BCL3, CEBPB, JUNB, NOD2, SOCS3]		DEDD2	-0.408347	0.538017	0.710873	NA	0.486735	0.635762	0.514758	0.670143	NA	0.57838	0.670558	0.634474	0.650733	NA	NA	0.583248	0.450451	0.669599	0.551769	0.695334	0.566957	0.620868	0.635361	0.670499	0.671125	1	0.668473	0.669938	0.659893	NA	NA	NA	NA	0.617934	0.670914
	GO:0032613	interleukin-10 production	GO_BiologicalProcess-EBI-UniProt-GOA-ACAP-ARAP_13.05.2021_00h00	0.00527637	0.205779	1.14657e-05	0.000137588	[3, 6]	Group07	5.17241	3	[BCL3, CD47, NOD2]		DENND5A	-0.434669	0.802686	0.897149	NA	0.702923	0.846175	0.708223	0.885772	NA	0.795131	0.810954	0.789033	0.812665	0.499756	0.740565	0.827687	0.613125	0.787467	0.483834	0.912223	0.733881	0.776549	0.838443	0.863492	0.761673	0.668473	1	0.850522	0.888442	NA	0.627507	-0.408683	NA	0.878629	0.933977
	GO:0032620	interleukin-17 production	GO_BiologicalProcess-EBI-UniProt-GOA-ACAP-ARAP_13.05.2021_00h00	0.00145703	0.0859647	1.14657e-05	0.000137588	[3, 6]	Group07	8.10811	3	[MYD88, NOD2, SPHK1]		DOK3	-0.355792	0.741608	0.760694	NA	0.710697	0.876183	0.581046	0.803079	NA	0.78279	0.825224	0.756241	0.807845	0.551711	NA	0.755585	0.563294	0.780533	NA	0.890281	0.745661	0.747278	0.785511	0.801486	0.707991	0.669938	0.850522	1	0.814574	NA	0.656437	NA	NA	0.773435	0.877512
	GO:0050764	regulation of phagocytosis	GO_BiologicalProcess-EBI-UniProt-GOA-ACAP-ARAP_13.05.2021_00h00	0.00322917	0.148542	1.14657e-05	0.000137588	[4, 5, 6]	Group07	4	4	[CD47, HCK, NOD2, SPHK1]		ELL	-0.344597	0.837242	0.890616	NA	0.781023	0.807037	0.733759	0.916393	NA	0.821445	0.840767	0.848798	0.841407	0.484503	0.835632	0.840352	0.628452	0.805331	0.397419	0.835765	0.768853	0.716873	0.858019	0.942445	0.81291	0.659893	0.888442	0.814574	1	NA	0.677284	NA	NA	0.889658	0.90253
	GO:0032653	regulation of interleukin-10 production	GO_BiologicalProcess-EBI-UniProt-GOA-ACAP-ARAP_13.05.2021_00h00	0.00527637	0.205779	1.14657e-05	0.000137588	[4, 5, 6, 7]	Group07	5.17241	3	[BCL3, CD47, NOD2]		ENSSSCG00000003006	NA	NA	NA	0.361936	NA	NA	NA	NA	-0.53243	NA	NA	NA	NA	0.389951	NA	NA	NA	NA	NA	NA	NA	NA	NA	NA	NA	NA	NA	NA	NA	1	0.435808	NA	NA	NA	NA
	GO:0032660	regulation of interleukin-17 production	GO_BiologicalProcess-EBI-UniProt-GOA-ACAP-ARAP_13.05.2021_00h00	0.00145703	0.0859647	1.14657e-05	0.000137588	[4, 5, 6, 7]	Group07	8.10811	3	[MYD88, NOD2, SPHK1]		ENSSSCG00000003278	NA	0.606244	0.599295	0.55248	0.58612	0.631135	0.559105	0.628016	-0.654022	0.611078	0.625975	0.604883	0.773693	0.63496	0.621273	0.630631	0.432419	0.558208	0.403472	0.633148	0.656438	0.617742	0.609606	0.640446	0.548165	NA	0.627507	0.656437	0.677284	0.435808	1	-0.564915	-0.307719	0.684452	0.648507
	GO:0032740	positive regulation of interleukin-17 production	GO_BiologicalProcess-EBI-UniProt-GOA-ACAP-ARAP_13.05.2021_00h00	0.000401943	0.0301457	1.14657e-05	0.000137588	[4, 5, 6, 7, 8]	Group07	12.5	3	[MYD88, NOD2, SPHK1]		ENSSSCG00000003986	NA	-0.3358	NA	-0.460547	NA	-0.415732	-0.423828	NA	0.589906	-0.358801	NA	NA	-0.434721	-0.39974	-0.387379	NA	NA	NA	-0.357684	NA	NA	-0.434594	NA	NA	NA	NA	-0.408683	NA	NA	NA	-0.564915	1	0.464141	-0.410649	NA
	GO:0001727	lipid kinase activity	GO_BiologicalProcess-EBI-UniProt-GOA-ACAP-ARAP_13.05.2021_00h00	0.0103365	0.227402	1.14657e-05	0.000137588	[6, 7]	Group07	4.05405	3	[NOD2, SOCS3, SPHK1]		ENSSSCG00000003987	NA	NA	NA	NA	NA	NA	NA	NA	0.324797	NA	NA	NA	NA	-0.326533	-0.276215	NA	NA	NA	-0.279106	NA	NA	NA	NA	NA	NA	NA	NA	NA	NA	NA	-0.307719	0.464141	1	NA	NA
	GO:0070304	positive regulation of stress-activated protein kinase signaling cascade	GO_BiologicalProcess-EBI-UniProt-GOA-ACAP-ARAP_13.05.2021_00h00	0.000857477	0.0565935	1.14657e-05	0.000137588	[5, 6, 7, 8]	Group07	4.13223	5	[MYD88, NOD2, RNF13, SPHK1, SPI1]		ENSSSCG00000005959	-0.346367	0.828305	0.851684	NA	0.715603	0.79032	0.689637	0.874411	NA	0.789283	0.800113	0.766167	0.791086	0.467018	0.786028	0.83294	0.539158	0.729031	0.423193	0.778929	0.739253	0.654463	0.836279	0.869111	0.70396	0.617934	0.878629	0.773435	0.889658	NA	0.684452	-0.410649	NA	1	0.865815
	GO:0001773	myeloid dendritic cell activation	GO_BiologicalProcess-EBI-UniProt-GOA-ACAP-ARAP_13.05.2021_00h00	0.0142283	0.256109	1.73431e-05	0.000173431	[4, 5]	Group08	6.66667	2	[NOTCH2, SPI1]		ENSSSCG00000010280	-0.353348	0.808851	0.891205	NA	0.722619	0.835956	0.663198	0.905009	NA	0.822617	0.860445	0.802673	0.827662	0.538132	0.697625	0.845706	0.618971	0.792547	0.438698	0.898512	0.782537	0.753094	0.855883	0.885878	0.765086	0.670914	0.933977	0.877512	0.90253	NA	0.648507	NA	NA	0.865815	1
	GO:0072576	liver morphogenesis	GO_BiologicalProcess-EBI-UniProt-GOA-ACAP-ARAP_13.05.2021_00h00	0.010799	0.215981	1.73431e-05	0.000173431	[5, 6, 7, 8]	Group08	7.69231	2	[CEBPB, NOTCH2]		ENSSSCG00000016183	-0.365787	0.777874	0.821488	NA	0.688005	0.69303	0.664508	0.910732	NA	0.733503	0.83489	0.838187	0.829936	NA	0.740437	0.789796	0.591095	0.752544	0.438844	0.817857	0.662855	0.681102	0.881071	0.930112	0.813808	0.69324	0.821707	0.756385	0.903539	NA	0.60693	NA	NA	0.828208	0.866653
	GO:0072575	epithelial cell proliferation involved in liver morphogenesis	GO_BiologicalProcess-EBI-UniProt-GOA-ACAP-ARAP_13.05.2021_00h00	0.0100077	0.230177	1.73431e-05	0.000173431	[4, 6, 7, 8, 9]	Group08	8	2	[CEBPB, NOTCH2]		ENSSSCG00000016184	-0.351104	0.815194	0.824975	NA	0.713232	0.707477	0.691564	0.928973	NA	0.780302	0.854166	0.82045	0.834828	0.449205	0.769552	0.818376	0.610823	0.775601	0.403373	0.808549	0.66769	0.675549	0.89122	0.942998	0.805202	0.642165	0.831257	0.766277	0.924832	NA	0.652531	NA	NA	0.858795	0.879574
	GO:0072574	hepatocyte proliferation	GO_BiologicalProcess-EBI-UniProt-GOA-ACAP-ARAP_13.05.2021_00h00	0.0100077	0.230177	1.73431e-05	0.000173431	[5, 7, 8, 9, 10]	Group08	8	2	[CEBPB, NOTCH2]		ENSSSCG00000017906	NA	0.639955	0.723195	NA	0.551021	0.715628	0.530913	0.742709	NA	0.729681	0.676274	0.646384	0.632909	0.545286	NA	0.692434	0.452694	0.625358	0.399192	0.66966	0.778959	0.579488	0.665191	0.714463	0.591148	0.500973	0.728872	0.733053	0.744441	NA	0.571506	-0.348205	-0.251543	0.717461	0.797578
	GO:0030183	B cell differentiation	GO_BiologicalProcess-EBI-UniProt-GOA-ACAP-ARAP_13.05.2021_00h00	0.000297396	0.0234943	1.73431e-05	0.000173431	[5, 6, 7, 8, 9, 10, 11]	Group08	4.02685	6	[BCL3, FNIP1, NFAM1, NOTCH2, SPI1, STAT5B]		ENSSSCG00000020837	NA	NA	NA	0.37687	NA	NA	NA	NA	-0.576548	NA	NA	NA	NA	0.532927	NA	NA	NA	NA	NA	NA	NA	NA	NA	NA	NA	NA	NA	NA	NA	0.577563	0.401914	NA	NA	NA	NA
	GO:0030316	osteoclast differentiation	GO_BiologicalProcess-EBI-UniProt-GOA-ACAP-ARAP_13.05.2021_00h00	0.000376051	0.0285799	1.73431e-05	0.000173431	[6, 7, 8, 9, 10]	Group08	4.9505	5	[CEBPB, JUNB, NOTCH2, SBNO2, SNX10]		ENSSSCG00000022236	-0.392675	0.719701	0.748246	NA	0.647676	0.787399	0.63311	0.749067	NA	0.7077	0.744652	0.698076	0.755403	0.484741	0.637607	0.69874	0.538189	0.687645	0.365166	0.857727	0.693933	0.777843	0.73108	0.736512	0.690014	0.58144	0.849886	0.827314	0.761775	NA	0.619819	-0.424854	NA	0.723913	0.838586
	GO:0043011	myeloid dendritic cell differentiation	GO_BiologicalProcess-EBI-UniProt-GOA-ACAP-ARAP_13.05.2021_00h00	0.00711685	0.234856	1.73431e-05	0.000173431	[5, 6, 7, 8, 9, 10, 11]	Group08	9.52381	2	[NOTCH2, SPI1]		ENSSSCG00000022925	-0.354754	0.844366	0.781155	NA	0.718488	0.774258	0.736715	0.783899	NA	0.822031	0.778095	0.803469	0.786316	NA	0.783576	0.709857	0.542493	0.773877	NA	0.766828	0.745057	0.722544	0.819955	0.865882	0.685446	0.633742	0.83116	0.783682	0.850942	NA	0.633309	-0.393855	NA	0.839309	0.834686
	GO:0097028	dendritic cell differentiation	GO_BiologicalProcess-EBI-UniProt-GOA-ACAP-ARAP_13.05.2021_00h00	0.00367203	0.161569	1.73431e-05	0.000173431	[6, 7, 8, 9, 10]	Group08	5.88235	3	[CEBPB, NOTCH2, SPI1]		ENSSSCG00000027916	0.345292	-0.308152	NA	-0.365278	-0.367003	NA	-0.320346	NA	0.39234	-0.383376	NA	NA	-0.333972	-0.348246	-0.39598	NA	NA	-0.339769	NA	NA	NA	NA	NA	-0.342394	-0.367057	NA	NA	NA	-0.34372	NA	NA	0.363177	0.268604	NA	NA
	GO:0002335	mature B cell differentiation	GO_BiologicalProcess-EBI-UniProt-GOA-ACAP-ARAP_13.05.2021_00h00	0.00123818	0.076767	1.73431e-05	0.000173431	[6, 7, 8, 9, 10, 11, 12]	Group08	8.57143	3	[BCL3, NOTCH2, SPI1]		ENSSSCG00000029696	NA	NA	NA	-0.309328	NA	-0.291533	-0.393091	NA	0.363832	-0.321031	NA	NA	NA	NA	-0.350465	NA	NA	NA	-0.30258	NA	NA	-0.304785	NA	NA	NA	NA	-0.300467	NA	NA	NA	-0.394411	0.650426	0.40837	-0.298741	NA
	GO:0002313	mature B cell differentiation involved in immune response	GO_BiologicalProcess-EBI-UniProt-GOA-ACAP-ARAP_13.05.2021_00h00	0.000709795	0.0489759	1.73431e-05	0.000173431	[6, 7, 8, 9, 10, 11, 12, 13]	Group08	10.3448	3	[BCL3, NOTCH2, SPI1]		ENSSSCG00000033340	NA	NA	NA	-0.339237	NA	NA	-0.341248	NA	0.47179	NA	NA	NA	NA	NA	NA	NA	NA	NA	NA	NA	NA	-0.432452	NA	NA	NA	NA	NA	NA	NA	NA	-0.616246	0.491	NA	NA	NA
	R-HSA:1183058	Expression of Adiponectin	REACTOME_Reactions_13.05.2021	0.0317964	0.158982	0.000131581	0.00118423	[-1]	Group09	4.34783	2	[CEBPB, MED25]		ENSSSCG00000033601	0.422984	-0.49608	-0.485208	-0.336501	-0.437081	-0.578662	NA	-0.485705	0.430227	-0.494971	-0.526251	-0.49457	-0.575232	-0.451785	NA	-0.477502	NA	-0.470012	NA	-0.627002	-0.479108	-0.615271	-0.543054	-0.550366	-0.526024	-0.551642	-0.569087	-0.590429	-0.50895	NA	-0.603831	0.50305	NA	-0.520692	-0.523328
	R-HSA:3790130	Regulation of IL6 transcription	REACTOME_Reactions_13.05.2021	0.0100077	0.230177	0.000131581	0.00118423	[-1]	Group09	8	2	[CEBPB, UBE2D1]		ENSSSCG00000035376	NA	NA	0.420524	NA	NA	0.43039	0.354901	NA	NA	NA	NA	NA	0.38017	0.326614	NA	0.371147	NA	NA	0.393297	0.451087	0.462849	0.45521	NA	NA	NA	NA	0.5146	0.427334	NA	NA	0.326747	-0.325593	NA	NA	0.508048
	R-HSA:3790137	Stimulation of IL8 transcription in senescent cells	REACTOME_Reactions_13.05.2021	0.00924347	0.231087	0.000131581	0.00118423	[-1]	Group09	8.33333	2	[CEBPB, UBE2D1]		ENSSSCG00000037426	-0.353271	0.793214	0.855127	NA	0.706282	0.785932	0.702392	0.884011	NA	0.787817	0.840236	0.85252	0.905674	0.566426	0.746123	0.810392	0.618798	0.773585	0.469718	0.88902	0.768963	0.76514	0.871471	0.906978	0.829183	0.709161	0.88391	0.858948	0.90661	NA	0.755444	NA	NA	0.850487	0.92615
	GO:1902916	positive regulation of protein polyubiquitination	GO_BiologicalProcess-EBI-UniProt-GOA-ACAP-ARAP_13.05.2021_00h00	0.00364389	0.163975	0.000131581	0.00118423	[8, 9, 10, 11, 12]	Group09	13.3333	2	[NOD2, UBE2D1]		ENSSSCG00000037466	-0.357153	0.723714	0.74887	NA	0.70231	0.808093	0.628108	0.694198	NA	0.742611	0.724784	0.713715	0.75449	0.501782	0.659909	0.676101	0.483382	0.698758	NA	0.809889	0.757092	0.715357	0.723636	0.742866	0.660328	0.577967	0.845954	0.836542	0.75941	NA	0.630605	-0.411865	NA	0.753654	0.821008
	GO:0002756	MyD88-independent toll-like receptor signaling pathway	GO_BiologicalProcess-EBI-UniProt-GOA-ACAP-ARAP_13.05.2021_00h00	0.0201265	0.281771	0.000131581	0.00118423	[5, 6, 7]	Group09	5.55556	2	[IRF3, UBE2D1]		ENSSSCG00000039222	-0.348036	0.795471	0.768547	NA	0.647974	0.719945	0.565793	0.873227	NA	0.783429	0.815721	0.754203	0.781117	0.512588	0.643491	0.767371	0.580565	0.757708	0.395636	0.800481	0.654087	0.641295	0.856758	0.866768	0.744671	0.568629	0.811081	0.804418	0.864112	NA	0.639142	NA	NA	0.803102	0.844352
	GO:0072576	liver morphogenesis	GO_BiologicalProcess-EBI-UniProt-GOA-ACAP-ARAP_13.05.2021_00h00	0.010799	0.215981	0.000131581	0.00118423	[5, 6, 7, 8]	Group09	7.69231	2	[CEBPB, NOTCH2]		ENSSSCG00000040688	NA	-0.385882	-0.41419	-0.318821	NA	-0.479487	-0.403443	NA	0.369894	-0.423855	-0.3977	-0.386625	-0.472665	-0.366052	-0.440581	-0.412255	-0.335261	NA	-0.324677	-0.468312	-0.46651	-0.564571	-0.439353	-0.446092	-0.396249	-0.431519	-0.486042	-0.48249	-0.441197	NA	-0.504126	0.555546	NA	-0.476692	-0.440195
	GO:0097421	liver regeneration	GO_BiologicalProcess-EBI-UniProt-GOA-ACAP-ARAP_13.05.2021_00h00	0.0201265	0.281771	0.000131581	0.00118423	[5, 6, 7, 8]	Group09	5.55556	2	[CEBPB, HMOX1]		ENSSSCG00000041487	NA	NA	NA	0.398444	NA	NA	NA	NA	NA	NA	NA	NA	NA	NA	NA	NA	NA	NA	0.394344	NA	NA	NA	NA	NA	NA	NA	NA	NA	NA	NA	NA	NA	NA	NA	NA
	GO:0072575	epithelial cell proliferation involved in liver morphogenesis	GO_BiologicalProcess-EBI-UniProt-GOA-ACAP-ARAP_13.05.2021_00h00	0.0100077	0.230177	0.000131581	0.00118423	[4, 6, 7, 8, 9]	Group09	8	2	[CEBPB, NOTCH2]		ENSSSCG00000042769	NA	NA	NA	0.374242	NA	NA	NA	NA	-0.559676	NA	NA	NA	0.39556	NA	NA	NA	NA	NA	0.424953	NA	NA	NA	NA	NA	0.30466	0.315971	NA	NA	NA	NA	NA	NA	NA	NA	NA
	GO:0035666	TRIF-dependent toll-like receptor signaling pathway	GO_BiologicalProcess-EBI-UniProt-GOA-ACAP-ARAP_13.05.2021_00h00	0.0160964	0.257543	0.000131581	0.00118423	[6, 7, 8]	Group09	6.25	2	[IRF3, UBE2D1]		ENSSSCG00000044748	NA	NA	NA	NA	NA	NA	NA	NA	-0.515933	NA	NA	NA	0.340105	NA	NA	NA	NA	NA	0.40648	NA	NA	NA	NA	NA	NA	NA	NA	NA	NA	NA	NA	NA	NA	NA	NA
	GO:0072574	hepatocyte proliferation	GO_BiologicalProcess-EBI-UniProt-GOA-ACAP-ARAP_13.05.2021_00h00	0.0100077	0.230177	0.000131581	0.00118423	[5, 7, 8, 9, 10]	Group09	8	2	[CEBPB, NOTCH2]		ENSSSCG00000045883	NA	NA	NA	0.643709	NA	0.546896	0.467813	NA	-0.697769	NA	NA	0.534872	0.756583	0.645066	NA	0.542069	0.411394	NA	0.485262	0.588905	0.540253	0.569907	NA	NA	NA	NA	0.562613	0.583296	NA	0.487868	0.886193	-0.549663	NA	0.54691	0.567527
	GO:1902914	regulation of protein polyubiquitination	GO_BiologicalProcess-EBI-UniProt-GOA-ACAP-ARAP_13.05.2021_00h00	0.010799	0.215981	0.000131581	0.00118423	[8, 9, 10, 11]	Group09	7.69231	2	[NOD2, UBE2D1]		ENSSSCG00000050098	NA	0.498318	0.573867	NA	NA	0.476016	NA	0.570869	NA	NA	0.496293	0.504658	0.494226	NA	NA	0.591971	NA	NA	NA	0.567862	NA	NA	0.545212	NA	0.438232	NA	0.547193	0.472165	0.507924	NA	0.424957	NA	NA	0.569133	0.520538
	GO:0001909	leukocyte mediated cytotoxicity	GO_BiologicalProcess-EBI-UniProt-GOA-ACAP-ARAP_13.05.2021_00h00	0.000135936	0.0112827	1.41643e-05	0.000155807	[3, 4]	Group10	4.65116	6	[MYD88, RNF19B, SPI1, STAT5B, UNC13D, VAV1]		ENSSSCG00000050436	NA	NA	NA	NA	NA	NA	-0.284528	NA	0.364782	NA	NA	NA	-0.321889	-0.414158	NA	NA	NA	NA	NA	NA	NA	NA	NA	NA	NA	NA	NA	NA	NA	NA	NA	0.325957	0.271636	NA	NA
	GO:0031343	positive regulation of cell killing	GO_BiologicalProcess-EBI-UniProt-GOA-ACAP-ARAP_13.05.2021_00h00	0.0107203	0.225127	1.41643e-05	0.000155807	[3, 4, 5]	Group10	4	3	[SPI1, STAT5B, VAV1]		ENSSSCG00000052814	NA	NA	NA	NA	NA	-0.485615	NA	NA	NA	-0.461018	NA	NA	-0.432139	-0.498049	-0.388013	NA	NA	NA	NA	-0.461137	NA	-0.437119	NA	NA	NA	NA	NA	-0.498266	NA	NA	-0.577033	0.453518	NA	NA	NA
	GO:0001912	positive regulation of leukocyte mediated cytotoxicity	GO_BiologicalProcess-EBI-UniProt-GOA-ACAP-ARAP_13.05.2021_00h00	0.00478182	0.196055	1.41643e-05	0.000155807	[4, 5, 6, 7]	Group10	5.35714	3	[SPI1, STAT5B, VAV1]		ENSSSCG00000053935	NA	NA	NA	-0.321284	NA	NA	NA	NA	0.328537	NA	NA	NA	NA	NA	NA	NA	NA	NA	NA	NA	NA	NA	NA	NA	NA	NA	NA	NA	NA	NA	NA	0.430387	0.315171	NA	NA
	GO:0002886	regulation of myeloid leukocyte mediated immunity	GO_BiologicalProcess-EBI-UniProt-GOA-ACAP-ARAP_13.05.2021_00h00	0.00580061	0.220423	1.41643e-05	0.000155807	[5, 6]	Group10	5	3	[HMOX1, SPI1, UNC13D]		ENSSSCG00000053954	NA	NA	NA	NA	NA	NA	NA	NA	0.511205	NA	NA	NA	NA	-0.371288	NA	NA	NA	NA	NA	NA	NA	NA	NA	NA	-0.292302	NA	NA	NA	NA	NA	NA	NA	NA	NA	NA
	GO:0002228	natural killer cell mediated immunity	GO_BiologicalProcess-EBI-UniProt-GOA-ACAP-ARAP_13.05.2021_00h00	0.000964612	0.0626998	1.41643e-05	0.000155807	[5, 6, 7]	Group10	5.55556	4	[RNF19B, STAT5B, UNC13D, VAV1]		ENSSSCG00000054353	NA	NA	NA	0.520672	NA	NA	NA	NA	-0.728664	NA	NA	NA	NA	0.553833	NA	NA	NA	NA	NA	NA	NA	NA	NA	NA	NA	NA	NA	NA	NA	0.530957	0.509601	-0.430332	NA	NA	NA
	GO:0042267	natural killer cell mediated cytotoxicity	GO_BiologicalProcess-EBI-UniProt-GOA-ACAP-ARAP_13.05.2021_00h00	0.000821951	0.0550707	1.41643e-05	0.000155807	[4, 5, 6, 7, 8]	Group10	5.7971	4	[RNF19B, STAT5B, UNC13D, VAV1]		ENSSSCG00000055468	-0.373322	0.88075	0.832956	NA	0.727165	0.724718	0.665209	0.894015	NA	0.793626	0.856467	0.837223	0.828571	NA	0.771638	0.785856	0.561937	0.784273	0.406859	0.790669	0.709308	0.669097	0.917988	0.944975	0.785724	0.63927	0.842553	0.761815	0.919384	NA	0.656023	NA	NA	0.895611	0.8657
	GO:0002715	regulation of natural killer cell mediated immunity	GO_BiologicalProcess-EBI-UniProt-GOA-ACAP-ARAP_13.05.2021_00h00	0.0330802	0.132321	1.41643e-05	0.000155807	[5, 6, 7, 8]	Group10	4.25532	2	[STAT5B, VAV1]		ENSSSCG00000057215	NA	0.644373	0.713163	NA	0.50679	0.722613	NA	0.75652	NA	0.597692	0.74793	0.641487	0.606689	NA	NA	0.721995	0.447185	0.606523	0.445223	0.76116	0.636898	0.547822	0.721643	0.657904	0.611723	0.574659	0.754981	0.732849	0.670476	NA	0.504221	NA	NA	0.703681	0.778911
	GO:0043300	regulation of leukocyte degranulation	GO_BiologicalProcess-EBI-UniProt-GOA-ACAP-ARAP_13.05.2021_00h00	0.00273606	0.139539	1.41643e-05	0.000155807	[4, 5, 6, 7, 8, 9]	Group10	6.52174	3	[HMOX1, SPI1, UNC13D]		ENSSSCG00000058009	-0.379997	0.779544	0.842049	NA	0.729282	0.851243	0.68936	0.859909	NA	0.824844	0.8398	0.81413	0.863713	0.604804	0.732204	0.805728	0.593059	0.806553	0.463623	0.879086	0.795505	0.781438	0.824316	0.859501	0.779913	0.680227	0.89316	0.89974	0.888906	NA	0.739333	-0.438621	NA	0.837103	0.908096
	GO:0002717	positive regulation of natural killer cell mediated immunity	GO_BiologicalProcess-EBI-UniProt-GOA-ACAP-ARAP_13.05.2021_00h00	0.0142283	0.256109	1.41643e-05	0.000155807	[5, 6, 7, 8, 9]	Group10	6.66667	2	[STAT5B, VAV1]		ENSSSCG00000060070	-0.382073	0.839709	0.887442	NA	0.728172	0.823389	0.669573	0.881843	NA	0.796856	0.832004	0.81937	0.85991	0.482759	0.730053	0.808361	0.592882	0.777844	0.473557	0.887232	0.819432	0.770329	0.887602	0.905902	0.784314	0.71421	0.924952	0.871559	0.89937	NA	0.704412	NA	NA	0.881337	0.936062
	GO:0042269	regulation of natural killer cell mediated cytotoxicity	GO_BiologicalProcess-EBI-UniProt-GOA-ACAP-ARAP_13.05.2021_00h00	0.0280681	0.224545	1.41643e-05	0.000155807	[5, 6, 7, 8, 9]	Group10	4.65116	2	[STAT5B, VAV1]		ENSSSCG00000061598	NA	NA	NA	0.616302	NA	NA	0.348774	NA	-0.558205	NA	NA	NA	NA	NA	NA	NA	NA	NA	0.457642	NA	NA	NA	NA	NA	NA	NA	NA	NA	NA	NA	0.548752	-0.605038	-0.301286	NA	NA
	GO:0045646	regulation of erythrocyte differentiation	GO_BiologicalProcess-EBI-UniProt-GOA-ACAP-ARAP_13.05.2021_00h00	0.0357078	0.0714157	1.41643e-05	0.000155807	[5, 6, 7, 8, 9, 10]	Group10	4.08163	2	[SPI1, STAT5B]		ENSSSCG00000061993	NA	NA	NA	NA	NA	NA	NA	NA	0.546859	NA	NA	NA	NA	-0.36728	NA	NA	NA	NA	NA	NA	NA	NA	NA	NA	NA	NA	NA	NA	NA	NA	NA	NA	NA	NA	NA
	GO:0045954	positive regulation of natural killer cell mediated cytotoxicity	GO_BiologicalProcess-EBI-UniProt-GOA-ACAP-ARAP_13.05.2021_00h00	0.0100077	0.230177	1.41643e-05	0.000155807	[5, 6, 7, 8, 9, 10]	Group10	8	2	[STAT5B, VAV1]		ENSSSCG00000063299	NA	NA	NA	NA	NA	NA	NA	NA	-0.590035	NA	NA	NA	0.345483	NA	NA	NA	NA	NA	0.359463	NA	NA	NA	NA	NA	NA	NA	NA	NA	NA	NA	NA	NA	NA	NA	NA
	GO:0030183	B cell differentiation	GO_BiologicalProcess-EBI-UniProt-GOA-ACAP-ARAP_13.05.2021_00h00	0.000297396	0.0234943	1.41643e-05	0.000155807	[5, 6, 7, 8, 9, 10, 11]	Group10	4.02685	6	[BCL3, FNIP1, NFAM1, NOTCH2, SPI1, STAT5B]		EXOSC5	NA	NA	NA	-0.389117	NA	NA	-0.330776	NA	0.540348	NA	NA	NA	-0.346969	NA	NA	NA	NA	NA	-0.311863	NA	NA	NA	NA	NA	NA	NA	NA	NA	NA	-0.391073	-0.443574	0.450727	NA	NA	NA
	GO:0002315	marginal zone B cell differentiation	GO_BiologicalProcess-EBI-UniProt-GOA-ACAP-ARAP_13.05.2021_00h00	0.00127942	0.0780448	0.000764911	0.00458947	[7, 8, 9, 10, 11, 12, 13, 14]	Group11	22.2222	2	[BCL3, NOTCH2]		FBXO17	NA	NA	0.400691	0.340877	NA	0.391131	NA	NA	-0.331767	NA	NA	0.342485	0.463752	0.421716	NA	0.376924	NA	NA	0.523922	0.425646	0.418195	0.37179	NA	NA	NA	0.429097	0.433916	0.425622	NA	NA	NA	NA	NA	NA	0.432983
	GO:0031343	positive regulation of cell killing	GO_BiologicalProcess-EBI-UniProt-GOA-ACAP-ARAP_13.05.2021_00h00	0.0107203	0.225127	0.000764911	0.00458947	[3, 4, 5]	Group11	4	3	[SPI1, STAT5B, VAV1]		FGGY	NA	0.694148	0.705092	NA	0.54671	0.633496	NA	0.72948	NA	0.6059	0.680953	0.625071	0.671986	0.428682	NA	0.709019	0.51229	0.582786	0.408147	0.704858	0.58071	0.573321	0.739199	0.684983	0.550764	NA	0.756993	0.678005	0.683178	NA	0.554285	NA	NA	0.758251	0.734386
	GO:0001773	myeloid dendritic cell activation	GO_BiologicalProcess-EBI-UniProt-GOA-ACAP-ARAP_13.05.2021_00h00	0.0142283	0.256109	0.000764911	0.00458947	[4, 5]	Group11	6.66667	2	[NOTCH2, SPI1]		FNIP1	-0.379275	0.855363	0.850945	NA	0.780795	0.750359	0.729443	0.90707	NA	0.785152	0.835777	0.830785	0.844413	NA	0.827456	0.833379	0.649524	0.769271	0.380087	0.817305	0.690903	0.681681	0.889079	0.928862	0.796193	0.606412	0.875706	0.781057	0.949902	NA	0.654142	NA	NA	0.905489	0.883546
	GO:0001912	positive regulation of leukocyte mediated cytotoxicity	GO_BiologicalProcess-EBI-UniProt-GOA-ACAP-ARAP_13.05.2021_00h00	0.00478182	0.196055	0.000764911	0.00458947	[4, 5, 6, 7]	Group11	5.35714	3	[SPI1, STAT5B, VAV1]		FOSL2	-0.422895	0.797016	0.871223	NA	0.702822	0.795866	0.695368	0.867779	NA	0.801263	0.807793	0.784432	0.787332	0.441875	0.694243	0.79017	0.602599	0.824653	0.472545	0.835554	0.739436	0.704302	0.829931	0.886314	0.761467	0.752963	0.894659	0.786331	0.881245	NA	0.609732	-0.384194	NA	0.852954	0.884796
	GO:0002320	lymphoid progenitor cell differentiation	GO_BiologicalProcess-EBI-UniProt-GOA-ACAP-ARAP_13.05.2021_00h00	0.00850667	0.246693	0.000764911	0.00458947	[5, 6, 7, 8, 9]	Group11	8.69565	2	[FNIP1, SPI1]		FUT1	NA	NA	NA	NA	NA	NA	0.415472	NA	-0.508449	NA	NA	NA	0.443508	0.411301	0.41101	NA	NA	NA	NA	NA	NA	NA	NA	NA	NA	NA	NA	NA	NA	0.333977	0.48746	-0.505307	NA	NA	NA
	GO:0045646	regulation of erythrocyte differentiation	GO_BiologicalProcess-EBI-UniProt-GOA-ACAP-ARAP_13.05.2021_00h00	0.0357078	0.0714157	0.000764911	0.00458947	[5, 6, 7, 8, 9, 10]	Group11	4.08163	2	[SPI1, STAT5B]		GRK2	-0.41876	NA	0.749839	NA	NA	0.706209	NA	0.698176	NA	NA	0.665983	0.643862	0.647922	NA	NA	0.634625	0.480007	0.638464	0.586011	0.774221	0.698166	0.65695	0.675704	0.677064	0.709065	0.812985	0.77216	0.714951	0.689045	NA	NA	NA	NA	0.643869	0.727016
	GO:0030183	B cell differentiation	GO_BiologicalProcess-EBI-UniProt-GOA-ACAP-ARAP_13.05.2021_00h00	0.000297396	0.0234943	0.000764911	0.00458947	[5, 6, 7, 8, 9, 10, 11]	Group11	4.02685	6	[BCL3, FNIP1, NFAM1, NOTCH2, SPI1, STAT5B]		HCK	-0.35175	0.829552	0.805421	NA	0.734266	0.841261	0.598334	0.797793	NA	0.805085	0.815193	0.736553	0.779387	0.509119	0.668647	0.777442	0.499473	0.732059	NA	0.795364	0.790591	0.704906	0.828909	0.841914	0.648099	0.615339	0.842742	0.872545	0.830565	NA	0.671177	NA	NA	0.855711	0.862554
	GO:0043011	myeloid dendritic cell differentiation	GO_BiologicalProcess-EBI-UniProt-GOA-ACAP-ARAP_13.05.2021_00h00	0.00711685	0.234856	0.000764911	0.00458947	[5, 6, 7, 8, 9, 10, 11]	Group11	9.52381	2	[NOTCH2, SPI1]		HMOX1	-0.491931	0.643985	0.639036	NA	0.69424	0.677595	0.653392	0.62976	NA	0.714142	0.666907	0.638489	0.649272	NA	0.643594	NA	0.530124	0.717743	NA	0.699272	0.577392	0.647694	0.639656	0.726546	0.657729	0.633183	0.727781	0.69392	0.717371	NA	0.504906	-0.421787	NA	0.641761	0.682107
	GO:0097028	dendritic cell differentiation	GO_BiologicalProcess-EBI-UniProt-GOA-ACAP-ARAP_13.05.2021_00h00	0.00367203	0.161569	0.000764911	0.00458947	[6, 7, 8, 9, 10]	Group11	5.88235	3	[CEBPB, NOTCH2, SPI1]		ICAM3	NA	0.705843	0.761705	NA	0.678194	0.749207	0.799224	0.816672	NA	0.738831	0.724585	0.735025	0.799886	0.486948	0.839875	0.739419	0.612523	0.665558	0.351441	0.788042	0.670487	0.734104	0.73888	0.832048	0.707898	0.591391	0.821074	0.765854	0.873963	NA	0.657591	-0.400372	NA	0.801073	0.822305
	GO:0002327	immature B cell differentiation	GO_BiologicalProcess-EBI-UniProt-GOA-ACAP-ARAP_13.05.2021_00h00	0.00193922	0.110535	0.000764911	0.00458947	[6, 7, 8, 9, 10, 11, 12]	Group11	18.1818	2	[FNIP1, SPI1]		IGSF6	-0.397993	0.815843	0.775623	NA	0.768263	0.823752	0.685706	0.852462	NA	0.824197	0.833844	0.759917	0.81309	0.508081	0.726847	0.783174	0.578721	0.774745	NA	0.851624	0.697579	0.711087	0.839621	0.866711	0.724214	NA	0.886989	0.883892	0.863004	NA	0.682295	-0.394145	NA	0.854216	0.877825
	GO:0002335	mature B cell differentiation	GO_BiologicalProcess-EBI-UniProt-GOA-ACAP-ARAP_13.05.2021_00h00	0.00123818	0.076767	0.000764911	0.00458947	[6, 7, 8, 9, 10, 11, 12]	Group11	8.57143	3	[BCL3, NOTCH2, SPI1]		IL10RB	-0.372086	0.823041	0.812864	NA	0.730841	0.745047	0.634326	0.836158	NA	0.854108	0.798019	0.788141	0.812673	0.489407	0.72131	0.731816	0.57521	0.809801	0.39076	0.795483	0.736025	0.679198	0.83153	0.896971	0.747733	0.607866	0.841675	0.789468	0.878088	NA	0.642003	NA	NA	0.847144	0.856815
	GO:0045577	regulation of B cell differentiation	GO_BiologicalProcess-EBI-UniProt-GOA-ACAP-ARAP_13.05.2021_00h00	0.0142283	0.256109	0.000764911	0.00458947	[6, 7, 8, 9, 10, 11, 12]	Group11	6.66667	2	[NFAM1, STAT5B]		IRF3	NA	0.671799	0.632052	NA	0.659065	0.623575	0.706017	0.614669	-0.599291	0.722298	0.604049	0.657385	0.81171	0.58143	0.748822	0.564748	0.48313	0.667173	0.376509	0.619137	0.683496	0.643079	0.641549	0.745215	0.638284	0.538862	0.670976	0.676972	0.752611	NA	0.764728	-0.496628	NA	0.696151	0.668411
	GO:0002313	mature B cell differentiation involved in immune response	GO_BiologicalProcess-EBI-UniProt-GOA-ACAP-ARAP_13.05.2021_00h00	0.000709795	0.0489759	0.000764911	0.00458947	[6, 7, 8, 9, 10, 11, 12, 13]	Group11	10.3448	3	[BCL3, NOTCH2, SPI1]		IRGQ	NA	-0.493064	-0.411028	NA	-0.387495	-0.387644	-0.463986	-0.4734	NA	-0.485573	-0.465815	-0.47718	-0.443283	NA	-0.499956	-0.431509	-0.350293	-0.426464	NA	-0.468279	NA	-0.503456	-0.437017	-0.477953	-0.386539	NA	-0.491935	-0.43623	-0.471011	NA	-0.534005	NA	NA	-0.540403	-0.469003
	R-HSA:1183058	Expression of Adiponectin	REACTOME_Reactions_13.05.2021	0.0317964	0.158982	1.85785e-07	2.97257e-06	[-1]	Group12	4.34783	2	[CEBPB, MED25]		JAK2	-0.409317	0.825528	0.723763	NA	0.775369	0.697167	0.806893	0.772391	NA	0.801898	0.741888	0.740954	0.759947	NA	0.893604	0.663154	0.541457	0.769692	NA	0.693461	NA	0.707983	0.788007	0.891465	0.675287	0.555678	0.7875	0.731598	0.860681	NA	0.628819	-0.379608	NA	0.820508	0.752257
	R-HSA:3790130	Regulation of IL6 transcription	REACTOME_Reactions_13.05.2021	0.0100077	0.230177	1.85785e-07	2.97257e-06	[-1]	Group12	8	2	[CEBPB, UBE2D1]		JUNB	-0.380279	0.802577	0.796081	NA	0.715963	0.791554	0.752351	0.801881	NA	0.907673	0.796998	0.793349	0.773904	0.493733	0.760043	0.711741	0.574261	0.833598	NA	0.809768	0.720821	0.707749	0.790539	0.88595	0.756232	0.69622	0.840357	0.805987	0.862758	NA	0.644953	-0.383375	NA	0.815696	0.83976
	R-HSA:3790137	Stimulation of IL8 transcription in senescent cells	REACTOME_Reactions_13.05.2021	0.00924347	0.231087	1.85785e-07	2.97257e-06	[-1]	Group12	8.33333	2	[CEBPB, UBE2D1]		KCNK6	NA	NA	NA	-0.350868	NA	NA	-0.321401	NA	0.420636	NA	-0.325426	-0.374814	-0.44765	NA	-0.301681	NA	NA	NA	-0.358333	NA	NA	NA	-0.376472	-0.345168	-0.42085	NA	NA	NA	NA	NA	NA	NA	NA	NA	NA
	R-HSA:6790041	Expression of STAT3-upregulated cytosolic proteins	REACTOME_Reactions_13.05.2021	0.00272843	0.141878	1.85785e-07	2.97257e-06	[-1]	Group12	15.3846	2	[MCL1, SOCS3]		KDM7A	-0.398758	0.631404	0.711266	NA	0.538834	0.649644	0.699648	0.77758	NA	0.667625	0.731195	0.634973	0.684591	0.422297	0.600914	0.715126	0.596417	0.660387	0.43825	0.726686	NA	0.70809	0.684093	0.693011	0.627166	0.569561	0.798665	0.6628	0.710075	NA	0.507224	-0.418607	NA	0.742916	0.758706
	GO:0002315	marginal zone B cell differentiation	GO_BiologicalProcess-EBI-UniProt-GOA-ACAP-ARAP_13.05.2021_00h00	0.00127942	0.0780448	1.85785e-07	2.97257e-06	[7, 8, 9, 10, 11, 12, 13, 14]	Group12	22.2222	2	[BCL3, NOTCH2]		KSR1	NA	0.746725	0.779175	NA	0.684085	0.774297	NA	0.749934	NA	0.669959	0.751258	0.719612	0.712761	NA	0.630024	0.728789	NA	0.680934	NA	0.722849	0.822243	0.597931	0.775753	0.803983	0.693948	0.671378	0.757577	0.771769	0.817742	NA	0.639198	NA	NA	0.816035	0.762277
	GO:0001709	cell fate determination	GO_BiologicalProcess-EBI-UniProt-GOA-ACAP-ARAP_13.05.2021_00h00	0.0292901	0.20503	1.85785e-07	2.97257e-06	[3, 4, 5]	Group12	4.54545	2	[MCL1, NOTCH2]		LONRF1	-0.437059	0.819494	0.787017	NA	0.673428	0.773053	0.621929	0.837718	NA	0.822513	0.834387	0.796549	0.785912	0.44938	0.677104	0.74023	0.577411	0.815627	0.407216	0.829125	0.66533	0.70294	0.850229	0.882382	0.735663	0.696587	0.854951	0.831504	0.852864	NA	0.588126	NA	NA	0.817309	0.866023
	GO:0001773	myeloid dendritic cell activation	GO_BiologicalProcess-EBI-UniProt-GOA-ACAP-ARAP_13.05.2021_00h00	0.0142283	0.256109	1.85785e-07	2.97257e-06	[4, 5]	Group12	6.66667	2	[NOTCH2, SPI1]		LONRF3	-0.439699	0.780999	0.850875	NA	0.644589	0.727295	0.568972	0.909533	NA	0.694409	0.786996	0.75271	0.778673	NA	0.648866	0.812206	0.637415	0.718818	0.504513	0.859222	NA	0.676171	0.870488	0.841122	0.75652	0.645756	0.891482	0.775653	0.847832	NA	0.565366	NA	NA	0.842467	0.86083
	GO:0008631	intrinsic apoptotic signaling pathway in response to oxidative stress	GO_BiologicalProcess-EBI-UniProt-GOA-ACAP-ARAP_13.05.2021_00h00	0.037051	0.037051	1.85785e-07	2.97257e-06	[4, 5, 6, 7]	Group12	4	2	[JAK2, MCL1]		LRRC4B	NA	NA	NA	0.526756	NA	NA	NA	NA	-0.752573	NA	NA	NA	0.529524	0.506607	NA	NA	NA	NA	0.446987	NA	NA	0.505695	NA	NA	NA	NA	NA	NA	NA	0.477627	0.604558	-0.503836	NA	NA	NA
	GO:0072576	liver morphogenesis	GO_BiologicalProcess-EBI-UniProt-GOA-ACAP-ARAP_13.05.2021_00h00	0.010799	0.215981	1.85785e-07	2.97257e-06	[5, 6, 7, 8]	Group12	7.69231	2	[CEBPB, NOTCH2]		MCL1	-0.398984	0.793459	0.839539	NA	0.728496	0.790911	0.765472	0.83784	NA	0.832499	0.755116	0.779676	0.799126	0.520682	0.878086	0.788664	0.610183	0.782914	NA	0.797191	0.661571	0.717858	0.782996	0.899175	0.737969	0.670229	0.855186	0.773746	0.915778	NA	0.652055	-0.370055	-0.270009	0.851022	0.835802
	GO:0097421	liver regeneration	GO_BiologicalProcess-EBI-UniProt-GOA-ACAP-ARAP_13.05.2021_00h00	0.0201265	0.281771	1.85785e-07	2.97257e-06	[5, 6, 7, 8]	Group12	5.55556	2	[CEBPB, HMOX1]		MCTP2	-0.374885	0.849827	0.814818	NA	0.751211	0.767302	0.609688	0.85299	NA	0.763749	0.849408	0.772828	0.778678	NA	0.676884	0.772681	0.539396	0.754992	0.434508	0.767518	0.704976	0.663097	0.884784	0.879469	0.706051	0.633005	0.845019	0.80655	0.858341	NA	0.606765	NA	NA	0.863076	0.860815
	GO:2000249	regulation of actin cytoskeleton reorganization	GO_BiologicalProcess-EBI-UniProt-GOA-ACAP-ARAP_13.05.2021_00h00	0.0292901	0.20503	1.85785e-07	2.97257e-06	[5, 6, 7, 8]	Group12	4.54545	2	[HCK, NOTCH2]		MED25	NA	NA	NA	0.51145	NA	NA	NA	NA	-0.749365	NA	NA	NA	0.531061	0.627317	NA	NA	NA	NA	NA	NA	NA	NA	NA	NA	NA	NA	NA	NA	NA	0.500281	0.638812	-0.496491	NA	NA	NA
	GO:0072575	epithelial cell proliferation involved in liver morphogenesis	GO_BiologicalProcess-EBI-UniProt-GOA-ACAP-ARAP_13.05.2021_00h00	0.0100077	0.230177	1.85785e-07	2.97257e-06	[4, 6, 7, 8, 9]	Group12	8	2	[CEBPB, NOTCH2]		MIDN	NA	0.784039	0.809797	NA	0.710142	0.83366	0.709977	0.82801	NA	0.851158	0.768623	0.758165	0.759422	0.517869	0.792267	0.767783	0.554227	0.766415	NA	0.774905	0.848143	0.688007	0.775913	0.882759	0.727779	0.625637	0.83575	0.808841	0.901011	NA	0.664874	-0.376101	NA	0.849781	0.873799
	GO:0072574	hepatocyte proliferation	GO_BiologicalProcess-EBI-UniProt-GOA-ACAP-ARAP_13.05.2021_00h00	0.0100077	0.230177	1.85785e-07	2.97257e-06	[5, 7, 8, 9, 10]	Group12	8	2	[CEBPB, NOTCH2]		MSRB1	NA	0.742824	0.731677	NA	0.692806	0.816409	0.6241	0.708097	NA	0.740053	0.771598	0.706953	0.777336	0.460425	0.666949	0.682432	0.496441	0.699188	NA	0.819224	0.800236	0.737871	0.748765	0.773898	0.68686	0.652666	0.825724	0.854499	0.787611	NA	0.647979	-0.422814	NA	0.768317	0.83426
	GO:0030316	osteoclast differentiation	GO_BiologicalProcess-EBI-UniProt-GOA-ACAP-ARAP_13.05.2021_00h00	0.000376051	0.0285799	1.85785e-07	2.97257e-06	[6, 7, 8, 9, 10]	Group12	4.9505	5	[CEBPB, JUNB, NOTCH2, SBNO2, SNX10]		MYD88	-0.409639	0.861215	0.857857	NA	0.716012	0.782398	0.641379	0.830408	NA	0.781999	0.791604	0.757227	0.755137	0.450148	0.730143	0.768981	0.539121	0.773831	0.413986	0.817427	0.764256	0.702155	0.859935	0.896165	0.715688	0.612418	0.893163	0.795891	0.865358	NA	0.652037	NA	NA	0.867577	0.869316
	GO:0043011	myeloid dendritic cell differentiation	GO_BiologicalProcess-EBI-UniProt-GOA-ACAP-ARAP_13.05.2021_00h00	0.00711685	0.234856	1.85785e-07	2.97257e-06	[5, 6, 7, 8, 9, 10, 11]	Group12	9.52381	2	[NOTCH2, SPI1]		NADK	-0.362207	0.802004	0.824444	NA	0.749913	0.818416	0.745869	0.802735	NA	0.793766	0.771869	0.798615	0.821594	0.486277	0.857479	0.763607	0.603687	0.766367	NA	0.849753	0.753835	0.7451	0.788667	0.894502	0.761188	0.672071	0.877272	0.81521	0.915096	NA	0.696005	-0.377446	NA	0.844068	0.857429
	GO:0097028	dendritic cell differentiation	GO_BiologicalProcess-EBI-UniProt-GOA-ACAP-ARAP_13.05.2021_00h00	0.00367203	0.161569	1.85785e-07	2.97257e-06	[6, 7, 8, 9, 10]	Group12	5.88235	3	[CEBPB, NOTCH2, SPI1]		NCLN	NA	0.604792	0.644768	NA	0.548418	0.711901	0.581619	NA	NA	0.625763	0.582519	0.591097	0.604601	NA	0.568899	0.543529	NA	0.594237	0.400194	0.646359	0.754265	0.552571	0.55453	0.638407	NA	0.57799	0.695398	0.654151	0.661014	NA	0.512993	-0.437989	NA	0.652644	0.681022
	KEGG:04668	TNF signaling pathway	KEGG_13.05.2021	0.000604167	0.0428958	4.75161e-06	6.65225e-05	[-1]	Group13	4.46429	5	[BCL3, CEBPB, JUNB, NOD2, SOCS3]		NFAM1	-0.349221	0.802318	0.848988	NA	0.710846	0.790296	0.615964	0.858771	NA	0.822467	0.816079	0.746264	0.737912	0.469409	0.668902	0.780023	0.568356	0.777719	0.377692	0.810004	0.757352	0.687939	0.818181	0.856744	0.717318	0.569085	0.879586	0.817663	0.866087	NA	0.621206	NA	NA	0.847167	0.898408
	GO:0042092	type 2 immune response	GO_BiologicalProcess-EBI-UniProt-GOA-ACAP-ARAP_13.05.2021_00h00	0.0211934	0.275514	4.75161e-06	6.65225e-05	[3]	Group13	5.40541	2	[BCL3, NOD2]		NFKBID	NA	0.45922	0.593996	NA	NA	0.505073	NA	0.639755	NA	0.444854	0.552894	0.484596	0.551985	0.343395	NA	0.594356	0.392778	NA	0.592292	0.559099	0.475579	0.420281	0.622246	0.509095	NA	0.520217	0.59106	0.55404	0.515891	NA	NA	NA	NA	0.557985	0.606339
	GO:0002698	negative regulation of immune effector process	GO_BiologicalProcess-EBI-UniProt-GOA-ACAP-ARAP_13.05.2021_00h00	0.000604167	0.0428958	4.75161e-06	6.65225e-05	[3, 4, 5]	Group13	4.46429	5	[CD47, HMOX1, NOD2, SPI1, TMBIM6]		NFKBIE	-0.366064	0.749527	0.78358	NA	0.714998	0.805381	0.697143	0.74094	NA	0.825161	0.723398	0.758454	0.747926	0.501085	0.753279	0.692745	0.487505	0.746321	NA	0.763309	0.728366	0.643686	0.734822	0.816734	0.693895	0.656042	0.814408	0.762398	0.835495	NA	0.652847	-0.408746	NA	0.813458	0.778184
	GO:0032613	interleukin-10 production	GO_BiologicalProcess-EBI-UniProt-GOA-ACAP-ARAP_13.05.2021_00h00	0.00527637	0.205779	4.75161e-06	6.65225e-05	[3, 6]	Group13	5.17241	3	[BCL3, CD47, NOD2]		NOD2	-0.392292	0.742553	0.746756	NA	0.663834	0.767118	0.601582	0.705747	NA	0.730654	0.717918	0.647835	0.65097	NA	0.558559	0.660267	0.523563	0.718081	0.431895	0.756704	0.66471	0.668239	0.690949	0.728566	0.606556	0.663703	0.825181	0.755915	0.726182	NA	NA	-0.388554	NA	0.731385	0.804515
	GO:0032637	interleukin-8 production	GO_BiologicalProcess-EBI-UniProt-GOA-ACAP-ARAP_13.05.2021_00h00	0.000243787	0.0195029	4.75161e-06	6.65225e-05	[3, 6]	Group13	5.43478	5	[BCL3, C5AR2, MYD88, NOD2, SSC5D]		NOTCH2	-0.388224	0.849682	0.911118	NA	0.716012	0.778556	0.638296	0.896156	NA	0.762101	0.830199	0.809111	0.801732	NA	0.732628	0.852102	0.575516	0.759256	0.446348	0.842978	0.749196	0.705563	0.886293	0.914815	0.76408	0.667802	0.90877	0.796273	0.909174	NA	0.643407	NA	NA	0.909995	0.90599
	GO:0050764	regulation of phagocytosis	GO_BiologicalProcess-EBI-UniProt-GOA-ACAP-ARAP_13.05.2021_00h00	0.00322917	0.148542	4.75161e-06	6.65225e-05	[4, 5, 6]	Group13	4	4	[CD47, HCK, NOD2, SPHK1]		NUMB	-0.379396	0.845279	0.839392	NA	0.76126	0.79048	0.712603	0.908408	NA	0.836934	0.879032	0.828887	0.859492	0.50939	0.789088	0.829578	0.632288	0.804298	0.404706	0.854645	0.762633	0.771105	0.881202	0.932987	0.805758	0.637578	0.896428	0.849876	0.938384	NA	0.691518	NA	NA	0.89973	0.931752
	GO:0032653	regulation of interleukin-10 production	GO_BiologicalProcess-EBI-UniProt-GOA-ACAP-ARAP_13.05.2021_00h00	0.00527637	0.205779	4.75161e-06	6.65225e-05	[4, 5, 6, 7]	Group13	5.17241	3	[BCL3, CD47, NOD2]		OPA3	NA	NA	NA	NA	NA	NA	-0.354328	NA	0.602478	NA	NA	NA	-0.536747	-0.358757	NA	NA	NA	NA	-0.426915	NA	NA	-0.372875	NA	NA	NA	-0.393851	NA	NA	NA	NA	NA	NA	NA	NA	NA
	GO:0032677	regulation of interleukin-8 production	GO_BiologicalProcess-EBI-UniProt-GOA-ACAP-ARAP_13.05.2021_00h00	0.000243787	0.0195029	4.75161e-06	6.65225e-05	[4, 5, 6, 7]	Group13	5.43478	5	[BCL3, C5AR2, MYD88, NOD2, SSC5D]		OS9	NA	0.760971	0.805401	NA	0.716996	0.754941	0.722603	0.856368	NA	0.783206	0.781667	0.75437	0.802444	0.555087	0.797772	0.799022	0.654871	0.721105	NA	0.833253	0.664486	0.718351	0.800681	0.876699	0.744773	NA	0.852342	0.79166	0.895893	NA	0.678704	NA	NA	0.820961	0.860408
	GO:0060674	placenta blood vessel development	GO_BiologicalProcess-EBI-UniProt-GOA-ACAP-ARAP_13.05.2021_00h00	0.00123818	0.076767	4.75161e-06	6.65225e-05	[3, 4, 5, 6, 7, 8]	Group13	8.57143	3	[JUNB, NOTCH2, SOCS3]		OSBPL2	NA	NA	0.652757	NA	NA	0.607728	NA	0.655293	NA	NA	0.602483	NA	0.616999	0.384098	NA	0.648139	0.455026	NA	0.427156	0.760237	0.523997	0.571105	0.597046	NA	0.609216	0.511806	0.72924	0.666074	0.585804	NA	0.472392	NA	NA	0.609291	0.687117
	GO:0032733	positive regulation of interleukin-10 production	GO_BiologicalProcess-EBI-UniProt-GOA-ACAP-ARAP_13.05.2021_00h00	0.0256884	0.231195	4.75161e-06	6.65225e-05	[4, 5, 6, 7, 8]	Group13	4.87805	2	[BCL3, NOD2]		P4HA1	-0.549551	0.593791	0.672608	NA	0.59185	0.616388	0.505582	0.618931	NA	0.621428	0.629941	0.591602	0.615552	0.436456	0.514957	0.595286	0.501237	0.676535	0.394026	0.677055	0.501826	0.569188	0.619622	0.64788	0.621344	0.526737	0.728668	0.634244	0.650507	NA	0.493427	-0.373153	NA	0.607476	0.637359
	GO:1903556	negative regulation of tumor necrosis factor superfamily cytokine production	GO_BiologicalProcess-EBI-UniProt-GOA-ACAP-ARAP_13.05.2021_00h00	0.00755588	0.241788	4.75161e-06	6.65225e-05	[4, 5, 6, 7, 8]	Group13	4.54545	3	[BCL3, C5AR2, NOD2]		PANK4	NA	NA	NA	0.463904	NA	NA	NA	NA	NA	NA	NA	NA	NA	NA	NA	NA	NA	NA	0.418878	NA	NA	NA	NA	NA	NA	NA	NA	NA	NA	NA	NA	NA	NA	NA	NA
	GO:1904893	negative regulation of receptor signaling pathway via STAT	GO_BiologicalProcess-EBI-UniProt-GOA-ACAP-ARAP_13.05.2021_00h00	0.0116171	0.220725	4.75161e-06	6.65225e-05	[4, 5, 6, 7, 8]	Group13	7.40741	2	[BCL3, SOCS3]		PARP12	NA	0.735978	0.741366	NA	0.683197	0.674754	0.814095	0.777378	NA	0.718607	0.703962	0.753808	0.766332	NA	0.874699	0.706409	0.567214	0.682193	0.347046	0.703962	0.607259	0.70421	0.751683	0.862072	0.711701	0.616363	0.778844	0.668315	0.86656	NA	0.615009	-0.386505	NA	0.798731	0.747526
	GO:0001727	lipid kinase activity	GO_BiologicalProcess-EBI-UniProt-GOA-ACAP-ARAP_13.05.2021_00h00	0.0103365	0.227402	4.75161e-06	6.65225e-05	[6, 7]	Group13	4.05405	3	[NOD2, SOCS3, SPHK1]		PGAP3	NA	0.699418	0.696192	NA	0.624205	0.717683	0.557761	0.707201	NA	0.702907	0.712638	0.670669	0.68641	0.427775	0.575177	0.679187	0.494408	0.641159	0.431577	0.750031	0.742842	0.637942	0.709358	0.734056	0.622093	0.55214	0.775783	0.766717	0.722085	NA	0.595647	-0.331917	NA	0.739783	0.797078
	GO:0060711	labyrinthine layer development	GO_BiologicalProcess-EBI-UniProt-GOA-ACAP-ARAP_13.05.2021_00h00	0.0357078	0.0714157	4.75161e-06	6.65225e-05	[4, 5, 6, 7, 8, 9]	Group13	4.08163	2	[JUNB, SOCS3]		PIH1D1	NA	NA	NA	-0.302057	NA	NA	-0.346464	-0.359095	0.480321	-0.283307	-0.348379	NA	-0.377179	NA	NA	NA	NA	-0.288136	-0.429843	NA	NA	-0.318736	-0.331679	-0.307475	-0.300502	-0.292393	NA	NA	NA	NA	-0.377833	0.330313	0.283723	-0.33284	NA
	GO:1902622	regulation of neutrophil migration	GO_BiologicalProcess-EBI-UniProt-GOA-ACAP-ARAP_13.05.2021_00h00	0.0029098	0.14258	4.75161e-06	6.65225e-05	[4, 5, 6, 7, 8, 9]	Group13	6.38298	3	[C5AR2, MYD88, NOD2]		PLEK	-0.371637	0.723096	0.646741	NA	0.640273	0.639448	0.774679	0.707349	-0.398796	0.745161	0.721343	0.676248	0.720537	NA	0.767153	0.616114	0.517389	0.688956	0.371171	0.645004	0.548756	0.842088	0.710665	0.788354	0.609684	0.562493	0.727242	0.692821	0.756385	NA	0.619942	-0.450567	NA	0.723455	0.718618
	GO:0032720	negative regulation of tumor necrosis factor production	GO_BiologicalProcess-EBI-UniProt-GOA-ACAP-ARAP_13.05.2021_00h00	0.00693995	0.235958	4.75161e-06	6.65225e-05	[5, 6, 7, 8, 9]	Group13	4.6875	3	[BCL3, C5AR2, NOD2]		PLEKHN1	NA	NA	NA	-0.594651	NA	NA	NA	NA	0.410474	NA	NA	NA	NA	-0.347242	NA	NA	NA	NA	-0.456656	NA	NA	NA	NA	NA	NA	NA	NA	NA	NA	NA	NA	NA	NA	NA	NA
	GO:0046426	negative regulation of receptor signaling pathway via JAK-STAT	GO_BiologicalProcess-EBI-UniProt-GOA-ACAP-ARAP_13.05.2021_00h00	0.010799	0.215981	4.75161e-06	6.65225e-05	[5, 6, 7, 8, 9]	Group13	7.69231	2	[BCL3, SOCS3]		PLPPR2	NA	0.76393	0.717106	NA	0.64063	0.734853	0.565012	0.804644	NA	0.721011	0.819986	0.769779	0.791377	0.483888	NA	0.73383	0.547281	0.725155	0.439048	0.830937	0.671326	0.652784	0.823331	0.791046	0.737941	0.632022	0.782088	0.823761	0.78534	NA	0.624632	NA	NA	0.757524	0.818812
	GO:0090022	regulation of neutrophil chemotaxis	GO_BiologicalProcess-EBI-UniProt-GOA-ACAP-ARAP_13.05.2021_00h00	0.0201265	0.281771	4.75161e-06	6.65225e-05	[5, 6, 7, 8, 9, 10]	Group13	5.55556	2	[C5AR2, NOD2]		PRXL2B	NA	NA	NA	0.587999	NA	NA	NA	NA	-0.501886	NA	NA	NA	NA	0.374953	NA	NA	NA	NA	0.469803	NA	NA	NA	NA	NA	NA	NA	NA	NA	NA	0.324402	0.434026	-0.496351	-0.351298	NA	NA
	GO:0002315	marginal zone B cell differentiation	GO_BiologicalProcess-EBI-UniProt-GOA-ACAP-ARAP_13.05.2021_00h00	0.00127942	0.0780448	5.58915e-08	1.00605e-06	[7, 8, 9, 10, 11, 12, 13, 14]	Group14	22.2222	2	[BCL3, NOTCH2]		PSTPIP2	-0.337832	0.794732	0.726097	NA	0.733848	0.75411	0.755049	0.732191	NA	0.809884	0.738513	0.705822	0.717081	0.446904	0.808279	0.672942	0.514972	0.730036	NA	0.717055	0.672713	0.678246	0.731634	0.806555	0.618095	NA	0.820677	0.759142	0.812657	NA	0.647527	-0.428477	NA	0.803404	0.778937
	GO:0042092	type 2 immune response	GO_BiologicalProcess-EBI-UniProt-GOA-ACAP-ARAP_13.05.2021_00h00	0.0211934	0.275514	5.58915e-08	1.00605e-06	[3]	Group14	5.40541	2	[BCL3, NOD2]		PXN	-0.366354	0.789324	0.86574	NA	0.726086	0.836105	0.719773	0.912605	NA	0.794602	0.856909	0.837013	0.881699	0.546085	0.772279	0.853038	0.646762	0.789968	0.423461	0.926021	0.752689	0.773435	0.8553	0.898087	0.822414	0.688173	0.930744	0.884413	0.931302	NA	0.688657	NA	NA	0.866694	0.948586
	GO:0001562	response to protozoan	GO_BiologicalProcess-EBI-UniProt-GOA-ACAP-ARAP_13.05.2021_00h00	0.010799	0.215981	5.58915e-08	1.00605e-06	[3, 5]	Group14	7.69231	2	[BCL3, MYD88]		RBM47	-0.377072	0.876644	0.811463	NA	0.780633	0.802765	0.698361	0.821248	NA	0.863321	0.812563	0.774985	0.783196	0.479716	0.793212	0.777271	0.579126	0.797506	NA	0.801347	0.773849	0.710505	0.840787	0.904095	0.707706	0.54986	0.868967	0.827172	0.895331	NA	0.676323	-0.361175	NA	0.870112	0.874664
	GO:0001709	cell fate determination	GO_BiologicalProcess-EBI-UniProt-GOA-ACAP-ARAP_13.05.2021_00h00	0.0292901	0.20503	5.58915e-08	1.00605e-06	[3, 4, 5]	Group14	4.54545	2	[MCL1, NOTCH2]		RDH13	NA	NA	NA	-0.6365	NA	NA	NA	NA	0.558342	NA	NA	NA	-0.377083	-0.399699	NA	NA	NA	NA	-0.532953	NA	NA	NA	-0.290141	NA	-0.348591	NA	NA	NA	NA	NA	NA	0.38844	0.283156	NA	NA
	GO:0002467	germinal center formation	GO_BiologicalProcess-EBI-UniProt-GOA-ACAP-ARAP_13.05.2021_00h00	0.00364389	0.163975	5.58915e-08	1.00605e-06	[3, 4, 5]	Group14	13.3333	2	[BCL3, UNC13D]		RHBDF2	-0.352812	0.776303	0.786769	NA	0.744405	0.768132	0.750713	0.767055	NA	0.789564	0.710295	0.744939	0.733307	NA	0.866986	0.692251	0.54446	0.772263	0.367058	0.734808	0.68291	0.726087	0.733869	0.854118	0.674215	0.588599	0.82946	0.758085	0.870442	NA	0.613817	-0.378394	NA	0.791075	0.782042
	GO:0001773	myeloid dendritic cell activation	GO_BiologicalProcess-EBI-UniProt-GOA-ACAP-ARAP_13.05.2021_00h00	0.0142283	0.256109	5.58915e-08	1.00605e-06	[4, 5]	Group14	6.66667	2	[NOTCH2, SPI1]		RNF13	NA	0.866915	0.838775	NA	0.754962	0.760757	0.679617	0.878042	NA	0.778244	0.819806	0.776659	0.778228	NA	0.788243	0.797804	0.585389	0.728958	0.402891	0.797004	0.721584	0.685352	0.894934	0.919545	0.734922	0.589704	0.86623	0.793212	0.904509	NA	0.655303	NA	NA	0.898378	0.862749
	GO:0042832	defense response to protozoan	GO_BiologicalProcess-EBI-UniProt-GOA-ACAP-ARAP_13.05.2021_00h00	0.0100077	0.230177	5.58915e-08	1.00605e-06	[4, 5, 6]	Group14	8	2	[BCL3, MYD88]		RNF19B	-0.376314	0.808678	0.764192	NA	0.75155	0.682893	0.784273	0.810778	NA	0.794002	0.752039	0.775923	0.755388	NA	0.895726	0.695845	0.549151	0.792568	0.339315	0.711522	0.621274	0.669468	0.794507	0.926359	0.759803	0.607058	0.78371	0.703234	0.900415	NA	0.62085	NA	NA	0.817943	0.753813
	GO:0072595	maintenance of protein localization in organelle	GO_BiologicalProcess-EBI-UniProt-GOA-ACAP-ARAP_13.05.2021_00h00	0.0343842	0.103152	5.58915e-08	1.00605e-06	[4, 5, 6]	Group14	4.16667	2	[BCL3, OS9]		RNF24	-0.339468	0.817895	0.818579	NA	0.731308	0.72984	0.746595	0.87509	NA	0.754996	0.824705	0.813522	0.836384	NA	0.839409	0.809001	0.584063	0.735658	0.38122	0.783466	0.689337	0.700398	0.863599	0.928489	0.779456	0.659841	0.831632	0.756045	0.926244	NA	0.654641	NA	NA	0.87704	0.845217
	GO:0032717	negative regulation of interleukin-8 production	GO_BiologicalProcess-EBI-UniProt-GOA-ACAP-ARAP_13.05.2021_00h00	0.00524699	0.209879	5.58915e-08	1.00605e-06	[4, 5, 6, 7, 8]	Group14	11.1111	2	[BCL3, SSC5D]		RP2	-0.401754	0.7966	0.824243	NA	0.714097	0.794859	0.63168	0.840652	NA	0.755432	0.839052	0.738349	0.780261	0.492009	0.654825	0.815532	0.60159	0.767665	0.41824	0.854709	0.727516	0.713367	0.823302	0.825936	0.756374	0.654938	0.888497	0.843869	0.840109	NA	0.618661	-0.397006	NA	0.846685	0.876814
	GO:0032733	positive regulation of interleukin-10 production	GO_BiologicalProcess-EBI-UniProt-GOA-ACAP-ARAP_13.05.2021_00h00	0.0256884	0.231195	5.58915e-08	1.00605e-06	[4, 5, 6, 7, 8]	Group14	4.87805	2	[BCL3, NOD2]		SBNO2	-0.36282	0.887899	0.819959	NA	0.773406	0.787858	0.697603	0.825545	NA	0.875538	0.830166	0.820745	0.791614	NA	0.763564	0.730043	0.546145	0.834021	0.40752	0.791805	0.804091	0.706665	0.864342	0.946741	0.76239	0.674715	0.859153	0.802654	0.908378	NA	0.645699	NA	NA	0.867063	0.869302
	GO:1904893	negative regulation of receptor signaling pathway via STAT	GO_BiologicalProcess-EBI-UniProt-GOA-ACAP-ARAP_13.05.2021_00h00	0.0116171	0.220725	5.58915e-08	1.00605e-06	[4, 5, 6, 7, 8]	Group14	7.40741	2	[BCL3, SOCS3]		SLC39A1	NA	0.812027	0.7572	NA	0.759038	0.780364	0.641145	0.76945	NA	0.792277	0.76815	0.772143	0.748436	NA	0.72905	0.711882	0.509118	0.747713	NA	0.758577	0.770028	0.63725	0.806368	0.887284	0.709145	0.587092	0.787292	0.781625	0.860583	NA	0.64239	NA	NA	0.805352	0.806861
	GO:0072576	liver morphogenesis	GO_BiologicalProcess-EBI-UniProt-GOA-ACAP-ARAP_13.05.2021_00h00	0.010799	0.215981	5.58915e-08	1.00605e-06	[5, 6, 7, 8]	Group14	7.69231	2	[CEBPB, NOTCH2]		SLC6A9	-0.368641	0.753652	0.832112	NA	0.68426	0.795123	0.670301	0.859046	NA	0.767924	0.801052	0.756878	0.787282	0.457995	0.702139	0.769766	0.544249	0.735038	0.482957	0.848349	0.735604	0.779153	0.804266	0.856499	0.754201	0.733745	0.88445	0.825809	0.86426	NA	0.625402	-0.377765	NA	0.824815	0.858089
	GO:2000249	regulation of actin cytoskeleton reorganization	GO_BiologicalProcess-EBI-UniProt-GOA-ACAP-ARAP_13.05.2021_00h00	0.0292901	0.20503	5.58915e-08	1.00605e-06	[5, 6, 7, 8]	Group14	4.54545	2	[HCK, NOTCH2]		SNX10	-0.37666	0.675966	0.612079	NA	0.64094	NA	0.757701	0.686035	NA	0.632569	0.669806	0.637786	0.671772	NA	0.805503	0.61694	0.497868	0.588369	NA	0.589555	NA	0.655418	0.679004	0.759067	0.578234	0.502642	0.650965	0.584702	0.726329	NA	0.572798	-0.365976	-0.315575	0.711295	0.632252
	GO:0072575	epithelial cell proliferation involved in liver morphogenesis	GO_BiologicalProcess-EBI-UniProt-GOA-ACAP-ARAP_13.05.2021_00h00	0.0100077	0.230177	5.58915e-08	1.00605e-06	[4, 6, 7, 8, 9]	Group14	8	2	[CEBPB, NOTCH2]		SOCS3	-0.388649	0.819243	0.722349	NA	0.707711	0.690637	0.666955	0.712469	NA	0.844694	0.779428	0.769159	0.697583	NA	0.698506	0.612756	0.468956	0.843991	NA	0.682505	0.694063	0.626191	0.765422	0.881168	0.701767	0.683251	0.732727	0.69459	0.813096	NA	0.579579	NA	NA	0.762124	0.753385
	GO:0046426	negative regulation of receptor signaling pathway via JAK-STAT	GO_BiologicalProcess-EBI-UniProt-GOA-ACAP-ARAP_13.05.2021_00h00	0.010799	0.215981	5.58915e-08	1.00605e-06	[5, 6, 7, 8, 9]	Group14	7.69231	2	[BCL3, SOCS3]		SPHK1	NA	0.648296	0.650426	NA	0.525775	0.62352	NA	0.721397	NA	0.562862	0.759568	0.712404	0.701987	NA	NA	0.641611	0.454453	0.587454	0.444008	0.721764	0.575797	0.693167	0.744771	0.712824	0.643757	0.622692	0.681718	0.729139	0.725725	NA	0.573463	NA	NA	0.681882	0.717601
	GO:0072574	hepatocyte proliferation	GO_BiologicalProcess-EBI-UniProt-GOA-ACAP-ARAP_13.05.2021_00h00	0.0100077	0.230177	5.58915e-08	1.00605e-06	[5, 7, 8, 9, 10]	Group14	8	2	[CEBPB, NOTCH2]		SPI1	-0.382553	0.79891	0.827963	NA	0.760489	0.851396	0.698289	0.876172	NA	0.870124	0.843836	0.77292	0.821722	0.600711	0.761806	0.830313	0.620729	0.800931	NA	0.870756	0.748973	0.757099	0.830196	0.899071	0.76438	0.61774	0.895268	0.89564	0.906741	NA	0.709131	-0.390896	NA	0.868037	0.911972
	GO:0030183	B cell differentiation	GO_BiologicalProcess-EBI-UniProt-GOA-ACAP-ARAP_13.05.2021_00h00	0.000297396	0.0234943	5.58915e-08	1.00605e-06	[5, 6, 7, 8, 9, 10, 11]	Group14	4.02685	6	[BCL3, FNIP1, NFAM1, NOTCH2, SPI1, STAT5B]		SSC5D	NA	NA	NA	-0.659387	NA	NA	NA	NA	0.477952	NA	NA	NA	NA	NA	NA	NA	NA	NA	NA	NA	NA	NA	NA	NA	NA	NA	NA	NA	NA	-0.309349	NA	0.420833	NA	NA	NA
	GO:0043011	myeloid dendritic cell differentiation	GO_BiologicalProcess-EBI-UniProt-GOA-ACAP-ARAP_13.05.2021_00h00	0.00711685	0.234856	5.58915e-08	1.00605e-06	[5, 6, 7, 8, 9, 10, 11]	Group14	9.52381	2	[NOTCH2, SPI1]		STAT5B	-0.326404	0.782603	0.816026	NA	0.648051	0.797574	0.633699	0.800095	NA	0.743522	0.801572	0.738371	0.744976	NA	0.6614	0.746456	NA	0.728705	0.454765	0.794258	0.776172	0.781736	0.786642	0.813256	0.681239	0.672857	0.868788	0.82535	0.825961	NA	0.623135	-0.376377	NA	0.83495	0.864769
	GO:0002335	mature B cell differentiation	GO_BiologicalProcess-EBI-UniProt-GOA-ACAP-ARAP_13.05.2021_00h00	0.00123818	0.076767	5.58915e-08	1.00605e-06	[6, 7, 8, 9, 10, 11, 12]	Group14	8.57143	3	[BCL3, NOTCH2, SPI1]		STK40	-0.349131	0.666524	0.77197	NA	0.595994	0.746838	0.645221	0.774416	NA	0.689983	0.699154	0.694114	0.76415	0.521384	0.640936	0.710755	0.527688	0.675488	0.481249	0.82367	0.677836	0.843171	0.726783	0.76419	0.716052	0.67764	0.835755	0.793404	0.785103	NA	0.605563	-0.402528	NA	0.721725	0.807573
	GO:0002313	mature B cell differentiation involved in immune response	GO_BiologicalProcess-EBI-UniProt-GOA-ACAP-ARAP_13.05.2021_00h00	0.000709795	0.0489759	5.58915e-08	1.00605e-06	[6, 7, 8, 9, 10, 11, 12, 13]	Group14	10.3448	3	[BCL3, NOTCH2, SPI1]		SULT1A3	-0.392593	0.637179	0.607878	NA	0.558394	0.74101	0.565621	0.658976	NA	0.672345	0.714509	0.660471	0.720495	0.47756	0.555099	0.596896	0.476614	0.639056	NA	0.820297	0.621743	0.762961	0.678227	0.672529	0.654966	0.569888	0.76695	0.82763	0.671762	NA	0.576562	-0.382707	NA	0.670865	0.767184
	GO:0002315	marginal zone B cell differentiation	GO_BiologicalProcess-EBI-UniProt-GOA-ACAP-ARAP_13.05.2021_00h00	0.00127942	0.0780448	1.41878e-06	2.12818e-05	[7, 8, 9, 10, 11, 12, 13, 14]	Group15	22.2222	2	[BCL3, NOTCH2]		TBCB	NA	NA	NA	NA	NA	NA	-0.328749	-0.329191	0.379485	NA	-0.312958	-0.348226	-0.401411	NA	-0.304934	NA	NA	NA	-0.495145	NA	NA	NA	-0.353138	-0.347116	-0.32282	-0.438002	NA	NA	NA	NA	NA	NA	NA	-0.353005	NA
	GO:0009595	detection of biotic stimulus	GO_BiologicalProcess-EBI-UniProt-GOA-ACAP-ARAP_13.05.2021_00h00	0.0292901	0.20503	1.41878e-06	2.12818e-05	[3]	Group15	4.54545	2	[NOD2, SSC5D]		TMBIM6	-0.388696	0.612837	0.643158	NA	0.584292	0.602286	0.69272	0.672948	NA	0.618302	0.68645	0.617617	0.685719	NA	0.666269	0.612435	0.551775	0.603247	0.395611	0.675027	NA	0.858742	0.639838	0.715245	0.600538	0.673808	0.702373	0.678289	0.704261	NA	0.572862	-0.427568	NA	0.629697	0.708571
	GO:0042092	type 2 immune response	GO_BiologicalProcess-EBI-UniProt-GOA-ACAP-ARAP_13.05.2021_00h00	0.0211934	0.275514	1.41878e-06	2.12818e-05	[3]	Group15	5.40541	2	[BCL3, NOD2]		TMEM70	-0.42203	0.74123	0.787771	NA	0.653601	0.762245	0.587085	0.825193	NA	0.704904	0.841557	0.79106	0.775102	NA	0.613643	0.743652	0.567278	0.747472	0.507664	0.861867	0.670428	0.719044	0.813416	0.825843	0.769529	0.753324	0.84267	0.841421	0.818842	NA	0.608736	NA	NA	0.814438	0.848012
	GO:0045185	maintenance of protein location	GO_BiologicalProcess-EBI-UniProt-GOA-ACAP-ARAP_13.05.2021_00h00	0.00322917	0.148542	1.41878e-06	2.12818e-05	[3, 4]	Group15	4	4	[BCL3, DBN1, NFKBIE, OS9]		TNFRSF18	NA	NA	NA	0.424059	NA	0.349132	NA	NA	-0.365469	NA	NA	NA	0.330638	0.31044	NA	NA	NA	NA	0.39277	0.300972	NA	0.290238	NA	NA	NA	0.366199	NA	0.297848	NA	NA	NA	-0.313124	NA	NA	NA
	GO:0001562	response to protozoan	GO_BiologicalProcess-EBI-UniProt-GOA-ACAP-ARAP_13.05.2021_00h00	0.010799	0.215981	1.41878e-06	2.12818e-05	[3, 5]	Group15	7.69231	2	[BCL3, MYD88]		TNFSF9	-0.381982	0.768644	0.843314	NA	0.660574	0.724181	0.663392	0.898158	NA	0.780976	0.805547	0.802139	0.775515	NA	0.733714	0.801812	0.62556	0.776381	0.456188	0.815287	0.661775	0.708803	0.84592	0.893463	0.78444	0.701634	0.851428	0.769684	0.885558	NA	0.589339	NA	NA	0.815782	0.851464
	GO:0002467	germinal center formation	GO_BiologicalProcess-EBI-UniProt-GOA-ACAP-ARAP_13.05.2021_00h00	0.00364389	0.163975	1.41878e-06	2.12818e-05	[3, 4, 5]	Group15	13.3333	2	[BCL3, UNC13D]		TP73	NA	NA	NA	0.366747	NA	NA	NA	NA	-0.375622	NA	NA	NA	NA	NA	NA	NA	NA	NA	0.443325	NA	NA	NA	NA	NA	NA	NA	NA	NA	NA	NA	NA	-0.385864	NA	NA	NA
	GO:0032507	maintenance of protein location in cell	GO_BiologicalProcess-EBI-UniProt-GOA-ACAP-ARAP_13.05.2021_00h00	0.00853868	0.239083	1.41878e-06	2.12818e-05	[3, 4, 5]	Group15	4.34783	3	[BCL3, DBN1, OS9]		TRAF7	-0.36481	0.817779	0.820121	NA	0.763875	0.846868	0.720199	0.804398	NA	0.80949	0.803174	0.8189	0.836237	0.466673	0.770635	0.732293	0.568364	0.790922	0.419373	0.8713	0.802074	0.757977	0.803166	0.867581	0.785869	0.709719	0.894724	0.862553	0.895979	NA	0.672585	-0.411828	NA	0.836556	0.874046
	GO:0098543	detection of other organism	GO_BiologicalProcess-EBI-UniProt-GOA-ACAP-ARAP_13.05.2021_00h00	0.00524699	0.209879	1.41878e-06	2.12818e-05	[3, 5]	Group15	11.1111	2	[NOD2, SSC5D]		TREM1	-0.374841	0.836968	0.875598	NA	0.748829	0.749961	0.71397	0.925412	NA	0.838063	0.863311	0.846305	0.851501	0.479881	0.769591	0.817044	0.600914	0.808085	0.424915	0.842259	0.747679	0.757828	0.892224	0.948115	0.835402	0.67843	0.878396	0.824587	0.94443	NA	0.666202	NA	NA	0.878548	0.923672
	GO:0098581	detection of external biotic stimulus	GO_BiologicalProcess-EBI-UniProt-GOA-ACAP-ARAP_13.05.2021_00h00	0.0100077	0.230177	1.41878e-06	2.12818e-05	[4]	Group15	8	2	[NOD2, SSC5D]		TTYH1	NA	NA	0.375093	NA	NA	0.362696	NA	NA	-0.480029	NA	NA	NA	0.518131	0.507264	NA	0.364126	NA	NA	0.347728	0.365093	0.367953	0.343673	NA	NA	0.384629	0.426253	NA	0.373971	NA	NA	NA	NA	NA	0.357343	NA
	GO:0032637	interleukin-8 production	GO_BiologicalProcess-EBI-UniProt-GOA-ACAP-ARAP_13.05.2021_00h00	0.000243787	0.0195029	1.41878e-06	2.12818e-05	[3, 6]	Group15	5.43478	5	[BCL3, C5AR2, MYD88, NOD2, SSC5D]		UBE2D1	-0.386758	0.854428	0.810493	NA	0.709113	0.695165	0.654737	0.841864	NA	0.795093	0.825502	0.798743	0.776125	0.434357	0.720418	0.762825	0.571639	0.794881	0.436393	0.777897	0.691497	0.640425	0.853218	0.90374	0.784376	0.64048	0.812722	0.743775	0.868639	NA	0.641509	NA	NA	0.864261	0.839358
	GO:0016045	detection of bacterium	GO_BiologicalProcess-EBI-UniProt-GOA-ACAP-ARAP_13.05.2021_00h00	0.00414798	0.178363	1.41878e-06	2.12818e-05	[4, 6]	Group15	12.5	2	[NOD2, SSC5D]		UNC13D	-0.319887	0.667763	0.652818	NA	0.519931	0.668997	0.581205	0.658731	NA	0.638683	0.700896	0.673419	0.636229	NA	0.533646	0.579492	NA	0.652382	0.482605	0.70696	0.615055	0.747512	0.673457	0.680455	0.575667	0.602859	0.754836	0.730582	0.6679	NA	0.498083	-0.357524	NA	0.65333	0.738447
	GO:0033003	regulation of mast cell activation	GO_BiologicalProcess-EBI-UniProt-GOA-ACAP-ARAP_13.05.2021_00h00	0.0305329	0.183197	1.41878e-06	2.12818e-05	[4, 5, 6]	Group15	4.44444	2	[HMOX1, UNC13D]		VASP	-0.334327	0.753993	0.805893	NA	0.698593	0.834025	0.72207	0.866866	NA	0.806317	0.840626	0.798928	0.878297	0.577659	0.747763	0.798812	0.601823	0.757387	0.431991	0.868067	0.767919	0.832391	0.827357	0.876369	0.785344	0.736407	0.86093	0.890856	0.897679	NA	0.714653	-0.385423	NA	0.823329	0.906005
	GO:0042832	defense response to protozoan	GO_BiologicalProcess-EBI-UniProt-GOA-ACAP-ARAP_13.05.2021_00h00	0.0100077	0.230177	1.41878e-06	2.12818e-05	[4, 5, 6]	Group15	8	2	[BCL3, MYD88]		VAV1	-0.332478	0.759157	0.703155	NA	0.691505	0.797862	0.573692	0.7132	NA	0.768765	0.730909	0.691763	0.712361	0.498504	0.648017	0.669416	0.45315	0.744542	NA	0.722806	0.787965	0.627453	0.733827	0.806667	0.66292	0.649665	0.749938	0.781911	0.798393	NA	0.62336	NA	NA	0.752071	0.762587
	GO:0072595	maintenance of protein localization in organelle	GO_BiologicalProcess-EBI-UniProt-GOA-ACAP-ARAP_13.05.2021_00h00	0.0343842	0.103152	1.41878e-06	2.12818e-05	[4, 5, 6]	Group15	4.16667	2	[BCL3, OS9]		VRK3	NA	NA	NA	0.488911	NA	NA	NA	0.43952	-0.523817	NA	0.43776	0.447327	0.616775	0.501896	NA	0.474289	NA	NA	0.406401	0.443578	0.459659	0.458623	NA	NA	NA	NA	NA	0.470117	NA	NA	0.701765	NA	NA	0.455272	0.486353
	GO:0032490	detection of molecule of bacterial origin	GO_BiologicalProcess-EBI-UniProt-GOA-ACAP-ARAP_13.05.2021_00h00	0.00272843	0.141878	1.41878e-06	2.12818e-05	[4, 5, 7]	Group15	15.3846	2	[NOD2, SSC5D]		ZNF471	NA	NA	NA	-0.733066	NA	NA	NA	NA	0.582436	NA	NA	NA	-0.355981	-0.368135	NA	NA	NA	NA	-0.445983	NA	NA	NA	NA	NA	NA	NA	NA	NA	NA	NA	-0.467367	0.519548	0.300909	NA	NA
	GO:0032677	regulation of interleukin-8 production	GO_BiologicalProcess-EBI-UniProt-GOA-ACAP-ARAP_13.05.2021_00h00	0.000243787	0.0195029	1.41878e-06	2.12818e-05	[4, 5, 6, 7]	Group15	5.43478	5	[BCL3, C5AR2, MYD88, NOD2, SSC5D]		ZNF550	NA	NA	NA	-0.434493	NA	NA	-0.313221	NA	0.49099	NA	NA	NA	-0.386108	NA	NA	NA	NA	NA	NA	NA	NA	NA	NA	NA	NA	NA	NA	NA	NA	NA	-0.461812	0.49454	NA	NA	NA
	GO:0033006	regulation of mast cell activation involved in immune response	GO_BiologicalProcess-EBI-UniProt-GOA-ACAP-ARAP_13.05.2021_00h00	0.0151498	0.257547	1.41878e-06	2.12818e-05	[4, 5, 6, 7]	Group15	6.45161	2	[HMOX1, UNC13D]		ZNF569	NA	-0.335733	-0.389902	NA	NA	-0.449363	NA	NA	NA	-0.367312	NA	NA	-0.386044	-0.453661	-0.369568	-0.419524	NA	NA	NA	-0.417863	-0.388859	-0.426031	-0.359744	-0.39316	NA	NA	-0.417784	-0.422791	-0.378347	NA	NA	0.35758	0.361995	-0.361295	-0.404222
	GO:0005044	scavenger receptor activity	GO_BiologicalProcess-EBI-UniProt-GOA-ACAP-ARAP_13.05.2021_00h00	0.0330802	0.132321	1.41878e-06	2.12818e-05	[5, 7]	Group15	4.25532	2	[PLPPR2, SSC5D]		ZNF613	NA	NA	NA	0.553686	NA	NA	NA	NA	-0.552247	NA	NA	NA	NA	0.377578	NA	NA	NA	NA	0.346969	NA	NA	NA	NA	NA	NA	NA	NA	NA	NA	0.414951	0.406066	NA	NA	NA	NA
	GO:0032717	negative regulation of interleukin-8 production	GO_BiologicalProcess-EBI-UniProt-GOA-ACAP-ARAP_13.05.2021_00h00	0.00524699	0.209879	1.41878e-06	2.12818e-05	[4, 5, 6, 7, 8]	Group15	11.1111	2	[BCL3, SSC5D]		ZNF829	NA	NA	-0.307018	NA	NA	NA	-0.374348	NA	0.464113	NA	NA	-0.301863	-0.425715	-0.3379	-0.356508	-0.319903	NA	NA	-0.419361	NA	NA	-0.340128	-0.30433	-0.308259	NA	-0.306013	-0.339797	NA	-0.306104	NA	NA	0.518501	NA	-0.357857	NA
	GO:0032733	positive regulation of interleukin-10 production	GO_BiologicalProcess-EBI-UniProt-GOA-ACAP-ARAP_13.05.2021_00h00	0.0256884	0.231195	1.41878e-06	2.12818e-05	[4, 5, 6, 7, 8]	Group15	4.87805	2	[BCL3, NOD2]		MON	NA	NA	NA	NA	NA	NA	NA	NA	NA	NA	NA	NA	NA	NA	NA	NA	NA	NA	NA	NA	NA	NA	NA	NA	NA	NA	NA	NA	NA	NA	NA	NA	NA	NA	NA
	GO:1904893	negative regulation of receptor signaling pathway via STAT	GO_BiologicalProcess-EBI-UniProt-GOA-ACAP-ARAP_13.05.2021_00h00	0.0116171	0.220725	1.41878e-06	2.12818e-05	[4, 5, 6, 7, 8]	Group15	7.40741	2	[BCL3, SOCS3]		Bcells_PBMC	NA	NA	NA	NA	NA	NA	NA	NA	NA	NA	NA	NA	NA	NA	NA	NA	NA	NA	NA	NA	NA	NA	NA	NA	NA	NA	NA	NA	NA	NA	NA	0.219972	NA	NA	NA
	GO:0043304	regulation of mast cell degranulation	GO_BiologicalProcess-EBI-UniProt-GOA-ACAP-ARAP_13.05.2021_00h00	0.0142283	0.256109	1.41878e-06	2.12818e-05	[4, 5, 6, 7, 8, 9, 10]	Group15	6.66667	2	[HMOX1, UNC13D]		CD4	NA	NA	NA	NA	NA	NA	NA	NA	NA	NA	NA	NA	NA	NA	NA	NA	NA	NA	NA	NA	NA	NA	NA	NA	NA	NA	NA	NA	NA	NA	NA	NA	NA	NA	NA
	GO:0046426	negative regulation of receptor signaling pathway via JAK-STAT	GO_BiologicalProcess-EBI-UniProt-GOA-ACAP-ARAP_13.05.2021_00h00	0.010799	0.215981	1.41878e-06	2.12818e-05	[5, 6, 7, 8, 9]	Group15	7.69231	2	[BCL3, SOCS3]		CD4CD8	NA	NA	NA	NA	NA	NA	NA	NA	NA	NA	NA	NA	NA	NA	NA	NA	NA	NA	NA	NA	NA	NA	NA	NA	NA	NA	NA	NA	NA	NA	NA	NA	NA	NA	NA
	KEGG:04668	TNF signaling pathway	KEGG_13.05.2021	0.000604167	0.0428958	4.93854e-06	6.42011e-05	[-1]	Group16	4.46429	5	[BCL3, CEBPB, JUNB, NOD2, SOCS3]		CD8	NA	NA	NA	NA	NA	NA	NA	NA	NA	NA	NA	NA	NA	NA	NA	NA	NA	NA	NA	NA	NA	NA	NA	NA	NA	NA	NA	NA	NA	NA	NA	-0.315783	NA	NA	NA
	R-HSA:1112602	Tyrosine phosphorylation of STAT1, STAT3 by IL6 receptor	REACTOME_Reactions_13.05.2021	0.00127942	0.0780448	4.93854e-06	6.42011e-05	[-1]	Group16	22.2222	2	[JAK2, SOCS3]		CORT_hair	NA	NA	NA	NA	NA	NA	NA	NA	NA	NA	NA	NA	NA	NA	NA	NA	NA	NA	NA	NA	NA	NA	NA	NA	NA	NA	NA	NA	NA	NA	NA	NA	NA	NA	NA
	R-HSA:1112755	SOCS3 binds IL6ST	REACTOME_Reactions_13.05.2021	0.000752286	0.0511555	4.93854e-06	6.42011e-05	[-1]	Group16	28.5714	2	[JAK2, SOCS3]		CRP	NA	NA	NA	NA	NA	NA	NA	NA	NA	NA	NA	0.243459	NA	NA	NA	NA	NA	0.223908	NA	NA	NA	0.221701	NA	NA	0.211916	NA	NA	NA	NA	NA	NA	NA	NA	NA	NA
	R-HSA:1168809	SOCS binding to GHR	REACTOME_Reactions_13.05.2021	0.000999069	0.0639404	4.93854e-06	6.42011e-05	[-1]	Group16	25	2	[JAK2, SOCS3]		CTL_PBMC	NA	NA	NA	NA	NA	NA	NA	NA	NA	NA	NA	NA	NA	NA	NA	NA	NA	NA	NA	NA	NA	NA	NA	NA	NA	NA	NA	NA	NA	NA	NA	-0.262917	NA	NA	NA
	R-HSA:1168813	SOCS binding to JAK2	REACTOME_Reactions_13.05.2021	0.000999069	0.0639404	4.93854e-06	6.42011e-05	[-1]	Group16	25	2	[JAK2, SOCS3]		EOS	NA	NA	NA	NA	NA	NA	NA	NA	NA	NA	NA	NA	NA	NA	NA	NA	NA	NA	NA	NA	NA	NA	NA	NA	NA	NA	NA	NA	NA	NA	NA	NA	NA	NA	NA
	R-HSA:2586555	JAK2 Autophosphorylates in Response to Leptin	REACTOME_Reactions_13.05.2021	0.00021752	0.0176191	4.93854e-06	6.42011e-05	[-1]	Group16	50	2	[JAK2, SOCS3]		ERY	NA	NA	NA	NA	NA	NA	NA	NA	NA	NA	NA	NA	NA	NA	NA	NA	NA	NA	NA	NA	NA	NA	NA	NA	NA	NA	NA	NA	NA	NA	NA	NA	NA	NA	NA
	R-HSA:2672302	Phosphorylated LEPR Binds SOCS3	REACTOME_Reactions_13.05.2021	0.00021752	0.0176191	4.93854e-06	6.42011e-05	[-1]	Group16	50	2	[JAK2, SOCS3]		gdT	NA	NA	NA	NA	NA	NA	NA	NA	NA	NA	NA	NA	NA	NA	NA	NA	NA	NA	NA	NA	NA	NA	NA	NA	NA	NA	NA	NA	NA	NA	NA	0.258812	NA	NA	NA
	R-HSA:6790041	Expression of STAT3-upregulated cytosolic proteins	REACTOME_Reactions_13.05.2021	0.00272843	0.141878	4.93854e-06	6.42011e-05	[-1]	Group16	15.3846	2	[MCL1, SOCS3]		GRANU_phago	NA	NA	NA	NA	NA	NA	NA	NA	NA	NA	NA	NA	NA	NA	NA	NA	NA	NA	NA	NA	NA	NA	NA	NA	NA	NA	NA	NA	NA	NA	NA	-0.186798	NA	NA	NA
	R-HSA:873918	Transphosphorylation of JAK1	REACTOME_Reactions_13.05.2021	0.000999069	0.0639404	4.93854e-06	6.42011e-05	[-1]	Group16	25	2	[JAK2, SOCS3]		GRANUFITC	NA	NA	NA	NA	NA	NA	NA	NA	NA	NA	NA	NA	NA	NA	NA	NA	NA	NA	NA	NA	NA	NA	NA	NA	NA	NA	NA	NA	NA	NA	NA	NA	-0.12411	NA	NA
	R-HSA:877269	SOCS-1 and SOCS-3 binds to p-JAK2	REACTOME_Reactions_13.05.2021	0.000752286	0.0511555	4.93854e-06	6.42011e-05	[-1]	Group16	28.5714	2	[JAK2, SOCS3]		HAPTO	NA	NA	0.289365	NA	0.242494	NA	0.264174	NA	NA	NA	0.242067	0.29544	NA	NA	NA	NA	NA	0.270869	NA	0.300509	NA	0.288967	NA	NA	0.259301	NA	0.305396	0.272306	0.269293	NA	NA	NA	NA	NA	0.260641
	R-HSA:9705458	p-Y-STAT1,3,5 dimer enhances expression of SOCS3	REACTOME_Reactions_13.05.2021	0.000361093	0.0278041	4.93854e-06	6.42011e-05	[-1]	Group16	40	2	[SOCS3, STAT5B]		HEMOGLOBINA	NA	NA	NA	NA	NA	NA	NA	NA	NA	NA	NA	NA	NA	NA	NA	NA	NA	NA	NA	-0.296263	NA	-0.329146	NA	NA	NA	NA	NA	NA	NA	NA	NA	NA	NA	NA	NA
	GO:0002315	marginal zone B cell differentiation	GO_BiologicalProcess-EBI-UniProt-GOA-ACAP-ARAP_13.05.2021_00h00	0.00127942	0.0780448	4.93854e-06	6.42011e-05	[7, 8, 9, 10, 11, 12, 13, 14]	Group16	22.2222	2	[BCL3, NOTCH2]		HMTCRIT	NA	NA	NA	NA	NA	NA	NA	-0.29079	NA	NA	NA	NA	NA	NA	NA	NA	NA	NA	NA	-0.313611	NA	-0.341171	-0.278373	NA	NA	NA	-0.303406	NA	NA	NA	NA	NA	NA	NA	NA
	GO:0042092	type 2 immune response	GO_BiologicalProcess-EBI-UniProt-GOA-ACAP-ARAP_13.05.2021_00h00	0.0211934	0.275514	4.93854e-06	6.42011e-05	[3]	Group16	5.40541	2	[BCL3, NOD2]		IgA	NA	NA	NA	NA	NA	NA	NA	NA	NA	NA	NA	NA	NA	NA	NA	NA	NA	NA	NA	NA	NA	NA	NA	NA	NA	NA	NA	NA	NA	NA	NA	NA	NA	NA	NA
	GO:0001562	response to protozoan	GO_BiologicalProcess-EBI-UniProt-GOA-ACAP-ARAP_13.05.2021_00h00	0.010799	0.215981	4.93854e-06	6.42011e-05	[3, 5]	Group16	7.69231	2	[BCL3, MYD88]		IgAsal	NA	NA	NA	NA	NA	NA	NA	NA	NA	NA	NA	NA	NA	NA	NA	NA	NA	NA	NA	NA	NA	NA	NA	NA	NA	NA	NA	NA	NA	NA	NA	NA	NA	NA	NA
	GO:0001709	cell fate determination	GO_BiologicalProcess-EBI-UniProt-GOA-ACAP-ARAP_13.05.2021_00h00	0.0292901	0.20503	4.93854e-06	6.42011e-05	[3, 4, 5]	Group16	4.54545	2	[MCL1, NOTCH2]		IgG	NA	NA	NA	NA	NA	NA	NA	NA	NA	NA	NA	NA	NA	NA	NA	NA	NA	NA	NA	NA	NA	NA	NA	NA	NA	NA	NA	NA	NA	NA	NA	NA	-0.171986	NA	NA
	GO:0002467	germinal center formation	GO_BiologicalProcess-EBI-UniProt-GOA-ACAP-ARAP_13.05.2021_00h00	0.00364389	0.163975	4.93854e-06	6.42011e-05	[3, 4, 5]	Group16	13.3333	2	[BCL3, UNC13D]		IgM	NA	NA	NA	NA	NA	NA	NA	NA	NA	NA	NA	NA	NA	NA	NA	NA	NA	NA	NA	NA	NA	NA	NA	NA	NA	NA	NA	NA	NA	NA	NA	NA	NA	NA	NA
	GO:0042832	defense response to protozoan	GO_BiologicalProcess-EBI-UniProt-GOA-ACAP-ARAP_13.05.2021_00h00	0.0100077	0.230177	4.93854e-06	6.42011e-05	[4, 5, 6]	Group16	8	2	[BCL3, MYD88]		LEU	NA	NA	NA	NA	NA	NA	NA	NA	NA	NA	NA	NA	NA	NA	NA	NA	NA	NA	NA	NA	NA	NA	NA	NA	NA	NA	NA	NA	NA	NA	NA	NA	NA	NA	NA
	GO:0072595	maintenance of protein localization in organelle	GO_BiologicalProcess-EBI-UniProt-GOA-ACAP-ARAP_13.05.2021_00h00	0.0343842	0.103152	4.93854e-06	6.42011e-05	[4, 5, 6]	Group16	4.16667	2	[BCL3, OS9]		LYM	NA	NA	NA	NA	NA	NA	NA	NA	NA	NA	NA	NA	NA	NA	NA	NA	NA	NA	NA	NA	NA	-0.412386	NA	NA	NA	NA	NA	NA	NA	NA	NA	NA	NA	NA	NA
	GO:0008631	intrinsic apoptotic signaling pathway in response to oxidative stress	GO_BiologicalProcess-EBI-UniProt-GOA-ACAP-ARAP_13.05.2021_00h00	0.037051	0.037051	4.93854e-06	6.42011e-05	[4, 5, 6, 7]	Group16	4	2	[JAK2, MCL1]		LYMFITC	NA	NA	NA	NA	NA	NA	NA	NA	NA	NA	NA	NA	NA	NA	NA	NA	NA	NA	NA	NA	NA	NA	NA	NA	NA	NA	NA	NA	NA	NA	NA	NA	NA	NA	NA
	GO:0060674	placenta blood vessel development	GO_BiologicalProcess-EBI-UniProt-GOA-ACAP-ARAP_13.05.2021_00h00	0.00123818	0.076767	4.93854e-06	6.42011e-05	[3, 4, 5, 6, 7, 8]	Group16	8.57143	3	[JUNB, NOTCH2, SOCS3]		LYMPH_phago	NA	NA	NA	NA	NA	NA	NA	NA	NA	NA	NA	NA	NA	NA	NA	NA	NA	NA	NA	NA	NA	NA	NA	NA	NA	NA	NA	NA	NA	NA	NA	NA	NA	NA	NA
	GO:0032717	negative regulation of interleukin-8 production	GO_BiologicalProcess-EBI-UniProt-GOA-ACAP-ARAP_13.05.2021_00h00	0.00524699	0.209879	4.93854e-06	6.42011e-05	[4, 5, 6, 7, 8]	Group16	11.1111	2	[BCL3, SSC5D]		MCH	NA	NA	NA	NA	NA	NA	NA	NA	NA	NA	NA	NA	NA	NA	NA	NA	NA	NA	-0.217708	NA	NA	NA	NA	NA	NA	NA	NA	NA	NA	NA	NA	NA	NA	NA	NA
	GO:0032733	positive regulation of interleukin-10 production	GO_BiologicalProcess-EBI-UniProt-GOA-ACAP-ARAP_13.05.2021_00h00	0.0256884	0.231195	4.93854e-06	6.42011e-05	[4, 5, 6, 7, 8]	Group16	4.87805	2	[BCL3, NOD2]		MCHC	NA	NA	NA	NA	NA	NA	NA	NA	NA	NA	NA	NA	NA	NA	NA	NA	NA	NA	NA	NA	NA	NA	NA	NA	NA	NA	NA	NA	NA	NA	NA	NA	NA	NA	NA
	GO:0060330	regulation of response to interferon-gamma	GO_BiologicalProcess-EBI-UniProt-GOA-ACAP-ARAP_13.05.2021_00h00	0.0100077	0.230177	4.93854e-06	6.42011e-05	[4, 5, 6, 7, 8]	Group16	8	2	[JAK2, SOCS3]		MCV	NA	NA	NA	NA	NA	NA	NA	NA	NA	NA	NA	-0.245394	NA	NA	NA	NA	NA	NA	-0.231478	-0.247995	NA	NA	NA	NA	NA	NA	NA	NA	NA	NA	NA	NA	NA	NA	NA
	GO:1904893	negative regulation of receptor signaling pathway via STAT	GO_BiologicalProcess-EBI-UniProt-GOA-ACAP-ARAP_13.05.2021_00h00	0.0116171	0.220725	4.93854e-06	6.42011e-05	[4, 5, 6, 7, 8]	Group16	7.40741	2	[BCL3, SOCS3]		Memory_PBMC	NA	NA	NA	NA	NA	NA	NA	NA	NA	NA	NA	NA	NA	NA	NA	NA	NA	NA	NA	NA	NA	NA	NA	NA	NA	NA	NA	NA	NA	NA	NA	NA	NA	NA	NA
	GO:0060711	labyrinthine layer development	GO_BiologicalProcess-EBI-UniProt-GOA-ACAP-ARAP_13.05.2021_00h00	0.0357078	0.0714157	4.93854e-06	6.42011e-05	[4, 5, 6, 7, 8, 9]	Group16	4.08163	2	[JUNB, SOCS3]		MONO_phago	-0.24065	NA	NA	NA	NA	NA	NA	NA	NA	NA	NA	NA	NA	NA	NA	NA	NA	NA	NA	NA	NA	NA	NA	NA	NA	NA	NA	NA	NA	NA	NA	NA	NA	NA	NA
	GO:0046426	negative regulation of receptor signaling pathway via JAK-STAT	GO_BiologicalProcess-EBI-UniProt-GOA-ACAP-ARAP_13.05.2021_00h00	0.010799	0.215981	4.93854e-06	6.42011e-05	[5, 6, 7, 8, 9]	Group16	7.69231	2	[BCL3, SOCS3]		Monocytes_parent	NA	0.238028	0.220002	NA	NA	NA	NA	NA	NA	NA	NA	NA	NA	NA	NA	0.18907	0.201349	NA	NA	0.223504	0.202202	NA	0.242021	NA	NA	NA	0.219202	NA	NA	NA	NA	NA	NA	NA	NA
	GO:0060334	regulation of interferon-gamma-mediated signaling pathway	GO_BiologicalProcess-EBI-UniProt-GOA-ACAP-ARAP_13.05.2021_00h00	0.0100077	0.230177	4.93854e-06	6.42011e-05	[5, 6, 7, 8, 9, 10]	Group16	8	2	[JAK2, SOCS3]		MONOFITC	-0.274892	0.277141	0.306254	NA	0.289664	NA	0.267934	NA	NA	0.283218	NA	0.254416	0.230893	NA	0.277315	NA	NA	0.290431	NA	0.278611	NA	0.252069	0.290955	0.300641	NA	NA	0.327377	0.244934	0.29012	NA	NA	NA	NA	0.272183	0.296459
	KEGG:04216	Ferroptosis	KEGG_13.05.2021	0.0256884	0.231195	8.11852e-09	1.6237e-07	[-1]	Group17	4.87805	2	[ACSL1, HMOX1]		NaiveTcells_PBMC	NA	NA	NA	NA	NA	NA	NA	NA	NA	NA	NA	NA	NA	NA	NA	NA	NA	NA	NA	NA	NA	NA	NA	NA	NA	NA	NA	NA	NA	NA	NA	NA	NA	NA	NA
	R-HSA:1183058	Expression of Adiponectin	REACTOME_Reactions_13.05.2021	0.0317964	0.158982	8.11852e-09	1.6237e-07	[-1]	Group17	4.34783	2	[CEBPB, MED25]		NEU	NA	0.436852	0.526508	NA	0.455576	0.503136	NA	NA	NA	0.420016	NA	NA	NA	NA	NA	0.491234	0.351402	0.414855	NA	0.480666	0.490483	NA	0.457571	NA	NA	NA	0.49362	0.423626	0.539393	NA	0.34162	NA	NA	0.528873	0.51118
	R-HSA:3790130	Regulation of IL6 transcription	REACTOME_Reactions_13.05.2021	0.0100077	0.230177	8.11852e-09	1.6237e-07	[-1]	Group17	8	2	[CEBPB, UBE2D1]		NK_events	NA	NA	NA	NA	NA	NA	NA	NA	NA	NA	NA	NA	NA	NA	NA	NA	NA	NA	NA	NA	NA	NA	NA	NA	NA	NA	NA	NA	NA	NA	NA	NA	NA	NA	NA
	R-HSA:3790137	Stimulation of IL8 transcription in senescent cells	REACTOME_Reactions_13.05.2021	0.00924347	0.231087	8.11852e-09	1.6237e-07	[-1]	Group17	8.33333	2	[CEBPB, UBE2D1]		NK_PBMCs	NA	NA	NA	NA	NA	NA	NA	NA	NA	NA	NA	NA	NA	NA	NA	NA	NA	NA	NA	NA	NA	NA	NA	NA	NA	NA	NA	NA	NA	NA	NA	NA	NA	NA	NA
	GO:0001909	leukocyte mediated cytotoxicity	GO_BiologicalProcess-EBI-UniProt-GOA-ACAP-ARAP_13.05.2021_00h00	0.000135936	0.0112827	8.11852e-09	1.6237e-07	[3, 4]	Group17	4.65116	6	[MYD88, RNF19B, SPI1, STAT5B, UNC13D, VAV1]		NO_serum	NA	NA	NA	NA	NA	NA	NA	NA	NA	NA	NA	NA	NA	NA	NA	NA	NA	NA	NA	NA	NA	NA	NA	NA	NA	NA	NA	NA	NA	NA	NA	NA	NA	NA	NA
	GO:0002467	germinal center formation	GO_BiologicalProcess-EBI-UniProt-GOA-ACAP-ARAP_13.05.2021_00h00	0.00364389	0.163975	8.11852e-09	1.6237e-07	[3, 4, 5]	Group17	13.3333	2	[BCL3, UNC13D]		PHAGO	NA	0.342577	0.374074	NA	NA	NA	NA	0.357145	NA	NA	0.336271	NA	NA	NA	NA	0.35764	0.361579	NA	NA	0.411957	NA	0.338526	0.375396	0.379389	0.394237	NA	0.388351	0.330718	NA	NA	0.30319	NA	NA	0.351657	0.366684
	GO:0002698	negative regulation of immune effector process	GO_BiologicalProcess-EBI-UniProt-GOA-ACAP-ARAP_13.05.2021_00h00	0.000604167	0.0428958	8.11852e-09	1.6237e-07	[3, 4, 5]	Group17	4.46429	5	[CD47, HMOX1, NOD2, SPI1, TMBIM6]		PhagoFITC	NA	NA	NA	NA	NA	NA	NA	NA	NA	NA	NA	NA	NA	NA	NA	NA	NA	NA	NA	NA	NA	NA	NA	0.26582	NA	NA	NA	NA	NA	NA	NA	NA	NA	NA	NA
	GO:0032613	interleukin-10 production	GO_BiologicalProcess-EBI-UniProt-GOA-ACAP-ARAP_13.05.2021_00h00	0.00527637	0.205779	8.11852e-09	1.6237e-07	[3, 6]	Group17	5.17241	3	[BCL3, CD47, NOD2]		PLA	NA	NA	NA	NA	NA	NA	NA	NA	-0.152651	NA	NA	NA	0.133421	0.142487	NA	NA	NA	0.165206	NA	0.163257	NA	NA	NA	NA	NA	NA	NA	NA	NA	NA	0.142129	-0.15526	NA	NA	NA
	GO:0002701	negative regulation of production of molecular mediator of immune response	GO_BiologicalProcess-EBI-UniProt-GOA-ACAP-ARAP_13.05.2021_00h00	0.0256884	0.231195	8.11852e-09	1.6237e-07	[3, 4, 5, 6, 7]	Group17	4.87805	2	[HMOX1, TMBIM6]		rNeuLym	NA	0.627246	0.67423	NA	0.591036	0.612111	0.499144	0.695726	NA	0.615038	0.604638	0.621883	0.57101	NA	0.63977	0.612243	0.449387	0.585376	NA	0.638211	0.584958	0.522113	0.63387	0.727038	0.65296	0.461833	0.691062	0.5866	0.74625	NA	0.468777	NA	NA	0.672412	0.683838
	GO:0002704	negative regulation of leukocyte mediated immunity	GO_BiologicalProcess-EBI-UniProt-GOA-ACAP-ARAP_13.05.2021_00h00	0.00693995	0.235958	8.11852e-09	1.6237e-07	[4, 5, 6]	Group17	4.6875	3	[HMOX1, NOD2, SPI1]		Tcells_PBMC	NA	NA	NA	NA	NA	NA	NA	NA	NA	NA	NA	NA	NA	NA	NA	NA	NA	NA	NA	NA	NA	NA	NA	NA	NA	NA	NA	NA	NA	NA	NA	NA	NA	NA	NA
	GO:0033003	regulation of mast cell activation	GO_BiologicalProcess-EBI-UniProt-GOA-ACAP-ARAP_13.05.2021_00h00	0.0305329	0.183197	8.11852e-09	1.6237e-07	[4, 5, 6]	Group17	4.44444	2	[HMOX1, UNC13D]		Thcells_PBMC	NA	NA	NA	NA	NA	NA	NA	NA	NA	NA	NA	NA	NA	NA	NA	NA	NA	NA	NA	NA	NA	NA	NA	NA	NA	NA	NA	NA	NA	NA	NA	NA	NA	NA	NA
	GO:0002686	negative regulation of leukocyte migration	GO_BiologicalProcess-EBI-UniProt-GOA-ACAP-ARAP_13.05.2021_00h00	0.037051	0.037051	8.11852e-09	1.6237e-07	[3, 4, 5, 6, 7, 8]	Group17	4	2	[C5AR2, HMOX1]			-1	-0.9	-0.8	-0.7	-0.6	-0.5	-0.4	-0.3	-0.2	-0.1	0	0.1	0.2	0.3	0.4	0.5	0.6	0.7	0.8	0.9	1
	GO:0002886	regulation of myeloid leukocyte mediated immunity	GO_BiologicalProcess-EBI-UniProt-GOA-ACAP-ARAP_13.05.2021_00h00	0.00580061	0.220423	8.11852e-09	1.6237e-07	[5, 6]	Group17	5	3	[HMOX1, SPI1, UNC13D]
	GO:0032653	regulation of interleukin-10 production	GO_BiologicalProcess-EBI-UniProt-GOA-ACAP-ARAP_13.05.2021_00h00	0.00527637	0.205779	8.11852e-09	1.6237e-07	[4, 5, 6, 7]	Group17	5.17241	3	[BCL3, CD47, NOD2]
	GO:0033006	regulation of mast cell activation involved in immune response	GO_BiologicalProcess-EBI-UniProt-GOA-ACAP-ARAP_13.05.2021_00h00	0.0151498	0.257547	8.11852e-09	1.6237e-07	[4, 5, 6, 7]	Group17	6.45161	2	[HMOX1, UNC13D]
	GO:0002887	negative regulation of myeloid leukocyte mediated immunity	GO_BiologicalProcess-EBI-UniProt-GOA-ACAP-ARAP_13.05.2021_00h00	0.00159294	0.0923906	8.11852e-09	1.6237e-07	[5, 6, 7]	Group17	20	2	[HMOX1, SPI1]
	GO:0032722	positive regulation of chemokine production	GO_BiologicalProcess-EBI-UniProt-GOA-ACAP-ARAP_13.05.2021_00h00	0.0107203	0.225127	8.11852e-09	1.6237e-07	[4, 5, 6, 7, 8]	Group17	4	3	[HMOX1, MYD88, NOD2]
	GO:0045920	negative regulation of exocytosis	GO_BiologicalProcess-EBI-UniProt-GOA-ACAP-ARAP_13.05.2021_00h00	0.0190831	0.286246	8.11852e-09	1.6237e-07	[4, 5, 6, 7, 8]	Group17	5.71429	2	[HMOX1, SPI1]
	GO:0043300	regulation of leukocyte degranulation	GO_BiologicalProcess-EBI-UniProt-GOA-ACAP-ARAP_13.05.2021_00h00	0.00273606	0.139539	8.11852e-09	1.6237e-07	[4, 5, 6, 7, 8, 9]	Group17	6.52174	3	[HMOX1, SPI1, UNC13D]
	GO:0070304	positive regulation of stress-activated protein kinase signaling cascade	GO_BiologicalProcess-EBI-UniProt-GOA-ACAP-ARAP_13.05.2021_00h00	0.000857477	0.0565935	8.11852e-09	1.6237e-07	[5, 6, 7, 8]	Group17	4.13223	5	[MYD88, NOD2, RNF13, SPHK1, SPI1]
	GO:0072576	liver morphogenesis	GO_BiologicalProcess-EBI-UniProt-GOA-ACAP-ARAP_13.05.2021_00h00	0.010799	0.215981	8.11852e-09	1.6237e-07	[5, 6, 7, 8]	Group17	7.69231	2	[CEBPB, NOTCH2]
	GO:0097421	liver regeneration	GO_BiologicalProcess-EBI-UniProt-GOA-ACAP-ARAP_13.05.2021_00h00	0.0201265	0.281771	8.11852e-09	1.6237e-07	[5, 6, 7, 8]	Group17	5.55556	2	[CEBPB, HMOX1]
	GO:0072575	epithelial cell proliferation involved in liver morphogenesis	GO_BiologicalProcess-EBI-UniProt-GOA-ACAP-ARAP_13.05.2021_00h00	0.0100077	0.230177	8.11852e-09	1.6237e-07	[4, 6, 7, 8, 9]	Group17	8	2	[CEBPB, NOTCH2]
	GO:0010656	negative regulation of muscle cell apoptotic process	GO_BiologicalProcess-EBI-UniProt-GOA-ACAP-ARAP_13.05.2021_00h00	0.0222833	0.267399	8.11852e-09	1.6237e-07	[6, 7, 8]	Group17	5.26316	2	[HMOX1, JAK2]
	GO:0043301	negative regulation of leukocyte degranulation	GO_BiologicalProcess-EBI-UniProt-GOA-ACAP-ARAP_13.05.2021_00h00	0.00231784	0.127481	8.11852e-09	1.6237e-07	[4, 5, 6, 7, 8, 9, 10]	Group17	16.6667	2	[HMOX1, SPI1]
	GO:0043304	regulation of mast cell degranulation	GO_BiologicalProcess-EBI-UniProt-GOA-ACAP-ARAP_13.05.2021_00h00	0.0142283	0.256109	8.11852e-09	1.6237e-07	[4, 5, 6, 7, 8, 9, 10]	Group17	6.66667	2	[HMOX1, UNC13D]
	GO:1903306	negative regulation of regulated secretory pathway	GO_BiologicalProcess-EBI-UniProt-GOA-ACAP-ARAP_13.05.2021_00h00	0.0100077	0.230177	8.11852e-09	1.6237e-07	[5, 6, 7, 8, 9]	Group17	8	2	[HMOX1, SPI1]
	GO:0090022	regulation of neutrophil chemotaxis	GO_BiologicalProcess-EBI-UniProt-GOA-ACAP-ARAP_13.05.2021_00h00	0.0201265	0.281771	8.11852e-09	1.6237e-07	[5, 6, 7, 8, 9, 10]	Group17	5.55556	2	[C5AR2, NOD2]
	GO:0072574	hepatocyte proliferation	GO_BiologicalProcess-EBI-UniProt-GOA-ACAP-ARAP_13.05.2021_00h00	0.0100077	0.230177	8.11852e-09	1.6237e-07	[5, 7, 8, 9, 10]	Group17	8	2	[CEBPB, NOTCH2]
	KEGG:04917	Prolactin signaling pathway	KEGG_13.05.2021	0.00888215	0.239818	1.80642e-07	3.07091e-06	[-1]	Group18	4.28571	3	[JAK2, SOCS3, STAT5B]
	KEGG:04920	Adipocytokine signaling pathway	KEGG_13.05.2021	0.000821951	0.0550707	1.80642e-07	3.07091e-06	[-1]	Group18	5.7971	4	[ACSL1, JAK2, NFKBIE, SOCS3]
	R-HSA:1112602	Tyrosine phosphorylation of STAT1, STAT3 by IL6 receptor	REACTOME_Reactions_13.05.2021	0.00127942	0.0780448	1.80642e-07	3.07091e-06	[-1]	Group18	22.2222	2	[JAK2, SOCS3]
	R-HSA:1112755	SOCS3 binds IL6ST	REACTOME_Reactions_13.05.2021	0.000752286	0.0511555	1.80642e-07	3.07091e-06	[-1]	Group18	28.5714	2	[JAK2, SOCS3]
	R-HSA:1168809	SOCS binding to GHR	REACTOME_Reactions_13.05.2021	0.000999069	0.0639404	1.80642e-07	3.07091e-06	[-1]	Group18	25	2	[JAK2, SOCS3]
	R-HSA:1168813	SOCS binding to JAK2	REACTOME_Reactions_13.05.2021	0.000999069	0.0639404	1.80642e-07	3.07091e-06	[-1]	Group18	25	2	[JAK2, SOCS3]
	R-HSA:2586555	JAK2 Autophosphorylates in Response to Leptin	REACTOME_Reactions_13.05.2021	0.00021752	0.0176191	1.80642e-07	3.07091e-06	[-1]	Group18	50	2	[JAK2, SOCS3]
	R-HSA:2672302	Phosphorylated LEPR Binds SOCS3	REACTOME_Reactions_13.05.2021	0.00021752	0.0176191	1.80642e-07	3.07091e-06	[-1]	Group18	50	2	[JAK2, SOCS3]
	R-HSA:873918	Transphosphorylation of JAK1	REACTOME_Reactions_13.05.2021	0.000999069	0.0639404	1.80642e-07	3.07091e-06	[-1]	Group18	25	2	[JAK2, SOCS3]
	R-HSA:877269	SOCS-1 and SOCS-3 binds to p-JAK2	REACTOME_Reactions_13.05.2021	0.000752286	0.0511555	1.80642e-07	3.07091e-06	[-1]	Group18	28.5714	2	[JAK2, SOCS3]
	R-HSA:9674562	CSF3 dimer:2xp-4Y-CSF3R:LYN:p-Y-JAK1:p-JAK2:p-SYK:p-HCK:p-TYK2 binds STAT1,3,5	REACTOME_Reactions_13.05.2021	6.14164e-07	5.46606e-05	1.80642e-07	3.07091e-06	[-1]	Group18	33.3333	4	[CSF3R, HCK, JAK2, STAT5B]
	R-HSA:9674563	CSF3 dimer:2xp-4Y-CSF3R:LYN:p-Y-JAK1:p-JAK2:p-SYK:p-HCK:p-TYK2:p-Y-STAT1,3,5 dissociates yielding CSF3 dimer:2xp-4Y-CSF3R:LYN:p-Y-JAK1:p-JAK2:p-SYK:p-HCK:p-TYK2 and p-Y-STAT1,3,5	REACTOME_Reactions_13.05.2021	6.14164e-07	5.46606e-05	1.80642e-07	3.07091e-06	[-1]	Group18	33.3333	4	[CSF3R, HCK, JAK2, STAT5B]
	R-HSA:9674567	p-Y-JAK1,2 phosphorylates STAT1,3,5 in CSF3 dimer:2xp-4Y-CSF3R:LYN:p-Y-JAK1:p-Y-JAK2:p-TYK2	REACTOME_Reactions_13.05.2021	1.44594e-08	1.33027e-06	1.80642e-07	3.07091e-06	[-1]	Group18	35.7143	5	[CSF3R, HCK, JAK2, SOCS3, STAT5B]
	R-HSA:9674808	CSF3 dimer:2xp-4Y-CSF3R:LYN:p-Y-JAK1:p-JAK2:p-TYK2 binds and phosphorylates SHC1, GRB2, GAB2, and PTPN11 (SHP2)	REACTOME_Reactions_13.05.2021	4.60727e-05	0.00396225	1.80642e-07	3.07091e-06	[-1]	Group18	25	3	[CSF3R, HCK, JAK2]
	R-HSA:9674816	p-Y546,Y584-PTPN11 (in CSF3 dimer:2xp-4Y-CSF3R:LYN:p-Y-JAK1:p-JAK2:p-SYK:p-HCK:p-TYK2:SHC:GRB2:PTPN11) dephosphorylates KRAS	REACTOME_Reactions_13.05.2021	5.96296e-05	0.00506852	1.80642e-07	3.07091e-06	[-1]	Group18	23.0769	3	[CSF3R, HCK, JAK2]
	R-HSA:9676071	CSF3 dimer:2xp-4Y-CSF3R:LYN:p-Y-JAK1 binds and activates JAK2, TYK2, SYK, and HCK	REACTOME_Reactions_13.05.2021	1.19375e-05	0.00103856	1.80642e-07	3.07091e-06	[-1]	Group18	37.5	3	[CSF3R, HCK, JAK2]
	R-HSA:9705467	SOCS1,3 binds p-4Y-CSF3R:CSF3 dimer:LYN:p-Y-JAK1:p-JAK2:p-SYK:p-HCK:p-TYK2	REACTOME_Reactions_13.05.2021	2.63011e-07	2.3671e-05	1.80642e-07	3.07091e-06	[-1]	Group18	40	4	[CSF3R, HCK, JAK2, SOCS3]
	R-HSA:9705726	SOCS1,3:p-4Y-CSF3R:CSF3 dimer:LYN:p-Y-JAK1:p-JAK2:p-SYK:p-HCK:p-TYK2 is endocytosed	REACTOME_Reactions_13.05.2021	2.63011e-07	2.3671e-05	1.80642e-07	3.07091e-06	[-1]	Group18	40	4	[CSF3R, HCK, JAK2, SOCS3]
	R-HSA:9705729	SOCS1,3:p-4Y-CSF3R:CSF3 dimer:LYN:p-Y-JAK1:p-JAK2:p-SYK:p-HCK:p-TYK2 binds CUL5, ELOB, ELOC, RNF7	REACTOME_Reactions_13.05.2021	1.23038e-06	0.000108273	1.80642e-07	3.07091e-06	[-1]	Group18	28.5714	4	[CSF3R, HCK, JAK2, SOCS3]
	R-HSA:9705738	SOCS1,3 ubiquitinates CSF3R in SOCS1,3:p-4Y-CSF3R:CSF3 dimer:LYN:p-Y-JAK1:p-JAK2:p-SYK:p-HCK:p-TYK2:CUL5:ELOB:ELOC:RNF7	REACTOME_Reactions_13.05.2021	1.42073e-07	1.29286e-05	1.80642e-07	3.07091e-06	[-1]	Group18	23.8095	5	[CSF3R, HCK, JAK2, SOCS3, UBE2D1]
	R-HSA:9707977	CSF3 dimer:2xK48polyUb-K655,p-4Y-CSF3R:LYN:p-Y-JAK1:p-JAK2:p-Y-SYK:p-HCK:p-TYK2 translocates from the endocytic vesicle membrane to the lysosomal membrane	REACTOME_Reactions_13.05.2021	1.19375e-05	0.00103856	1.80642e-07	3.07091e-06	[-1]	Group18	37.5	3	[CSF3R, HCK, JAK2]
	GO:0045342	MHC class II biosynthetic process	GO_BiologicalProcess-EBI-UniProt-GOA-ACAP-ARAP_13.05.2021_00h00	0.00468248	0.196664	1.80642e-07	3.07091e-06	[5]	Group18	11.7647	2	[JAK2, SPI1]
	GO:0070741	response to interleukin-6	GO_BiologicalProcess-EBI-UniProt-GOA-ACAP-ARAP_13.05.2021_00h00	0.000145009	0.0118907	1.80642e-07	3.07091e-06	[5]	Group18	9.09091	4	[JAK2, SBNO2, SOCS3, SPI1]
	GO:1990823	response to leukemia inhibitory factor	GO_BiologicalProcess-EBI-UniProt-GOA-ACAP-ARAP_13.05.2021_00h00	0.00322917	0.148542	1.80642e-07	3.07091e-06	[5]	Group18	4	4	[BCAT2, SBNO2, SNX10, SOCS3]
	GO:0045346	regulation of MHC class II biosynthetic process	GO_BiologicalProcess-EBI-UniProt-GOA-ACAP-ARAP_13.05.2021_00h00	0.00414798	0.178363	1.80642e-07	3.07091e-06	[5, 6]	Group18	12.5	2	[JAK2, SPI1]
	GO:0060330	regulation of response to interferon-gamma	GO_BiologicalProcess-EBI-UniProt-GOA-ACAP-ARAP_13.05.2021_00h00	0.0100077	0.230177	1.80642e-07	3.07091e-06	[4, 5, 6, 7, 8]	Group18	8	2	[JAK2, SOCS3]
	GO:0070102	interleukin-6-mediated signaling pathway	GO_BiologicalProcess-EBI-UniProt-GOA-ACAP-ARAP_13.05.2021_00h00	0.000308542	0.0240663	1.80642e-07	3.07091e-06	[5, 6, 7]	Group18	13.6364	3	[JAK2, SOCS3, SPI1]
	GO:0071354	cellular response to interleukin-6	GO_BiologicalProcess-EBI-UniProt-GOA-ACAP-ARAP_13.05.2021_00h00	9.94626e-05	0.00835486	1.80642e-07	3.07091e-06	[6]	Group18	10	4	[JAK2, SBNO2, SOCS3, SPI1]
	GO:1990830	cellular response to leukemia inhibitory factor	GO_BiologicalProcess-EBI-UniProt-GOA-ACAP-ARAP_13.05.2021_00h00	0.00311437	0.14949	1.80642e-07	3.07091e-06	[6]	Group18	4.0404	4	[BCAT2, SBNO2, SNX10, SOCS3]
	GO:0031663	lipopolysaccharide-mediated signaling pathway	GO_BiologicalProcess-EBI-UniProt-GOA-ACAP-ARAP_13.05.2021_00h00	0.000514979	0.0375935	1.80642e-07	3.07091e-06	[4, 5, 6, 7, 9]	Group18	6.55738	4	[HCK, IRF3, MYD88, SPI1]
	GO:0060333	interferon-gamma-mediated signaling pathway	GO_BiologicalProcess-EBI-UniProt-GOA-ACAP-ARAP_13.05.2021_00h00	0.00268302	0.1422	1.80642e-07	3.07091e-06	[5, 6, 7, 8, 9]	Group18	4.21053	4	[HCK, IRF3, JAK2, SOCS3]
	GO:0060334	regulation of interferon-gamma-mediated signaling pathway	GO_BiologicalProcess-EBI-UniProt-GOA-ACAP-ARAP_13.05.2021_00h00	0.0100077	0.230177	1.80642e-07	3.07091e-06	[5, 6, 7, 8, 9, 10]	Group18	8	2	[JAK2, SOCS3]
	GO:0042531	positive regulation of tyrosine phosphorylation of STAT protein	GO_BiologicalProcess-EBI-UniProt-GOA-ACAP-ARAP_13.05.2021_00h00	0.00959316	0.230236	1.80642e-07	3.07091e-06	[7, 8, 9, 10, 11, 12]	Group18	4.16667	3	[JAK2, SOCS3, TNFRSF18]
	KEGG:04216	Ferroptosis	KEGG_13.05.2021	0.0256884	0.231195	1.80559e-09	3.79175e-08	[-1]	Group19	4.87805	2	[ACSL1, HMOX1]
	R-HSA:9634429	CSF3R gene expression is enhanced by SPI1 (PU.1), CEBPA, and DEK	REACTOME_Reactions_13.05.2021	0.00021752	0.0176191	1.80559e-09	3.79175e-08	[-1]	Group19	50	2	[CSF3R, SPI1]
	GO:0090239	regulation of histone H4 acetylation	GO_BiologicalProcess-EBI-UniProt-GOA-ACAP-ARAP_13.05.2021_00h00	0.00272843	0.141878	1.80559e-09	3.79175e-08	[7, 8, 9, 10, 11, 12, 13]	Group19	15.3846	2	[PIH1D1, SPI1]
	GO:0002315	marginal zone B cell differentiation	GO_BiologicalProcess-EBI-UniProt-GOA-ACAP-ARAP_13.05.2021_00h00	0.00127942	0.0780448	1.80559e-09	3.79175e-08	[7, 8, 9, 10, 11, 12, 13, 14]	Group19	22.2222	2	[BCL3, NOTCH2]
	GO:0090241	negative regulation of histone H4 acetylation	GO_BiologicalProcess-EBI-UniProt-GOA-ACAP-ARAP_13.05.2021_00h00	0.000539488	0.0388432	1.80559e-09	3.79175e-08	[7, 8, 9, 10, 11, 12, 13, 14]	Group19	33.3333	2	[PIH1D1, SPI1]
	GO:0001709	cell fate determination	GO_BiologicalProcess-EBI-UniProt-GOA-ACAP-ARAP_13.05.2021_00h00	0.0292901	0.20503	1.80559e-09	3.79175e-08	[3, 4, 5]	Group19	4.54545	2	[MCL1, NOTCH2]
	GO:0002698	negative regulation of immune effector process	GO_BiologicalProcess-EBI-UniProt-GOA-ACAP-ARAP_13.05.2021_00h00	0.000604167	0.0428958	1.80559e-09	3.79175e-08	[3, 4, 5]	Group19	4.46429	5	[CD47, HMOX1, NOD2, SPI1, TMBIM6]
	GO:0001773	myeloid dendritic cell activation	GO_BiologicalProcess-EBI-UniProt-GOA-ACAP-ARAP_13.05.2021_00h00	0.0142283	0.256109	1.80559e-09	3.79175e-08	[4, 5]	Group19	6.66667	2	[NOTCH2, SPI1]
	GO:0002701	negative regulation of production of molecular mediator of immune response	GO_BiologicalProcess-EBI-UniProt-GOA-ACAP-ARAP_13.05.2021_00h00	0.0256884	0.231195	1.80559e-09	3.79175e-08	[3, 4, 5, 6, 7]	Group19	4.87805	2	[HMOX1, TMBIM6]
	GO:0002704	negative regulation of leukocyte mediated immunity	GO_BiologicalProcess-EBI-UniProt-GOA-ACAP-ARAP_13.05.2021_00h00	0.00693995	0.235958	1.80559e-09	3.79175e-08	[4, 5, 6]	Group19	4.6875	3	[HMOX1, NOD2, SPI1]
	GO:0033003	regulation of mast cell activation	GO_BiologicalProcess-EBI-UniProt-GOA-ACAP-ARAP_13.05.2021_00h00	0.0305329	0.183197	1.80559e-09	3.79175e-08	[4, 5, 6]	Group19	4.44444	2	[HMOX1, UNC13D]
	GO:0045342	MHC class II biosynthetic process	GO_BiologicalProcess-EBI-UniProt-GOA-ACAP-ARAP_13.05.2021_00h00	0.00468248	0.196664	1.80559e-09	3.79175e-08	[5]	Group19	11.7647	2	[JAK2, SPI1]
	GO:0001774	microglial cell activation	GO_BiologicalProcess-EBI-UniProt-GOA-ACAP-ARAP_13.05.2021_00h00	0.0317964	0.158982	1.80559e-09	3.79175e-08	[5, 6]	Group19	4.34783	2	[JAK2, SPHK1]
	GO:0002686	negative regulation of leukocyte migration	GO_BiologicalProcess-EBI-UniProt-GOA-ACAP-ARAP_13.05.2021_00h00	0.037051	0.037051	1.80559e-09	3.79175e-08	[3, 4, 5, 6, 7, 8]	Group19	4	2	[C5AR2, HMOX1]
	GO:0002886	regulation of myeloid leukocyte mediated immunity	GO_BiologicalProcess-EBI-UniProt-GOA-ACAP-ARAP_13.05.2021_00h00	0.00580061	0.220423	1.80559e-09	3.79175e-08	[5, 6]	Group19	5	3	[HMOX1, SPI1, UNC13D]
	GO:0033006	regulation of mast cell activation involved in immune response	GO_BiologicalProcess-EBI-UniProt-GOA-ACAP-ARAP_13.05.2021_00h00	0.0151498	0.257547	1.80559e-09	3.79175e-08	[4, 5, 6, 7]	Group19	6.45161	2	[HMOX1, UNC13D]
	GO:0045346	regulation of MHC class II biosynthetic process	GO_BiologicalProcess-EBI-UniProt-GOA-ACAP-ARAP_13.05.2021_00h00	0.00414798	0.178363	1.80559e-09	3.79175e-08	[5, 6]	Group19	12.5	2	[JAK2, SPI1]
	GO:0002887	negative regulation of myeloid leukocyte mediated immunity	GO_BiologicalProcess-EBI-UniProt-GOA-ACAP-ARAP_13.05.2021_00h00	0.00159294	0.0923906	1.80559e-09	3.79175e-08	[5, 6, 7]	Group19	20	2	[HMOX1, SPI1]
	GO:0045920	negative regulation of exocytosis	GO_BiologicalProcess-EBI-UniProt-GOA-ACAP-ARAP_13.05.2021_00h00	0.0190831	0.286246	1.80559e-09	3.79175e-08	[4, 5, 6, 7, 8]	Group19	5.71429	2	[HMOX1, SPI1]
	GO:0070199	establishment of protein localization to chromosome	GO_BiologicalProcess-EBI-UniProt-GOA-ACAP-ARAP_13.05.2021_00h00	0.0100077	0.230177	1.80559e-09	3.79175e-08	[5, 6, 7]	Group19	8	2	[ACD, PIH1D1]
	GO:0032008	positive regulation of TOR signaling	GO_BiologicalProcess-EBI-UniProt-GOA-ACAP-ARAP_13.05.2021_00h00	0.0305329	0.183197	1.80559e-09	3.79175e-08	[5, 6, 7, 8]	Group19	4.44444	2	[FNIP1, PIH1D1]
	GO:0043300	regulation of leukocyte degranulation	GO_BiologicalProcess-EBI-UniProt-GOA-ACAP-ARAP_13.05.2021_00h00	0.00273606	0.139539	1.80559e-09	3.79175e-08	[4, 5, 6, 7, 8, 9]	Group19	6.52174	3	[HMOX1, SPI1, UNC13D]
	GO:0070304	positive regulation of stress-activated protein kinase signaling cascade	GO_BiologicalProcess-EBI-UniProt-GOA-ACAP-ARAP_13.05.2021_00h00	0.000857477	0.0565935	1.80559e-09	3.79175e-08	[5, 6, 7, 8]	Group19	4.13223	5	[MYD88, NOD2, RNF13, SPHK1, SPI1]
	GO:0072576	liver morphogenesis	GO_BiologicalProcess-EBI-UniProt-GOA-ACAP-ARAP_13.05.2021_00h00	0.010799	0.215981	1.80559e-09	3.79175e-08	[5, 6, 7, 8]	Group19	7.69231	2	[CEBPB, NOTCH2]
	GO:0097421	liver regeneration	GO_BiologicalProcess-EBI-UniProt-GOA-ACAP-ARAP_13.05.2021_00h00	0.0201265	0.281771	1.80559e-09	3.79175e-08	[5, 6, 7, 8]	Group19	5.55556	2	[CEBPB, HMOX1]
	GO:2000249	regulation of actin cytoskeleton reorganization	GO_BiologicalProcess-EBI-UniProt-GOA-ACAP-ARAP_13.05.2021_00h00	0.0292901	0.20503	1.80559e-09	3.79175e-08	[5, 6, 7, 8]	Group19	4.54545	2	[HCK, NOTCH2]
	GO:0072575	epithelial cell proliferation involved in liver morphogenesis	GO_BiologicalProcess-EBI-UniProt-GOA-ACAP-ARAP_13.05.2021_00h00	0.0100077	0.230177	1.80559e-09	3.79175e-08	[4, 6, 7, 8, 9]	Group19	8	2	[CEBPB, NOTCH2]
	GO:0097199	cysteine-type endopeptidase activity involved in apoptotic signaling pathway	GO_BiologicalProcess-EBI-UniProt-GOA-ACAP-ARAP_13.05.2021_00h00	0.0116171	0.220725	1.80559e-09	3.79175e-08	[4, 5, 6, 9, 10]	Group19	7.40741	2	[JAK2, PIH1D1]
	GO:0002320	lymphoid progenitor cell differentiation	GO_BiologicalProcess-EBI-UniProt-GOA-ACAP-ARAP_13.05.2021_00h00	0.00850667	0.246693	1.80559e-09	3.79175e-08	[5, 6, 7, 8, 9]	Group19	8.69565	2	[FNIP1, SPI1]
	GO:0003951	NAD+ kinase activity	GO_BiologicalProcess-EBI-UniProt-GOA-ACAP-ARAP_13.05.2021_00h00	0.00468248	0.196664	1.80559e-09	3.79175e-08	[7]	Group19	11.7647	2	[NADK, SPHK1]
	GO:0010656	negative regulation of muscle cell apoptotic process	GO_BiologicalProcess-EBI-UniProt-GOA-ACAP-ARAP_13.05.2021_00h00	0.0222833	0.267399	1.80559e-09	3.79175e-08	[6, 7, 8]	Group19	5.26316	2	[HMOX1, JAK2]
	GO:0038066	p38MAPK cascade	GO_BiologicalProcess-EBI-UniProt-GOA-ACAP-ARAP_13.05.2021_00h00	0.0357078	0.0714157	1.80559e-09	3.79175e-08	[6, 7, 8]	Group19	4.08163	2	[SPHK1, SPI1]
	GO:0043301	negative regulation of leukocyte degranulation	GO_BiologicalProcess-EBI-UniProt-GOA-ACAP-ARAP_13.05.2021_00h00	0.00231784	0.127481	1.80559e-09	3.79175e-08	[4, 5, 6, 7, 8, 9, 10]	Group19	16.6667	2	[HMOX1, SPI1]
	GO:0043304	regulation of mast cell degranulation	GO_BiologicalProcess-EBI-UniProt-GOA-ACAP-ARAP_13.05.2021_00h00	0.0142283	0.256109	1.80559e-09	3.79175e-08	[4, 5, 6, 7, 8, 9, 10]	Group19	6.66667	2	[HMOX1, UNC13D]
	GO:0071168	protein localization to chromatin	GO_BiologicalProcess-EBI-UniProt-GOA-ACAP-ARAP_13.05.2021_00h00	0.0160964	0.257543	1.80559e-09	3.79175e-08	[7]	Group19	6.25	2	[PIH1D1, SPI1]
	GO:1903306	negative regulation of regulated secretory pathway	GO_BiologicalProcess-EBI-UniProt-GOA-ACAP-ARAP_13.05.2021_00h00	0.0100077	0.230177	1.80559e-09	3.79175e-08	[5, 6, 7, 8, 9]	Group19	8	2	[HMOX1, SPI1]
	GO:0031057	negative regulation of histone modification	GO_BiologicalProcess-EBI-UniProt-GOA-ACAP-ARAP_13.05.2021_00h00	0.0317964	0.158982	1.80559e-09	3.79175e-08	[5, 6, 7, 8, 9, 10]	Group19	4.34783	2	[PIH1D1, SPI1]
	GO:0045646	regulation of erythrocyte differentiation	GO_BiologicalProcess-EBI-UniProt-GOA-ACAP-ARAP_13.05.2021_00h00	0.0357078	0.0714157	1.80559e-09	3.79175e-08	[5, 6, 7, 8, 9, 10]	Group19	4.08163	2	[SPI1, STAT5B]
	GO:1900744	regulation of p38MAPK cascade	GO_BiologicalProcess-EBI-UniProt-GOA-ACAP-ARAP_13.05.2021_00h00	0.0292901	0.20503	1.80559e-09	3.79175e-08	[6, 7, 8, 9]	Group19	4.54545	2	[SPHK1, SPI1]
	GO:0072574	hepatocyte proliferation	GO_BiologicalProcess-EBI-UniProt-GOA-ACAP-ARAP_13.05.2021_00h00	0.0100077	0.230177	1.80559e-09	3.79175e-08	[5, 7, 8, 9, 10]	Group19	8	2	[CEBPB, NOTCH2]
	GO:0030183	B cell differentiation	GO_BiologicalProcess-EBI-UniProt-GOA-ACAP-ARAP_13.05.2021_00h00	0.000297396	0.0234943	1.80559e-09	3.79175e-08	[5, 6, 7, 8, 9, 10, 11]	Group19	4.02685	6	[BCL3, FNIP1, NFAM1, NOTCH2, SPI1, STAT5B]
	GO:0043011	myeloid dendritic cell differentiation	GO_BiologicalProcess-EBI-UniProt-GOA-ACAP-ARAP_13.05.2021_00h00	0.00711685	0.234856	1.80559e-09	3.79175e-08	[5, 6, 7, 8, 9, 10, 11]	Group19	9.52381	2	[NOTCH2, SPI1]
	GO:0097028	dendritic cell differentiation	GO_BiologicalProcess-EBI-UniProt-GOA-ACAP-ARAP_13.05.2021_00h00	0.00367203	0.161569	1.80559e-09	3.79175e-08	[6, 7, 8, 9, 10]	Group19	5.88235	3	[CEBPB, NOTCH2, SPI1]
	GO:1901984	negative regulation of protein acetylation	GO_BiologicalProcess-EBI-UniProt-GOA-ACAP-ARAP_13.05.2021_00h00	0.00850667	0.246693	1.80559e-09	3.79175e-08	[6, 7, 8, 9, 10]	Group19	8.69565	2	[PIH1D1, SPI1]
	GO:2001267	regulation of cysteine-type endopeptidase activity involved in apoptotic signaling pathway	GO_BiologicalProcess-EBI-UniProt-GOA-ACAP-ARAP_13.05.2021_00h00	0.00524699	0.209879	1.80559e-09	3.79175e-08	[5, 6, 7, 9, 10, 11]	Group19	11.1111	2	[JAK2, PIH1D1]
	GO:1900745	positive regulation of p38MAPK cascade	GO_BiologicalProcess-EBI-UniProt-GOA-ACAP-ARAP_13.05.2021_00h00	0.0116171	0.220725	1.80559e-09	3.79175e-08	[7, 8, 9, 10]	Group19	7.40741	2	[SPHK1, SPI1]
	GO:0002327	immature B cell differentiation	GO_BiologicalProcess-EBI-UniProt-GOA-ACAP-ARAP_13.05.2021_00h00	0.00193922	0.110535	1.80559e-09	3.79175e-08	[6, 7, 8, 9, 10, 11, 12]	Group19	18.1818	2	[FNIP1, SPI1]
	GO:0002335	mature B cell differentiation	GO_BiologicalProcess-EBI-UniProt-GOA-ACAP-ARAP_13.05.2021_00h00	0.00123818	0.076767	1.80559e-09	3.79175e-08	[6, 7, 8, 9, 10, 11, 12]	Group19	8.57143	3	[BCL3, NOTCH2, SPI1]
	GO:2000757	negative regulation of peptidyl-lysine acetylation	GO_BiologicalProcess-EBI-UniProt-GOA-ACAP-ARAP_13.05.2021_00h00	0.00646454	0.232724	1.80559e-09	3.79175e-08	[7, 8, 9, 10, 11]	Group19	10	2	[PIH1D1, SPI1]
	GO:0002313	mature B cell differentiation involved in immune response	GO_BiologicalProcess-EBI-UniProt-GOA-ACAP-ARAP_13.05.2021_00h00	0.000709795	0.0489759	1.80559e-09	3.79175e-08	[6, 7, 8, 9, 10, 11, 12, 13]	Group19	10.3448	3	[BCL3, NOTCH2, SPI1]
	GO:0035067	negative regulation of histone acetylation	GO_BiologicalProcess-EBI-UniProt-GOA-ACAP-ARAP_13.05.2021_00h00	0.00414798	0.178363	1.80559e-09	3.79175e-08	[6, 7, 8, 9, 10, 11, 12, 13]	Group19	12.5	2	[PIH1D1, SPI1]
	KEGG:04668	TNF signaling pathway	KEGG_13.05.2021	0.000604167	0.0428958	2.2184e-08	4.21495e-07	[-1]	Group20	4.46429	5	[BCL3, CEBPB, JUNB, NOD2, SOCS3]
	R-HSA:3790130	Regulation of IL6 transcription	REACTOME_Reactions_13.05.2021	0.0100077	0.230177	2.2184e-08	4.21495e-07	[-1]	Group20	8	2	[CEBPB, UBE2D1]
	R-HSA:3790137	Stimulation of IL8 transcription in senescent cells	REACTOME_Reactions_13.05.2021	0.00924347	0.231087	2.2184e-08	4.21495e-07	[-1]	Group20	8.33333	2	[CEBPB, UBE2D1]
	GO:1902916	positive regulation of protein polyubiquitination	GO_BiologicalProcess-EBI-UniProt-GOA-ACAP-ARAP_13.05.2021_00h00	0.00364389	0.163975	2.2184e-08	4.21495e-07	[8, 9, 10, 11, 12]	Group20	13.3333	2	[NOD2, UBE2D1]
	GO:0002315	marginal zone B cell differentiation	GO_BiologicalProcess-EBI-UniProt-GOA-ACAP-ARAP_13.05.2021_00h00	0.00127942	0.0780448	2.2184e-08	4.21495e-07	[7, 8, 9, 10, 11, 12, 13, 14]	Group20	22.2222	2	[BCL3, NOTCH2]
	GO:0009595	detection of biotic stimulus	GO_BiologicalProcess-EBI-UniProt-GOA-ACAP-ARAP_13.05.2021_00h00	0.0292901	0.20503	2.2184e-08	4.21495e-07	[3]	Group20	4.54545	2	[NOD2, SSC5D]
	GO:0042092	type 2 immune response	GO_BiologicalProcess-EBI-UniProt-GOA-ACAP-ARAP_13.05.2021_00h00	0.0211934	0.275514	2.2184e-08	4.21495e-07	[3]	Group20	5.40541	2	[BCL3, NOD2]
	GO:0001562	response to protozoan	GO_BiologicalProcess-EBI-UniProt-GOA-ACAP-ARAP_13.05.2021_00h00	0.010799	0.215981	2.2184e-08	4.21495e-07	[3, 5]	Group20	7.69231	2	[BCL3, MYD88]
	GO:0002467	germinal center formation	GO_BiologicalProcess-EBI-UniProt-GOA-ACAP-ARAP_13.05.2021_00h00	0.00364389	0.163975	2.2184e-08	4.21495e-07	[3, 4, 5]	Group20	13.3333	2	[BCL3, UNC13D]
	GO:0002698	negative regulation of immune effector process	GO_BiologicalProcess-EBI-UniProt-GOA-ACAP-ARAP_13.05.2021_00h00	0.000604167	0.0428958	2.2184e-08	4.21495e-07	[3, 4, 5]	Group20	4.46429	5	[CD47, HMOX1, NOD2, SPI1, TMBIM6]
	GO:0098543	detection of other organism	GO_BiologicalProcess-EBI-UniProt-GOA-ACAP-ARAP_13.05.2021_00h00	0.00524699	0.209879	2.2184e-08	4.21495e-07	[3, 5]	Group20	11.1111	2	[NOD2, SSC5D]
	GO:0098581	detection of external biotic stimulus	GO_BiologicalProcess-EBI-UniProt-GOA-ACAP-ARAP_13.05.2021_00h00	0.0100077	0.230177	2.2184e-08	4.21495e-07	[4]	Group20	8	2	[NOD2, SSC5D]
	GO:0032613	interleukin-10 production	GO_BiologicalProcess-EBI-UniProt-GOA-ACAP-ARAP_13.05.2021_00h00	0.00527637	0.205779	2.2184e-08	4.21495e-07	[3, 6]	Group20	5.17241	3	[BCL3, CD47, NOD2]
	GO:0032620	interleukin-17 production	GO_BiologicalProcess-EBI-UniProt-GOA-ACAP-ARAP_13.05.2021_00h00	0.00145703	0.0859647	2.2184e-08	4.21495e-07	[3, 6]	Group20	8.10811	3	[MYD88, NOD2, SPHK1]
	GO:0032637	interleukin-8 production	GO_BiologicalProcess-EBI-UniProt-GOA-ACAP-ARAP_13.05.2021_00h00	0.000243787	0.0195029	2.2184e-08	4.21495e-07	[3, 6]	Group20	5.43478	5	[BCL3, C5AR2, MYD88, NOD2, SSC5D]
	GO:0002704	negative regulation of leukocyte mediated immunity	GO_BiologicalProcess-EBI-UniProt-GOA-ACAP-ARAP_13.05.2021_00h00	0.00693995	0.235958	2.2184e-08	4.21495e-07	[4, 5, 6]	Group20	4.6875	3	[HMOX1, NOD2, SPI1]
	GO:0002753	cytoplasmic pattern recognition receptor signaling pathway	GO_BiologicalProcess-EBI-UniProt-GOA-ACAP-ARAP_13.05.2021_00h00	0.0103365	0.227402	2.2184e-08	4.21495e-07	[4, 5, 6]	Group20	4.05405	3	[ALPK1, IRF3, NOD2]
	GO:0006925	inflammatory cell apoptotic process	GO_BiologicalProcess-EBI-UniProt-GOA-ACAP-ARAP_13.05.2021_00h00	0.00779768	0.241728	2.2184e-08	4.21495e-07	[5]	Group20	9.09091	2	[IRF3, NOD2]
	GO:0016045	detection of bacterium	GO_BiologicalProcess-EBI-UniProt-GOA-ACAP-ARAP_13.05.2021_00h00	0.00414798	0.178363	2.2184e-08	4.21495e-07	[4, 6]	Group20	12.5	2	[NOD2, SSC5D]
	GO:0033028	myeloid cell apoptotic process	GO_BiologicalProcess-EBI-UniProt-GOA-ACAP-ARAP_13.05.2021_00h00	0.0160964	0.257543	2.2184e-08	4.21495e-07	[5]	Group20	6.25	2	[IRF3, NOD2]
	GO:0042832	defense response to protozoan	GO_BiologicalProcess-EBI-UniProt-GOA-ACAP-ARAP_13.05.2021_00h00	0.0100077	0.230177	2.2184e-08	4.21495e-07	[4, 5, 6]	Group20	8	2	[BCL3, MYD88]
	GO:0050764	regulation of phagocytosis	GO_BiologicalProcess-EBI-UniProt-GOA-ACAP-ARAP_13.05.2021_00h00	0.00322917	0.148542	2.2184e-08	4.21495e-07	[4, 5, 6]	Group20	4	4	[CD47, HCK, NOD2, SPHK1]
	GO:0051767	nitric-oxide synthase biosynthetic process	GO_BiologicalProcess-EBI-UniProt-GOA-ACAP-ARAP_13.05.2021_00h00	0.00646454	0.232724	2.2184e-08	4.21495e-07	[5]	Group20	10	2	[JAK2, NOD2]
	GO:0072595	maintenance of protein localization in organelle	GO_BiologicalProcess-EBI-UniProt-GOA-ACAP-ARAP_13.05.2021_00h00	0.0343842	0.103152	2.2184e-08	4.21495e-07	[4, 5, 6]	Group20	4.16667	2	[BCL3, OS9]
	GO:0032490	detection of molecule of bacterial origin	GO_BiologicalProcess-EBI-UniProt-GOA-ACAP-ARAP_13.05.2021_00h00	0.00272843	0.141878	2.2184e-08	4.21495e-07	[4, 5, 7]	Group20	15.3846	2	[NOD2, SSC5D]
	GO:0032494	response to peptidoglycan	GO_BiologicalProcess-EBI-UniProt-GOA-ACAP-ARAP_13.05.2021_00h00	0.00317057	0.149017	2.2184e-08	4.21495e-07	[4, 5, 7]	Group20	14.2857	2	[MYD88, NOD2]
	GO:0002686	negative regulation of leukocyte migration	GO_BiologicalProcess-EBI-UniProt-GOA-ACAP-ARAP_13.05.2021_00h00	0.037051	0.037051	2.2184e-08	4.21495e-07	[3, 4, 5, 6, 7, 8]	Group20	4	2	[C5AR2, HMOX1]
	GO:0032653	regulation of interleukin-10 production	GO_BiologicalProcess-EBI-UniProt-GOA-ACAP-ARAP_13.05.2021_00h00	0.00527637	0.205779	2.2184e-08	4.21495e-07	[4, 5, 6, 7]	Group20	5.17241	3	[BCL3, CD47, NOD2]
	GO:0032660	regulation of interleukin-17 production	GO_BiologicalProcess-EBI-UniProt-GOA-ACAP-ARAP_13.05.2021_00h00	0.00145703	0.0859647	2.2184e-08	4.21495e-07	[4, 5, 6, 7]	Group20	8.10811	3	[MYD88, NOD2, SPHK1]
	GO:0032677	regulation of interleukin-8 production	GO_BiologicalProcess-EBI-UniProt-GOA-ACAP-ARAP_13.05.2021_00h00	0.000243787	0.0195029	2.2184e-08	4.21495e-07	[4, 5, 6, 7]	Group20	5.43478	5	[BCL3, C5AR2, MYD88, NOD2, SSC5D]
	GO:0043330	response to exogenous dsRNA	GO_BiologicalProcess-EBI-UniProt-GOA-ACAP-ARAP_13.05.2021_00h00	0.0343842	0.103152	2.2184e-08	4.21495e-07	[5, 6]	Group20	4.16667	2	[IRF3, NOD2]
	GO:0046629	gamma-delta T cell activation	GO_BiologicalProcess-EBI-UniProt-GOA-ACAP-ARAP_13.05.2021_00h00	0.00711685	0.234856	2.2184e-08	4.21495e-07	[5, 6]	Group20	9.52381	2	[NOD2, STAT5B]
	GO:0051769	regulation of nitric-oxide synthase biosynthetic process	GO_BiologicalProcess-EBI-UniProt-GOA-ACAP-ARAP_13.05.2021_00h00	0.00646454	0.232724	2.2184e-08	4.21495e-07	[5, 6]	Group20	10	2	[JAK2, NOD2]
	GO:0002756	MyD88-independent toll-like receptor signaling pathway	GO_BiologicalProcess-EBI-UniProt-GOA-ACAP-ARAP_13.05.2021_00h00	0.0201265	0.281771	2.2184e-08	4.21495e-07	[5, 6, 7]	Group20	5.55556	2	[IRF3, UBE2D1]
	GO:0005044	scavenger receptor activity	GO_BiologicalProcess-EBI-UniProt-GOA-ACAP-ARAP_13.05.2021_00h00	0.0330802	0.132321	2.2184e-08	4.21495e-07	[5, 7]	Group20	4.25532	2	[PLPPR2, SSC5D]
	GO:0032717	negative regulation of interleukin-8 production	GO_BiologicalProcess-EBI-UniProt-GOA-ACAP-ARAP_13.05.2021_00h00	0.00524699	0.209879	2.2184e-08	4.21495e-07	[4, 5, 6, 7, 8]	Group20	11.1111	2	[BCL3, SSC5D]
	GO:0032722	positive regulation of chemokine production	GO_BiologicalProcess-EBI-UniProt-GOA-ACAP-ARAP_13.05.2021_00h00	0.0107203	0.225127	2.2184e-08	4.21495e-07	[4, 5, 6, 7, 8]	Group20	4	3	[HMOX1, MYD88, NOD2]
	GO:0032733	positive regulation of interleukin-10 production	GO_BiologicalProcess-EBI-UniProt-GOA-ACAP-ARAP_13.05.2021_00h00	0.0256884	0.231195	2.2184e-08	4.21495e-07	[4, 5, 6, 7, 8]	Group20	4.87805	2	[BCL3, NOD2]
	GO:0032740	positive regulation of interleukin-17 production	GO_BiologicalProcess-EBI-UniProt-GOA-ACAP-ARAP_13.05.2021_00h00	0.000401943	0.0301457	2.2184e-08	4.21495e-07	[4, 5, 6, 7, 8]	Group20	12.5	3	[MYD88, NOD2, SPHK1]
	GO:0051770	positive regulation of nitric-oxide synthase biosynthetic process	GO_BiologicalProcess-EBI-UniProt-GOA-ACAP-ARAP_13.05.2021_00h00	0.00414798	0.178363	2.2184e-08	4.21495e-07	[5, 6, 7]	Group20	12.5	2	[JAK2, NOD2]
	GO:0071888	macrophage apoptotic process	GO_BiologicalProcess-EBI-UniProt-GOA-ACAP-ARAP_13.05.2021_00h00	0.00159294	0.0923906	2.2184e-08	4.21495e-07	[6]	Group20	20	2	[IRF3, NOD2]
	GO:1900017	positive regulation of cytokine production involved in inflammatory response	GO_BiologicalProcess-EBI-UniProt-GOA-ACAP-ARAP_13.05.2021_00h00	0.00850667	0.246693	2.2184e-08	4.21495e-07	[4, 5, 6, 7, 8]	Group20	8.69565	2	[MYD88, NOD2]
	GO:1903556	negative regulation of tumor necrosis factor superfamily cytokine production	GO_BiologicalProcess-EBI-UniProt-GOA-ACAP-ARAP_13.05.2021_00h00	0.00755588	0.241788	2.2184e-08	4.21495e-07	[4, 5, 6, 7, 8]	Group20	4.54545	3	[BCL3, C5AR2, NOD2]
	GO:1904893	negative regulation of receptor signaling pathway via STAT	GO_BiologicalProcess-EBI-UniProt-GOA-ACAP-ARAP_13.05.2021_00h00	0.0116171	0.220725	2.2184e-08	4.21495e-07	[4, 5, 6, 7, 8]	Group20	7.40741	2	[BCL3, SOCS3]
	GO:0001727	lipid kinase activity	GO_BiologicalProcess-EBI-UniProt-GOA-ACAP-ARAP_13.05.2021_00h00	0.0103365	0.227402	2.2184e-08	4.21495e-07	[6, 7]	Group20	4.05405	3	[NOD2, SOCS3, SPHK1]
	GO:0070304	positive regulation of stress-activated protein kinase signaling cascade	GO_BiologicalProcess-EBI-UniProt-GOA-ACAP-ARAP_13.05.2021_00h00	0.000857477	0.0565935	2.2184e-08	4.21495e-07	[5, 6, 7, 8]	Group20	4.13223	5	[MYD88, NOD2, RNF13, SPHK1, SPI1]
	GO:1902622	regulation of neutrophil migration	GO_BiologicalProcess-EBI-UniProt-GOA-ACAP-ARAP_13.05.2021_00h00	0.0029098	0.14258	2.2184e-08	4.21495e-07	[4, 5, 6, 7, 8, 9]	Group20	6.38298	3	[C5AR2, MYD88, NOD2]
	GO:0032720	negative regulation of tumor necrosis factor production	GO_BiologicalProcess-EBI-UniProt-GOA-ACAP-ARAP_13.05.2021_00h00	0.00693995	0.235958	2.2184e-08	4.21495e-07	[5, 6, 7, 8, 9]	Group20	4.6875	3	[BCL3, C5AR2, NOD2]
	GO:0032731	positive regulation of interleukin-1 beta production	GO_BiologicalProcess-EBI-UniProt-GOA-ACAP-ARAP_13.05.2021_00h00	0.00755588	0.241788	2.2184e-08	4.21495e-07	[5, 6, 7, 8, 9]	Group20	4.54545	3	[JAK2, MYD88, NOD2]
	GO:0035666	TRIF-dependent toll-like receptor signaling pathway	GO_BiologicalProcess-EBI-UniProt-GOA-ACAP-ARAP_13.05.2021_00h00	0.0160964	0.257543	2.2184e-08	4.21495e-07	[6, 7, 8]	Group20	6.25	2	[IRF3, UBE2D1]
	GO:0038066	p38MAPK cascade	GO_BiologicalProcess-EBI-UniProt-GOA-ACAP-ARAP_13.05.2021_00h00	0.0357078	0.0714157	2.2184e-08	4.21495e-07	[6, 7, 8]	Group20	4.08163	2	[SPHK1, SPI1]
	GO:0046426	negative regulation of receptor signaling pathway via JAK-STAT	GO_BiologicalProcess-EBI-UniProt-GOA-ACAP-ARAP_13.05.2021_00h00	0.010799	0.215981	2.2184e-08	4.21495e-07	[5, 6, 7, 8, 9]	Group20	7.69231	2	[BCL3, SOCS3]
	GO:0046643	regulation of gamma-delta T cell activation	GO_BiologicalProcess-EBI-UniProt-GOA-ACAP-ARAP_13.05.2021_00h00	0.00193922	0.110535	2.2184e-08	4.21495e-07	[6, 7, 8]	Group20	18.1818	2	[NOD2, STAT5B]
	GO:0046645	positive regulation of gamma-delta T cell activation	GO_BiologicalProcess-EBI-UniProt-GOA-ACAP-ARAP_13.05.2021_00h00	0.00127942	0.0780448	2.2184e-08	4.21495e-07	[6, 7, 8, 9]	Group20	22.2222	2	[NOD2, STAT5B]
	GO:0090022	regulation of neutrophil chemotaxis	GO_BiologicalProcess-EBI-UniProt-GOA-ACAP-ARAP_13.05.2021_00h00	0.0201265	0.281771	2.2184e-08	4.21495e-07	[5, 6, 7, 8, 9, 10]	Group20	5.55556	2	[C5AR2, NOD2]
	GO:1900744	regulation of p38MAPK cascade	GO_BiologicalProcess-EBI-UniProt-GOA-ACAP-ARAP_13.05.2021_00h00	0.0292901	0.20503	2.2184e-08	4.21495e-07	[6, 7, 8, 9]	Group20	4.54545	2	[SPHK1, SPI1]
	GO:1900745	positive regulation of p38MAPK cascade	GO_BiologicalProcess-EBI-UniProt-GOA-ACAP-ARAP_13.05.2021_00h00	0.0116171	0.220725	2.2184e-08	4.21495e-07	[7, 8, 9, 10]	Group20	7.40741	2	[SPHK1, SPI1]
	GO:1902914	regulation of protein polyubiquitination	GO_BiologicalProcess-EBI-UniProt-GOA-ACAP-ARAP_13.05.2021_00h00	0.010799	0.215981	2.2184e-08	4.21495e-07	[8, 9, 10, 11]	Group20	7.69231	2	[NOD2, UBE2D1]
	KEGG:04216	Ferroptosis	KEGG_13.05.2021	0.0256884	0.231195	5.1912e-16	1.14206e-14	[-1]	Group21	4.87805	2	[ACSL1, HMOX1]
	KEGG:04658	Th1 and Th2 cell differentiation	KEGG_13.05.2021	0.00238778	0.12894	5.1912e-16	1.14206e-14	[-1]	Group21	4.34783	4	[JAK2, NFKBIE, NOTCH2, STAT5B]
	KEGG:04917	Prolactin signaling pathway	KEGG_13.05.2021	0.00888215	0.239818	5.1912e-16	1.14206e-14	[-1]	Group21	4.28571	3	[JAK2, SOCS3, STAT5B]
	KEGG:04920	Adipocytokine signaling pathway	KEGG_13.05.2021	0.000821951	0.0550707	5.1912e-16	1.14206e-14	[-1]	Group21	5.7971	4	[ACSL1, JAK2, NFKBIE, SOCS3]
	R-HSA:1112602	Tyrosine phosphorylation of STAT1, STAT3 by IL6 receptor	REACTOME_Reactions_13.05.2021	0.00127942	0.0780448	5.1912e-16	1.14206e-14	[-1]	Group21	22.2222	2	[JAK2, SOCS3]
	R-HSA:1112755	SOCS3 binds IL6ST	REACTOME_Reactions_13.05.2021	0.000752286	0.0511555	5.1912e-16	1.14206e-14	[-1]	Group21	28.5714	2	[JAK2, SOCS3]
	R-HSA:1168393	STAT5 association with GHR	REACTOME_Reactions_13.05.2021	0.000539488	0.0388432	5.1912e-16	1.14206e-14	[-1]	Group21	33.3333	2	[JAK2, STAT5B]
	R-HSA:1168394	STAT5 tyrosine phosphorylation	REACTOME_Reactions_13.05.2021	0.000539488	0.0388432	5.1912e-16	1.14206e-14	[-1]	Group21	33.3333	2	[JAK2, STAT5B]
	R-HSA:1168809	SOCS binding to GHR	REACTOME_Reactions_13.05.2021	0.000999069	0.0639404	5.1912e-16	1.14206e-14	[-1]	Group21	25	2	[JAK2, SOCS3]
	R-HSA:1168813	SOCS binding to JAK2	REACTOME_Reactions_13.05.2021	0.000999069	0.0639404	5.1912e-16	1.14206e-14	[-1]	Group21	25	2	[JAK2, SOCS3]
	R-HSA:1168894	p-STAT5A/B dissociates from the Growth Hormone receptor	REACTOME_Reactions_13.05.2021	0.000539488	0.0388432	5.1912e-16	1.14206e-14	[-1]	Group21	33.3333	2	[JAK2, STAT5B]
	R-HSA:1369080	PRLR binds STAT5	REACTOME_Reactions_13.05.2021	0.000999069	0.0639404	5.1912e-16	1.14206e-14	[-1]	Group21	25	2	[JAK2, STAT5B]
	R-HSA:1433456	Recruitment of STATs	REACTOME_Reactions_13.05.2021	0.00231784	0.127481	5.1912e-16	1.14206e-14	[-1]	Group21	16.6667	2	[JAK2, STAT5B]
	R-HSA:1470009	Phosphorylation of STATs	REACTOME_Reactions_13.05.2021	0.00231784	0.127481	5.1912e-16	1.14206e-14	[-1]	Group21	16.6667	2	[JAK2, STAT5B]
	R-HSA:1470010	Dimerization of STATs	REACTOME_Reactions_13.05.2021	0.00231784	0.127481	5.1912e-16	1.14206e-14	[-1]	Group21	16.6667	2	[JAK2, STAT5B]
	R-HSA:1470012	Disassociation and translocation of STATs to the nucleus	REACTOME_Reactions_13.05.2021	0.00231784	0.127481	5.1912e-16	1.14206e-14	[-1]	Group21	16.6667	2	[JAK2, STAT5B]
	R-HSA:1671691	PRLR-bound STAT5 is phosphorylated	REACTOME_Reactions_13.05.2021	0.000999069	0.0639404	5.1912e-16	1.14206e-14	[-1]	Group21	25	2	[JAK2, STAT5B]
	R-HSA:2586555	JAK2 Autophosphorylates in Response to Leptin	REACTOME_Reactions_13.05.2021	0.00021752	0.0176191	5.1912e-16	1.14206e-14	[-1]	Group21	50	2	[JAK2, SOCS3]
	R-HSA:2671829	JAK2 Phosphorylates STAT5 in Response to Leptin	REACTOME_Reactions_13.05.2021	0.000361093	0.0278041	5.1912e-16	1.14206e-14	[-1]	Group21	40	2	[JAK2, STAT5B]
	R-HSA:2671855	Phosphorylated LEPR Binds STAT5	REACTOME_Reactions_13.05.2021	0.000361093	0.0278041	5.1912e-16	1.14206e-14	[-1]	Group21	40	2	[JAK2, STAT5B]
	R-HSA:2671876	Phosphorylated STAT5 Dissociates from Leptin Receptor	REACTOME_Reactions_13.05.2021	0.000361093	0.0278041	5.1912e-16	1.14206e-14	[-1]	Group21	40	2	[JAK2, STAT5B]
	R-HSA:2672302	Phosphorylated LEPR Binds SOCS3	REACTOME_Reactions_13.05.2021	0.00021752	0.0176191	5.1912e-16	1.14206e-14	[-1]	Group21	50	2	[JAK2, SOCS3]
	R-HSA:5672969	Phosphorylation of RAF	REACTOME_Reactions_13.05.2021	0.00646454	0.232724	5.1912e-16	1.14206e-14	[-1]	Group21	10	2	[JAK2, KSR1]
	R-HSA:6790041	Expression of STAT3-upregulated cytosolic proteins	REACTOME_Reactions_13.05.2021	0.00272843	0.141878	5.1912e-16	1.14206e-14	[-1]	Group21	15.3846	2	[MCL1, SOCS3]
	R-HSA:6802927	BRAF and RAF fusion mutant dimers are phosphorylated	REACTOME_Reactions_13.05.2021	0.0211934	0.275514	5.1912e-16	1.14206e-14	[-1]	Group21	5.40541	2	[JAK2, KDM7A]
	R-HSA:873918	Transphosphorylation of JAK1	REACTOME_Reactions_13.05.2021	0.000999069	0.0639404	5.1912e-16	1.14206e-14	[-1]	Group21	25	2	[JAK2, SOCS3]
	R-HSA:877269	SOCS-1 and SOCS-3 binds to p-JAK2	REACTOME_Reactions_13.05.2021	0.000752286	0.0511555	5.1912e-16	1.14206e-14	[-1]	Group21	28.5714	2	[JAK2, SOCS3]
	R-HSA:879909	Activation of STAT5a/b by JAK2	REACTOME_Reactions_13.05.2021	0.00159294	0.0923906	5.1912e-16	1.14206e-14	[-1]	Group21	20	2	[JAK2, STAT5B]
	R-HSA:879930	STAT5 is recruited by JAK2	REACTOME_Reactions_13.05.2021	0.00159294	0.0923906	5.1912e-16	1.14206e-14	[-1]	Group21	20	2	[JAK2, STAT5B]
	R-HSA:8986985	IFNL1:p-Y343,Y517-IFNLR1:p-JAK1:IL10RB:p-TYK2:STAT1 phosphorylates STAT1, STAT2, STAT3, STAT4 and STAT5	REACTOME_Reactions_13.05.2021	0.00193922	0.110535	5.1912e-16	1.14206e-14	[-1]	Group21	18.1818	2	[IL10RB, STAT5B]
	R-HSA:8987033	p-STAT1, p-Y-STAT2, p-STAT3, p-STAT4, p-STAT5 dissociates from IFNL1:p-Y343,Y517-IFNLR1:p-JAK1:IL10RB:p-TYK2:p-STAT1,p-STAT2,p-STAT3,p-STAT4,p-STAT5	REACTOME_Reactions_13.05.2021	0.00193922	0.110535	5.1912e-16	1.14206e-14	[-1]	Group21	18.1818	2	[IL10RB, STAT5B]
	R-HSA:8987266	IFNL1:p-Y434,Y517-IFNLR1:p-JAK1:IL10RB:p-TYK2 binds STAT1, STAT2, STAT3, STAT4, STAT5	REACTOME_Reactions_13.05.2021	0.00193922	0.110535	5.1912e-16	1.14206e-14	[-1]	Group21	18.1818	2	[IL10RB, STAT5B]
	R-HSA:9012650	JAK2 and LYN phosphorylate STAT5 in EPO:phospho-EPOR:phospho-JAK2:LYN:IRS2	REACTOME_Reactions_13.05.2021	0.000752286	0.0511555	5.1912e-16	1.14206e-14	[-1]	Group21	28.5714	2	[JAK2, STAT5B]
	R-HSA:9012651	p-STAT5 dissociates from EPO:phospho-EPOR:phospho-JAK2:LYN:IRS2	REACTOME_Reactions_13.05.2021	0.000752286	0.0511555	5.1912e-16	1.14206e-14	[-1]	Group21	28.5714	2	[JAK2, STAT5B]
	R-HSA:9012654	EPO:phospho-EPOR:phospho-JAK2:LYN:IRS2 binds STAT5	REACTOME_Reactions_13.05.2021	0.000752286	0.0511555	5.1912e-16	1.14206e-14	[-1]	Group21	28.5714	2	[JAK2, STAT5B]
	R-HSA:9029150	EPO:phospho-EPOR:phospho-JAK2:LYN:IRS2:phospho-CRKL:RAPGEF1:phospho-SHC1 binds GRB2:VAV1	REACTOME_Reactions_13.05.2021	0.00159294	0.0923906	5.1912e-16	1.14206e-14	[-1]	Group21	20	2	[JAK2, VAV1]
	R-HSA:9029151	JAK2 phosphorylates VAV1 in EPO:p-8Y-EPOR:p-12Y-JAK2:LYN:IRS2:p-Y-CRKL:RASGEF1:p-Y-SHC1:GRB2:VAV1	REACTOME_Reactions_13.05.2021	0.00159294	0.0923906	5.1912e-16	1.14206e-14	[-1]	Group21	20	2	[JAK2, VAV1]
	R-HSA:9029158	EPO:phospho-EPOR:phospho-JAK2:LYN:IRS2:phospho-CRKL:RAPGEF1:GRB2-1:SOS1,phospho-VAV1 mediates exchange of GTP for GDP bound to RAS	REACTOME_Reactions_13.05.2021	0.00317057	0.149017	5.1912e-16	1.14206e-14	[-1]	Group21	14.2857	2	[JAK2, VAV1]
	R-HSA:921155	p-STAT5 dissociates from the receptor complex	REACTOME_Reactions_13.05.2021	0.00159294	0.0923906	5.1912e-16	1.14206e-14	[-1]	Group21	20	2	[JAK2, STAT5B]
	R-HSA:9634429	CSF3R gene expression is enhanced by SPI1 (PU.1), CEBPA, and DEK	REACTOME_Reactions_13.05.2021	0.00021752	0.0176191	5.1912e-16	1.14206e-14	[-1]	Group21	50	2	[CSF3R, SPI1]
	R-HSA:9656212	Phosphorylation of RAF1 mutants	REACTOME_Reactions_13.05.2021	0.00584113	0.216122	5.1912e-16	1.14206e-14	[-1]	Group21	10.5263	2	[JAK2, KSR1]
	R-HSA:9670412	Phosphorylation of STATs downstream of KIT mutants	REACTOME_Reactions_13.05.2021	0.00193922	0.110535	5.1912e-16	1.14206e-14	[-1]	Group21	18.1818	2	[JAK2, STAT5B]
	R-HSA:9670416	Recruitment of STATs by KIT mutants	REACTOME_Reactions_13.05.2021	0.00193922	0.110535	5.1912e-16	1.14206e-14	[-1]	Group21	18.1818	2	[JAK2, STAT5B]
	R-HSA:9670417	Dimerization of STATs downstream of KIT mutants	REACTOME_Reactions_13.05.2021	0.00193922	0.110535	5.1912e-16	1.14206e-14	[-1]	Group21	18.1818	2	[JAK2, STAT5B]
	R-HSA:9670426	Disassociation and translocation of STATs to the nucleus downstream of KIT mutants	REACTOME_Reactions_13.05.2021	0.00193922	0.110535	5.1912e-16	1.14206e-14	[-1]	Group21	18.1818	2	[JAK2, STAT5B]
	R-HSA:9674562	CSF3 dimer:2xp-4Y-CSF3R:LYN:p-Y-JAK1:p-JAK2:p-SYK:p-HCK:p-TYK2 binds STAT1,3,5	REACTOME_Reactions_13.05.2021	6.14164e-07	5.46606e-05	5.1912e-16	1.14206e-14	[-1]	Group21	33.3333	4	[CSF3R, HCK, JAK2, STAT5B]
	R-HSA:9674563	CSF3 dimer:2xp-4Y-CSF3R:LYN:p-Y-JAK1:p-JAK2:p-SYK:p-HCK:p-TYK2:p-Y-STAT1,3,5 dissociates yielding CSF3 dimer:2xp-4Y-CSF3R:LYN:p-Y-JAK1:p-JAK2:p-SYK:p-HCK:p-TYK2 and p-Y-STAT1,3,5	REACTOME_Reactions_13.05.2021	6.14164e-07	5.46606e-05	5.1912e-16	1.14206e-14	[-1]	Group21	33.3333	4	[CSF3R, HCK, JAK2, STAT5B]
	R-HSA:9674567	p-Y-JAK1,2 phosphorylates STAT1,3,5 in CSF3 dimer:2xp-4Y-CSF3R:LYN:p-Y-JAK1:p-Y-JAK2:p-TYK2	REACTOME_Reactions_13.05.2021	1.44594e-08	1.33027e-06	5.1912e-16	1.14206e-14	[-1]	Group21	35.7143	5	[CSF3R, HCK, JAK2, SOCS3, STAT5B]
	R-HSA:9674808	CSF3 dimer:2xp-4Y-CSF3R:LYN:p-Y-JAK1:p-JAK2:p-TYK2 binds and phosphorylates SHC1, GRB2, GAB2, and PTPN11 (SHP2)	REACTOME_Reactions_13.05.2021	4.60727e-05	0.00396225	5.1912e-16	1.14206e-14	[-1]	Group21	25	3	[CSF3R, HCK, JAK2]
	R-HSA:9674816	p-Y546,Y584-PTPN11 (in CSF3 dimer:2xp-4Y-CSF3R:LYN:p-Y-JAK1:p-JAK2:p-SYK:p-HCK:p-TYK2:SHC:GRB2:PTPN11) dephosphorylates KRAS	REACTOME_Reactions_13.05.2021	5.96296e-05	0.00506852	5.1912e-16	1.14206e-14	[-1]	Group21	23.0769	3	[CSF3R, HCK, JAK2]
	R-HSA:9676071	CSF3 dimer:2xp-4Y-CSF3R:LYN:p-Y-JAK1 binds and activates JAK2, TYK2, SYK, and HCK	REACTOME_Reactions_13.05.2021	1.19375e-05	0.00103856	5.1912e-16	1.14206e-14	[-1]	Group21	37.5	3	[CSF3R, HCK, JAK2]
	R-HSA:9705458	p-Y-STAT1,3,5 dimer enhances expression of SOCS3	REACTOME_Reactions_13.05.2021	0.000361093	0.0278041	5.1912e-16	1.14206e-14	[-1]	Group21	40	2	[SOCS3, STAT5B]
	R-HSA:9705467	SOCS1,3 binds p-4Y-CSF3R:CSF3 dimer:LYN:p-Y-JAK1:p-JAK2:p-SYK:p-HCK:p-TYK2	REACTOME_Reactions_13.05.2021	2.63011e-07	2.3671e-05	5.1912e-16	1.14206e-14	[-1]	Group21	40	4	[CSF3R, HCK, JAK2, SOCS3]
	R-HSA:9705726	SOCS1,3:p-4Y-CSF3R:CSF3 dimer:LYN:p-Y-JAK1:p-JAK2:p-SYK:p-HCK:p-TYK2 is endocytosed	REACTOME_Reactions_13.05.2021	2.63011e-07	2.3671e-05	5.1912e-16	1.14206e-14	[-1]	Group21	40	4	[CSF3R, HCK, JAK2, SOCS3]
	R-HSA:9705729	SOCS1,3:p-4Y-CSF3R:CSF3 dimer:LYN:p-Y-JAK1:p-JAK2:p-SYK:p-HCK:p-TYK2 binds CUL5, ELOB, ELOC, RNF7	REACTOME_Reactions_13.05.2021	1.23038e-06	0.000108273	5.1912e-16	1.14206e-14	[-1]	Group21	28.5714	4	[CSF3R, HCK, JAK2, SOCS3]
	R-HSA:9705738	SOCS1,3 ubiquitinates CSF3R in SOCS1,3:p-4Y-CSF3R:CSF3 dimer:LYN:p-Y-JAK1:p-JAK2:p-SYK:p-HCK:p-TYK2:CUL5:ELOB:ELOC:RNF7	REACTOME_Reactions_13.05.2021	1.42073e-07	1.29286e-05	5.1912e-16	1.14206e-14	[-1]	Group21	23.8095	5	[CSF3R, HCK, JAK2, SOCS3, UBE2D1]
	R-HSA:9707977	CSF3 dimer:2xK48polyUb-K655,p-4Y-CSF3R:LYN:p-Y-JAK1:p-JAK2:p-Y-SYK:p-HCK:p-TYK2 translocates from the endocytic vesicle membrane to the lysosomal membrane	REACTOME_Reactions_13.05.2021	1.19375e-05	0.00103856	5.1912e-16	1.14206e-14	[-1]	Group21	37.5	3	[CSF3R, HCK, JAK2]
	GO:0090239	regulation of histone H4 acetylation	GO_BiologicalProcess-EBI-UniProt-GOA-ACAP-ARAP_13.05.2021_00h00	0.00272843	0.141878	5.1912e-16	1.14206e-14	[7, 8, 9, 10, 11, 12, 13]	Group21	15.3846	2	[PIH1D1, SPI1]
	GO:1902916	positive regulation of protein polyubiquitination	GO_BiologicalProcess-EBI-UniProt-GOA-ACAP-ARAP_13.05.2021_00h00	0.00364389	0.163975	5.1912e-16	1.14206e-14	[8, 9, 10, 11, 12]	Group21	13.3333	2	[NOD2, UBE2D1]
	GO:0000186	activation of MAPKK activity	GO_BiologicalProcess-EBI-UniProt-GOA-ACAP-ARAP_13.05.2021_00h00	0.00923363	0.240075	5.1912e-16	1.14206e-14	[6, 7, 8, 9, 10, 11, 12, 13, 14, 15]	Group21	4.22535	3	[JAK2, KSR1, TRAF7]
	GO:0004709	MAP kinase kinase kinase activity	GO_BiologicalProcess-EBI-UniProt-GOA-ACAP-ARAP_13.05.2021_00h00	0.0245311	0.245311	5.1912e-16	1.14206e-14	[5, 6, 7, 8, 9, 10, 11, 12, 13, 14, 15, 16]	Group21	5	2	[KSR1, TRAF7]
	GO:0090241	negative regulation of histone H4 acetylation	GO_BiologicalProcess-EBI-UniProt-GOA-ACAP-ARAP_13.05.2021_00h00	0.000539488	0.0388432	5.1912e-16	1.14206e-14	[7, 8, 9, 10, 11, 12, 13, 14]	Group21	33.3333	2	[PIH1D1, SPI1]
	GO:0000185	activation of MAPKKK activity	GO_BiologicalProcess-EBI-UniProt-GOA-ACAP-ARAP_13.05.2021_00h00	0.00231784	0.127481	5.1912e-16	1.14206e-14	[6, 7, 8, 9, 10, 11, 12, 13, 14, 15, 16, 17]	Group21	16.6667	2	[KSR1, TRAF7]
	GO:0009595	detection of biotic stimulus	GO_BiologicalProcess-EBI-UniProt-GOA-ACAP-ARAP_13.05.2021_00h00	0.0292901	0.20503	5.1912e-16	1.14206e-14	[3]	Group21	4.54545	2	[NOD2, SSC5D]
	GO:0042092	type 2 immune response	GO_BiologicalProcess-EBI-UniProt-GOA-ACAP-ARAP_13.05.2021_00h00	0.0211934	0.275514	5.1912e-16	1.14206e-14	[3]	Group21	5.40541	2	[BCL3, NOD2]
	GO:0001909	leukocyte mediated cytotoxicity	GO_BiologicalProcess-EBI-UniProt-GOA-ACAP-ARAP_13.05.2021_00h00	0.000135936	0.0112827	5.1912e-16	1.14206e-14	[3, 4]	Group21	4.65116	6	[MYD88, RNF19B, SPI1, STAT5B, UNC13D, VAV1]
	GO:0001709	cell fate determination	GO_BiologicalProcess-EBI-UniProt-GOA-ACAP-ARAP_13.05.2021_00h00	0.0292901	0.20503	5.1912e-16	1.14206e-14	[3, 4, 5]	Group21	4.54545	2	[MCL1, NOTCH2]
	GO:0031343	positive regulation of cell killing	GO_BiologicalProcess-EBI-UniProt-GOA-ACAP-ARAP_13.05.2021_00h00	0.0107203	0.225127	5.1912e-16	1.14206e-14	[3, 4, 5]	Group21	4	3	[SPI1, STAT5B, VAV1]
	GO:0098543	detection of other organism	GO_BiologicalProcess-EBI-UniProt-GOA-ACAP-ARAP_13.05.2021_00h00	0.00524699	0.209879	5.1912e-16	1.14206e-14	[3, 5]	Group21	11.1111	2	[NOD2, SSC5D]
	GO:0098581	detection of external biotic stimulus	GO_BiologicalProcess-EBI-UniProt-GOA-ACAP-ARAP_13.05.2021_00h00	0.0100077	0.230177	5.1912e-16	1.14206e-14	[4]	Group21	8	2	[NOD2, SSC5D]
	GO:0098926	postsynaptic signal transduction	GO_BiologicalProcess-EBI-UniProt-GOA-ACAP-ARAP_13.05.2021_00h00	0.0256884	0.231195	5.1912e-16	1.14206e-14	[3, 4, 5]	Group21	4.87805	2	[GRK2, JAK2]
	GO:0001773	myeloid dendritic cell activation	GO_BiologicalProcess-EBI-UniProt-GOA-ACAP-ARAP_13.05.2021_00h00	0.0142283	0.256109	5.1912e-16	1.14206e-14	[4, 5]	Group21	6.66667	2	[NOTCH2, SPI1]
	GO:1903523	negative regulation of blood circulation	GO_BiologicalProcess-EBI-UniProt-GOA-ACAP-ARAP_13.05.2021_00h00	0.010799	0.215981	5.1912e-16	1.14206e-14	[3, 4, 5, 6]	Group21	7.69231	2	[GRK2, JAK2]
	GO:0002701	negative regulation of production of molecular mediator of immune response	GO_BiologicalProcess-EBI-UniProt-GOA-ACAP-ARAP_13.05.2021_00h00	0.0256884	0.231195	5.1912e-16	1.14206e-14	[3, 4, 5, 6, 7]	Group21	4.87805	2	[HMOX1, TMBIM6]
	GO:0006925	inflammatory cell apoptotic process	GO_BiologicalProcess-EBI-UniProt-GOA-ACAP-ARAP_13.05.2021_00h00	0.00779768	0.241728	5.1912e-16	1.14206e-14	[5]	Group21	9.09091	2	[IRF3, NOD2]
	GO:0016045	detection of bacterium	GO_BiologicalProcess-EBI-UniProt-GOA-ACAP-ARAP_13.05.2021_00h00	0.00414798	0.178363	5.1912e-16	1.14206e-14	[4, 6]	Group21	12.5	2	[NOD2, SSC5D]
	GO:0033003	regulation of mast cell activation	GO_BiologicalProcess-EBI-UniProt-GOA-ACAP-ARAP_13.05.2021_00h00	0.0305329	0.183197	5.1912e-16	1.14206e-14	[4, 5, 6]	Group21	4.44444	2	[HMOX1, UNC13D]
	GO:0033028	myeloid cell apoptotic process	GO_BiologicalProcess-EBI-UniProt-GOA-ACAP-ARAP_13.05.2021_00h00	0.0160964	0.257543	5.1912e-16	1.14206e-14	[5]	Group21	6.25	2	[IRF3, NOD2]
	GO:0045342	MHC class II biosynthetic process	GO_BiologicalProcess-EBI-UniProt-GOA-ACAP-ARAP_13.05.2021_00h00	0.00468248	0.196664	5.1912e-16	1.14206e-14	[5]	Group21	11.7647	2	[JAK2, SPI1]
	GO:0051767	nitric-oxide synthase biosynthetic process	GO_BiologicalProcess-EBI-UniProt-GOA-ACAP-ARAP_13.05.2021_00h00	0.00646454	0.232724	5.1912e-16	1.14206e-14	[5]	Group21	10	2	[JAK2, NOD2]
	GO:0070741	response to interleukin-6	GO_BiologicalProcess-EBI-UniProt-GOA-ACAP-ARAP_13.05.2021_00h00	0.000145009	0.0118907	5.1912e-16	1.14206e-14	[5]	Group21	9.09091	4	[JAK2, SBNO2, SOCS3, SPI1]
	GO:0032490	detection of molecule of bacterial origin	GO_BiologicalProcess-EBI-UniProt-GOA-ACAP-ARAP_13.05.2021_00h00	0.00272843	0.141878	5.1912e-16	1.14206e-14	[4, 5, 7]	Group21	15.3846	2	[NOD2, SSC5D]
	GO:0032494	response to peptidoglycan	GO_BiologicalProcess-EBI-UniProt-GOA-ACAP-ARAP_13.05.2021_00h00	0.00317057	0.149017	5.1912e-16	1.14206e-14	[4, 5, 7]	Group21	14.2857	2	[MYD88, NOD2]
	GO:0001774	microglial cell activation	GO_BiologicalProcess-EBI-UniProt-GOA-ACAP-ARAP_13.05.2021_00h00	0.0317964	0.158982	5.1912e-16	1.14206e-14	[5, 6]	Group21	4.34783	2	[JAK2, SPHK1]
	GO:0001912	positive regulation of leukocyte mediated cytotoxicity	GO_BiologicalProcess-EBI-UniProt-GOA-ACAP-ARAP_13.05.2021_00h00	0.00478182	0.196055	5.1912e-16	1.14206e-14	[4, 5, 6, 7]	Group21	5.35714	3	[SPI1, STAT5B, VAV1]
	GO:0002686	negative regulation of leukocyte migration	GO_BiologicalProcess-EBI-UniProt-GOA-ACAP-ARAP_13.05.2021_00h00	0.037051	0.037051	5.1912e-16	1.14206e-14	[3, 4, 5, 6, 7, 8]	Group21	4	2	[C5AR2, HMOX1]
	GO:0008631	intrinsic apoptotic signaling pathway in response to oxidative stress	GO_BiologicalProcess-EBI-UniProt-GOA-ACAP-ARAP_13.05.2021_00h00	0.037051	0.037051	5.1912e-16	1.14206e-14	[4, 5, 6, 7]	Group21	4	2	[JAK2, MCL1]
	GO:0033006	regulation of mast cell activation involved in immune response	GO_BiologicalProcess-EBI-UniProt-GOA-ACAP-ARAP_13.05.2021_00h00	0.0151498	0.257547	5.1912e-16	1.14206e-14	[4, 5, 6, 7]	Group21	6.45161	2	[HMOX1, UNC13D]
	GO:0043330	response to exogenous dsRNA	GO_BiologicalProcess-EBI-UniProt-GOA-ACAP-ARAP_13.05.2021_00h00	0.0343842	0.103152	5.1912e-16	1.14206e-14	[5, 6]	Group21	4.16667	2	[IRF3, NOD2]
	GO:0045346	regulation of MHC class II biosynthetic process	GO_BiologicalProcess-EBI-UniProt-GOA-ACAP-ARAP_13.05.2021_00h00	0.00414798	0.178363	5.1912e-16	1.14206e-14	[5, 6]	Group21	12.5	2	[JAK2, SPI1]
	GO:0045822	negative regulation of heart contraction	GO_BiologicalProcess-EBI-UniProt-GOA-ACAP-ARAP_13.05.2021_00h00	0.0100077	0.230177	5.1912e-16	1.14206e-14	[4, 5, 6, 7]	Group21	8	2	[GRK2, JAK2]
	GO:0046629	gamma-delta T cell activation	GO_BiologicalProcess-EBI-UniProt-GOA-ACAP-ARAP_13.05.2021_00h00	0.00711685	0.234856	5.1912e-16	1.14206e-14	[5, 6]	Group21	9.52381	2	[NOD2, STAT5B]
	GO:0051769	regulation of nitric-oxide synthase biosynthetic process	GO_BiologicalProcess-EBI-UniProt-GOA-ACAP-ARAP_13.05.2021_00h00	0.00646454	0.232724	5.1912e-16	1.14206e-14	[5, 6]	Group21	10	2	[JAK2, NOD2]
	GO:0002228	natural killer cell mediated immunity	GO_BiologicalProcess-EBI-UniProt-GOA-ACAP-ARAP_13.05.2021_00h00	0.000964612	0.0626998	5.1912e-16	1.14206e-14	[5, 6, 7]	Group21	5.55556	4	[RNF19B, STAT5B, UNC13D, VAV1]
	GO:0002887	negative regulation of myeloid leukocyte mediated immunity	GO_BiologicalProcess-EBI-UniProt-GOA-ACAP-ARAP_13.05.2021_00h00	0.00159294	0.0923906	5.1912e-16	1.14206e-14	[5, 6, 7]	Group21	20	2	[HMOX1, SPI1]
	GO:0032733	positive regulation of interleukin-10 production	GO_BiologicalProcess-EBI-UniProt-GOA-ACAP-ARAP_13.05.2021_00h00	0.0256884	0.231195	5.1912e-16	1.14206e-14	[4, 5, 6, 7, 8]	Group21	4.87805	2	[BCL3, NOD2]
	GO:0042267	natural killer cell mediated cytotoxicity	GO_BiologicalProcess-EBI-UniProt-GOA-ACAP-ARAP_13.05.2021_00h00	0.000821951	0.0550707	5.1912e-16	1.14206e-14	[4, 5, 6, 7, 8]	Group21	5.7971	4	[RNF19B, STAT5B, UNC13D, VAV1]
	GO:0045920	negative regulation of exocytosis	GO_BiologicalProcess-EBI-UniProt-GOA-ACAP-ARAP_13.05.2021_00h00	0.0190831	0.286246	5.1912e-16	1.14206e-14	[4, 5, 6, 7, 8]	Group21	5.71429	2	[HMOX1, SPI1]
	GO:0051770	positive regulation of nitric-oxide synthase biosynthetic process	GO_BiologicalProcess-EBI-UniProt-GOA-ACAP-ARAP_13.05.2021_00h00	0.00414798	0.178363	5.1912e-16	1.14206e-14	[5, 6, 7]	Group21	12.5	2	[JAK2, NOD2]
	GO:0060330	regulation of response to interferon-gamma	GO_BiologicalProcess-EBI-UniProt-GOA-ACAP-ARAP_13.05.2021_00h00	0.0100077	0.230177	5.1912e-16	1.14206e-14	[4, 5, 6, 7, 8]	Group21	8	2	[JAK2, SOCS3]
	GO:0060416	response to growth hormone	GO_BiologicalProcess-EBI-UniProt-GOA-ACAP-ARAP_13.05.2021_00h00	0.00210587	0.117929	5.1912e-16	1.14206e-14	[5, 6, 7]	Group21	7.14286	3	[JAK2, PXN, STAT5B]
	GO:0070102	interleukin-6-mediated signaling pathway	GO_BiologicalProcess-EBI-UniProt-GOA-ACAP-ARAP_13.05.2021_00h00	0.000308542	0.0240663	5.1912e-16	1.14206e-14	[5, 6, 7]	Group21	13.6364	3	[JAK2, SOCS3, SPI1]
	GO:0070199	establishment of protein localization to chromosome	GO_BiologicalProcess-EBI-UniProt-GOA-ACAP-ARAP_13.05.2021_00h00	0.0100077	0.230177	5.1912e-16	1.14206e-14	[5, 6, 7]	Group21	8	2	[ACD, PIH1D1]
	GO:0071354	cellular response to interleukin-6	GO_BiologicalProcess-EBI-UniProt-GOA-ACAP-ARAP_13.05.2021_00h00	9.94626e-05	0.00835486	5.1912e-16	1.14206e-14	[6]	Group21	10	4	[JAK2, SBNO2, SOCS3, SPI1]
	GO:0071888	macrophage apoptotic process	GO_BiologicalProcess-EBI-UniProt-GOA-ACAP-ARAP_13.05.2021_00h00	0.00159294	0.0923906	5.1912e-16	1.14206e-14	[6]	Group21	20	2	[IRF3, NOD2]
	GO:1900017	positive regulation of cytokine production involved in inflammatory response	GO_BiologicalProcess-EBI-UniProt-GOA-ACAP-ARAP_13.05.2021_00h00	0.00850667	0.246693	5.1912e-16	1.14206e-14	[4, 5, 6, 7, 8]	Group21	8.69565	2	[MYD88, NOD2]
	GO:1904893	negative regulation of receptor signaling pathway via STAT	GO_BiologicalProcess-EBI-UniProt-GOA-ACAP-ARAP_13.05.2021_00h00	0.0116171	0.220725	5.1912e-16	1.14206e-14	[4, 5, 6, 7, 8]	Group21	7.40741	2	[BCL3, SOCS3]
	GO:1904894	positive regulation of receptor signaling pathway via STAT	GO_BiologicalProcess-EBI-UniProt-GOA-ACAP-ARAP_13.05.2021_00h00	0.0357078	0.0714157	5.1912e-16	1.14206e-14	[4, 5, 6, 7, 8]	Group21	4.08163	2	[IL10RB, JAK2]
	GO:0002715	regulation of natural killer cell mediated immunity	GO_BiologicalProcess-EBI-UniProt-GOA-ACAP-ARAP_13.05.2021_00h00	0.0330802	0.132321	5.1912e-16	1.14206e-14	[5, 6, 7, 8]	Group21	4.25532	2	[STAT5B, VAV1]
	GO:0032008	positive regulation of TOR signaling	GO_BiologicalProcess-EBI-UniProt-GOA-ACAP-ARAP_13.05.2021_00h00	0.0305329	0.183197	5.1912e-16	1.14206e-14	[5, 6, 7, 8]	Group21	4.44444	2	[FNIP1, PIH1D1]
	GO:0060711	labyrinthine layer development	GO_BiologicalProcess-EBI-UniProt-GOA-ACAP-ARAP_13.05.2021_00h00	0.0357078	0.0714157	5.1912e-16	1.14206e-14	[4, 5, 6, 7, 8, 9]	Group21	4.08163	2	[JUNB, SOCS3]
	GO:0097421	liver regeneration	GO_BiologicalProcess-EBI-UniProt-GOA-ACAP-ARAP_13.05.2021_00h00	0.0201265	0.281771	5.1912e-16	1.14206e-14	[5, 6, 7, 8]	Group21	5.55556	2	[CEBPB, HMOX1]
	GO:0097199	cysteine-type endopeptidase activity involved in apoptotic signaling pathway	GO_BiologicalProcess-EBI-UniProt-GOA-ACAP-ARAP_13.05.2021_00h00	0.0116171	0.220725	5.1912e-16	1.14206e-14	[4, 5, 6, 9, 10]	Group21	7.40741	2	[JAK2, PIH1D1]
	GO:0002320	lymphoid progenitor cell differentiation	GO_BiologicalProcess-EBI-UniProt-GOA-ACAP-ARAP_13.05.2021_00h00	0.00850667	0.246693	5.1912e-16	1.14206e-14	[5, 6, 7, 8, 9]	Group21	8.69565	2	[FNIP1, SPI1]
	GO:0002717	positive regulation of natural killer cell mediated immunity	GO_BiologicalProcess-EBI-UniProt-GOA-ACAP-ARAP_13.05.2021_00h00	0.0142283	0.256109	5.1912e-16	1.14206e-14	[5, 6, 7, 8, 9]	Group21	6.66667	2	[STAT5B, VAV1]
	GO:0003951	NAD+ kinase activity	GO_BiologicalProcess-EBI-UniProt-GOA-ACAP-ARAP_13.05.2021_00h00	0.00468248	0.196664	5.1912e-16	1.14206e-14	[7]	Group21	11.7647	2	[NADK, SPHK1]
	GO:0010656	negative regulation of muscle cell apoptotic process	GO_BiologicalProcess-EBI-UniProt-GOA-ACAP-ARAP_13.05.2021_00h00	0.0222833	0.267399	5.1912e-16	1.14206e-14	[6, 7, 8]	Group21	5.26316	2	[HMOX1, JAK2]
	GO:0032731	positive regulation of interleukin-1 beta production	GO_BiologicalProcess-EBI-UniProt-GOA-ACAP-ARAP_13.05.2021_00h00	0.00755588	0.241788	5.1912e-16	1.14206e-14	[5, 6, 7, 8, 9]	Group21	4.54545	3	[JAK2, MYD88, NOD2]
	GO:0035306	positive regulation of dephosphorylation	GO_BiologicalProcess-EBI-UniProt-GOA-ACAP-ARAP_13.05.2021_00h00	0.00664362	0.232527	5.1912e-16	1.14206e-14	[6, 7, 8]	Group21	4.7619	3	[JAK2, PLEK, VRK3]
	GO:0038066	p38MAPK cascade	GO_BiologicalProcess-EBI-UniProt-GOA-ACAP-ARAP_13.05.2021_00h00	0.0357078	0.0714157	5.1912e-16	1.14206e-14	[6, 7, 8]	Group21	4.08163	2	[SPHK1, SPI1]
	GO:0042269	regulation of natural killer cell mediated cytotoxicity	GO_BiologicalProcess-EBI-UniProt-GOA-ACAP-ARAP_13.05.2021_00h00	0.0280681	0.224545	5.1912e-16	1.14206e-14	[5, 6, 7, 8, 9]	Group21	4.65116	2	[STAT5B, VAV1]
	GO:0043301	negative regulation of leukocyte degranulation	GO_BiologicalProcess-EBI-UniProt-GOA-ACAP-ARAP_13.05.2021_00h00	0.00231784	0.127481	5.1912e-16	1.14206e-14	[4, 5, 6, 7, 8, 9, 10]	Group21	16.6667	2	[HMOX1, SPI1]
	GO:0043304	regulation of mast cell degranulation	GO_BiologicalProcess-EBI-UniProt-GOA-ACAP-ARAP_13.05.2021_00h00	0.0142283	0.256109	5.1912e-16	1.14206e-14	[4, 5, 6, 7, 8, 9, 10]	Group21	6.66667	2	[HMOX1, UNC13D]
	GO:0046426	negative regulation of receptor signaling pathway via JAK-STAT	GO_BiologicalProcess-EBI-UniProt-GOA-ACAP-ARAP_13.05.2021_00h00	0.010799	0.215981	5.1912e-16	1.14206e-14	[5, 6, 7, 8, 9]	Group21	7.69231	2	[BCL3, SOCS3]
	GO:0046427	positive regulation of receptor signaling pathway via JAK-STAT	GO_BiologicalProcess-EBI-UniProt-GOA-ACAP-ARAP_13.05.2021_00h00	0.0305329	0.183197	5.1912e-16	1.14206e-14	[5, 6, 7, 8, 9]	Group21	4.44444	2	[IL10RB, JAK2]
	GO:0046643	regulation of gamma-delta T cell activation	GO_BiologicalProcess-EBI-UniProt-GOA-ACAP-ARAP_13.05.2021_00h00	0.00193922	0.110535	5.1912e-16	1.14206e-14	[6, 7, 8]	Group21	18.1818	2	[NOD2, STAT5B]
	GO:0060333	interferon-gamma-mediated signaling pathway	GO_BiologicalProcess-EBI-UniProt-GOA-ACAP-ARAP_13.05.2021_00h00	0.00268302	0.1422	5.1912e-16	1.14206e-14	[5, 6, 7, 8, 9]	Group21	4.21053	4	[HCK, IRF3, JAK2, SOCS3]
	GO:0071168	protein localization to chromatin	GO_BiologicalProcess-EBI-UniProt-GOA-ACAP-ARAP_13.05.2021_00h00	0.0160964	0.257543	5.1912e-16	1.14206e-14	[7]	Group21	6.25	2	[PIH1D1, SPI1]
	GO:0071378	cellular response to growth hormone stimulus	GO_BiologicalProcess-EBI-UniProt-GOA-ACAP-ARAP_13.05.2021_00h00	0.000639183	0.0447428	5.1912e-16	1.14206e-14	[6, 7, 8]	Group21	10.7143	3	[JAK2, PXN, STAT5B]
	GO:1903306	negative regulation of regulated secretory pathway	GO_BiologicalProcess-EBI-UniProt-GOA-ACAP-ARAP_13.05.2021_00h00	0.0100077	0.230177	5.1912e-16	1.14206e-14	[5, 6, 7, 8, 9]	Group21	8	2	[HMOX1, SPI1]
	GO:0010922	positive regulation of phosphatase activity	GO_BiologicalProcess-EBI-UniProt-GOA-ACAP-ARAP_13.05.2021_00h00	0.00113705	0.071634	5.1912e-16	1.14206e-14	[6, 7, 8, 9]	Group21	8.82353	3	[JAK2, PLEK, VRK3]
	GO:0031057	negative regulation of histone modification	GO_BiologicalProcess-EBI-UniProt-GOA-ACAP-ARAP_13.05.2021_00h00	0.0317964	0.158982	5.1912e-16	1.14206e-14	[5, 6, 7, 8, 9, 10]	Group21	4.34783	2	[PIH1D1, SPI1]
	GO:0035307	positive regulation of protein dephosphorylation	GO_BiologicalProcess-EBI-UniProt-GOA-ACAP-ARAP_13.05.2021_00h00	0.037051	0.037051	5.1912e-16	1.14206e-14	[6, 7, 8, 9]	Group21	4	2	[JAK2, VRK3]
	GO:0045646	regulation of erythrocyte differentiation	GO_BiologicalProcess-EBI-UniProt-GOA-ACAP-ARAP_13.05.2021_00h00	0.0357078	0.0714157	5.1912e-16	1.14206e-14	[5, 6, 7, 8, 9, 10]	Group21	4.08163	2	[SPI1, STAT5B]
	GO:0045954	positive regulation of natural killer cell mediated cytotoxicity	GO_BiologicalProcess-EBI-UniProt-GOA-ACAP-ARAP_13.05.2021_00h00	0.0100077	0.230177	5.1912e-16	1.14206e-14	[5, 6, 7, 8, 9, 10]	Group21	8	2	[STAT5B, VAV1]
	GO:0046645	positive regulation of gamma-delta T cell activation	GO_BiologicalProcess-EBI-UniProt-GOA-ACAP-ARAP_13.05.2021_00h00	0.00127942	0.0780448	5.1912e-16	1.14206e-14	[6, 7, 8, 9]	Group21	22.2222	2	[NOD2, STAT5B]
	GO:0060334	regulation of interferon-gamma-mediated signaling pathway	GO_BiologicalProcess-EBI-UniProt-GOA-ACAP-ARAP_13.05.2021_00h00	0.0100077	0.230177	5.1912e-16	1.14206e-14	[5, 6, 7, 8, 9, 10]	Group21	8	2	[JAK2, SOCS3]
	GO:0060396	growth hormone receptor signaling pathway	GO_BiologicalProcess-EBI-UniProt-GOA-ACAP-ARAP_13.05.2021_00h00	0.00045474	0.0336508	5.1912e-16	1.14206e-14	[6, 7, 8, 9]	Group21	12	3	[JAK2, PXN, STAT5B]
	GO:0090022	regulation of neutrophil chemotaxis	GO_BiologicalProcess-EBI-UniProt-GOA-ACAP-ARAP_13.05.2021_00h00	0.0201265	0.281771	5.1912e-16	1.14206e-14	[5, 6, 7, 8, 9, 10]	Group21	5.55556	2	[C5AR2, NOD2]
	GO:1900744	regulation of p38MAPK cascade	GO_BiologicalProcess-EBI-UniProt-GOA-ACAP-ARAP_13.05.2021_00h00	0.0292901	0.20503	5.1912e-16	1.14206e-14	[6, 7, 8, 9]	Group21	4.54545	2	[SPHK1, SPI1]
	GO:0030183	B cell differentiation	GO_BiologicalProcess-EBI-UniProt-GOA-ACAP-ARAP_13.05.2021_00h00	0.000297396	0.0234943	5.1912e-16	1.14206e-14	[5, 6, 7, 8, 9, 10, 11]	Group21	4.02685	6	[BCL3, FNIP1, NFAM1, NOTCH2, SPI1, STAT5B]
	GO:0043011	myeloid dendritic cell differentiation	GO_BiologicalProcess-EBI-UniProt-GOA-ACAP-ARAP_13.05.2021_00h00	0.00711685	0.234856	5.1912e-16	1.14206e-14	[5, 6, 7, 8, 9, 10, 11]	Group21	9.52381	2	[NOTCH2, SPI1]
	GO:0046006	regulation of activated T cell proliferation	GO_BiologicalProcess-EBI-UniProt-GOA-ACAP-ARAP_13.05.2021_00h00	0.0317964	0.158982	5.1912e-16	1.14206e-14	[7, 8, 9]	Group21	4.34783	2	[STAT5B, TNFSF9]
	GO:1901984	negative regulation of protein acetylation	GO_BiologicalProcess-EBI-UniProt-GOA-ACAP-ARAP_13.05.2021_00h00	0.00850667	0.246693	5.1912e-16	1.14206e-14	[6, 7, 8, 9, 10]	Group21	8.69565	2	[PIH1D1, SPI1]
	GO:2001267	regulation of cysteine-type endopeptidase activity involved in apoptotic signaling pathway	GO_BiologicalProcess-EBI-UniProt-GOA-ACAP-ARAP_13.05.2021_00h00	0.00524699	0.209879	5.1912e-16	1.14206e-14	[5, 6, 7, 9, 10, 11]	Group21	11.1111	2	[JAK2, PIH1D1]
	GO:0032516	positive regulation of phosphoprotein phosphatase activity	GO_BiologicalProcess-EBI-UniProt-GOA-ACAP-ARAP_13.05.2021_00h00	0.00779768	0.241728	5.1912e-16	1.14206e-14	[7, 8, 9, 10]	Group21	9.09091	2	[JAK2, VRK3]
	GO:0042104	positive regulation of activated T cell proliferation	GO_BiologicalProcess-EBI-UniProt-GOA-ACAP-ARAP_13.05.2021_00h00	0.0116171	0.220725	5.1912e-16	1.14206e-14	[7, 8, 9, 10]	Group21	7.40741	2	[STAT5B, TNFSF9]
	GO:0060397	growth hormone receptor signaling pathway via JAK-STAT	GO_BiologicalProcess-EBI-UniProt-GOA-ACAP-ARAP_13.05.2021_00h00	0.00317057	0.149017	5.1912e-16	1.14206e-14	[7, 8, 9, 10]	Group21	14.2857	2	[JAK2, STAT5B]
	GO:1900745	positive regulation of p38MAPK cascade	GO_BiologicalProcess-EBI-UniProt-GOA-ACAP-ARAP_13.05.2021_00h00	0.0116171	0.220725	5.1912e-16	1.14206e-14	[7, 8, 9, 10]	Group21	7.40741	2	[SPHK1, SPI1]
	GO:0002327	immature B cell differentiation	GO_BiologicalProcess-EBI-UniProt-GOA-ACAP-ARAP_13.05.2021_00h00	0.00193922	0.110535	5.1912e-16	1.14206e-14	[6, 7, 8, 9, 10, 11, 12]	Group21	18.1818	2	[FNIP1, SPI1]
	GO:0045577	regulation of B cell differentiation	GO_BiologicalProcess-EBI-UniProt-GOA-ACAP-ARAP_13.05.2021_00h00	0.0142283	0.256109	5.1912e-16	1.14206e-14	[6, 7, 8, 9, 10, 11, 12]	Group21	6.66667	2	[NFAM1, STAT5B]
	GO:2000757	negative regulation of peptidyl-lysine acetylation	GO_BiologicalProcess-EBI-UniProt-GOA-ACAP-ARAP_13.05.2021_00h00	0.00646454	0.232724	5.1912e-16	1.14206e-14	[7, 8, 9, 10, 11]	Group21	10	2	[PIH1D1, SPI1]
	GO:0035067	negative regulation of histone acetylation	GO_BiologicalProcess-EBI-UniProt-GOA-ACAP-ARAP_13.05.2021_00h00	0.00414798	0.178363	5.1912e-16	1.14206e-14	[6, 7, 8, 9, 10, 11, 12, 13]	Group21	12.5	2	[PIH1D1, SPI1]
	GO:0042531	positive regulation of tyrosine phosphorylation of STAT protein	GO_BiologicalProcess-EBI-UniProt-GOA-ACAP-ARAP_13.05.2021_00h00	0.00959316	0.230236	5.1912e-16	1.14206e-14	[7, 8, 9, 10, 11, 12]	Group21	4.16667	3	[JAK2, SOCS3, TNFRSF18]
	GO:1902914	regulation of protein polyubiquitination	GO_BiologicalProcess-EBI-UniProt-GOA-ACAP-ARAP_13.05.2021_00h00	0.010799	0.215981	5.1912e-16	1.14206e-14	[8, 9, 10, 11]	Group21	7.69231	2	[NOD2, UBE2D1]
[truncated: 161 more columns]

## Sheet: SSC8
A	ClueGO results													B	PCIT results
	ID	Term	Ontology Source	Term PValue	Term PValue Corrected with Bonferroni step down	Group PValue	Group PValue Corrected with Bonferroni step down	GOLevels	GOGroups	% Associated Genes	Nr. Genes	Associated Genes Found			API5	CCT2	CDC73	CEBPG	CNOT7	EEF1A1	ENSSSCG00000009746	ENSSSCG00000009772	ENSSSCG00000016737	ENSSSCG00000034572	HMGN1	HSPA9	IPO5	LRPPRC	MCM3	MCOLN1	MLEC	MRPS31	NFYB	NPM1	PCYOX1	PUS7L	RTRAF	SLC30A5	SRP54	SRPRA	STRAP	TMEM33	XPO1	YWHAB	MON	Bcells_PBMC	CD4	CD4CD8	CD8
	GO:0140142	nucleocytoplasmic carrier activity	GO_BiologicalProcess-EBI-UniProt-GOA-ACAP-ARAP_13.05.2021_00h00	0.000866387	0.00433194	0.000866387	0.00259916	[6, 7]	Group0	6.45161	2	[IPO5, XPO1]		API5	1	0.801137	0.725878	0.707252	0.800326	0.698761	0.811103	0.739459	0.788345	0.62498	0.604223	0.822921	0.823093	0.88006	0.681208	-0.390244	0.777964	0.593855	0.554363	0.775967	0.694021	0.445525	0.733259	0.715475	0.766368	0.665126	0.874622	0.612506	0.413549	0.844189	NA	NA	NA	NA	NA
	KEGG:03060	Protein export	KEGG_13.05.2021	0.000474668	0.00332268	0.000474668	0.00237334	[-1]	Group1	8.69565	2	[SRP54, SRPRA]		CCT2	0.801137	1	0.587726	0.663481	0.715372	0.720975	0.87253	0.614769	0.814582	0.566762	0.683661	0.869034	0.747016	0.781628	0.651623	-0.485739	0.721142	0.492357	0.575391	0.759439	0.548523	0.4007	0.692759	0.59185	0.688586	0.553577	0.833399	0.64025	0.464294	0.697599	NA	NA	NA	NA	NA
	GO:0032786	positive regulation of DNA-templated transcription, elongation	GO_BiologicalProcess-EBI-UniProt-GOA-ACAP-ARAP_13.05.2021_00h00	0.000608168	0.00364901	0.000608168	0.00243267	[7, 8, 9, 10, 11, 12]	Group2	7.69231	2	[CDC73, HMGN1]		CDC73	0.725878	0.587726	1	0.471273	0.681604	0.522078	0.649624	0.565738	0.632133	0.546113	0.588752	0.567652	0.701322	0.722299	0.602103	-0.394799	0.566816	0.44646	0.563412	0.642812	0.581776	0.335177	0.598199	0.595215	0.596992	0.463237	0.661314	NA	0.420255	0.698608	NA	NA	NA	NA	NA
	GO:0006458	'de novo' protein folding	GO_BiologicalProcess-EBI-UniProt-GOA-ACAP-ARAP_13.05.2021_00h00	0.00166508	0.00333015	0.00387735	0.00387735	[3]	Group3	4.65116	2	[CCT2, HSPA9]		CEBPG	0.707252	0.663481	0.471273	1	0.573298	0.527844	0.620758	0.545113	0.632345	NA	NA	0.706755	0.588155	0.646521	NA	-0.318282	0.604105	NA	0.400837	NA	0.521295	0.30577	0.510461	0.512439	0.572057	0.612003	0.691875	0.630717	NA	0.628082	0.161409	NA	NA	NA	NA
	GO:0044183	protein folding chaperone	GO_BiologicalProcess-EBI-UniProt-GOA-ACAP-ARAP_13.05.2021_00h00	0.00123446	0.00493784	0.00387735	0.00387735	[3]	Group3	5.40541	2	[CCT2, HSPA9]		CNOT7	0.800326	0.715372	0.681604	0.573298	1	0.536222	0.722965	0.622647	0.65731	0.595512	0.668404	0.694213	0.66948	0.756964	0.598197	-0.433131	0.574222	0.563516	0.610527	0.720337	0.617641	0.374777	0.646706	0.636495	0.660078	NA	0.756272	0.595856	0.470673	0.743777	NA	NA	NA	NA	NA
	GO:0051084	'de novo' posttranslational protein folding	GO_BiologicalProcess-EBI-UniProt-GOA-ACAP-ARAP_13.05.2021_00h00	0.0013711	0.00411329	0.00387735	0.00387735	[4]	Group3	5.12821	2	[CCT2, HSPA9]		EEF1A1	0.698761	0.720975	0.522078	0.527844	0.536222	1	0.702724	0.576861	0.751381	0.41609	0.532252	0.664153	0.772428	0.753708	0.575881	-0.403064	0.655563	0.391621	NA	0.644151	NA	0.33886	0.59647	0.633073	0.508765	0.520477	0.689682	0.425695	NA	0.591042	NA	NA	NA	NA	NA
	GO:0033750	ribosome localization	GO_BiologicalProcess-EBI-UniProt-GOA-ACAP-ARAP_13.05.2021_00h00	0.000198368	0.00178531	0.00353946	0.00707891	[4]	Group4	13.3333	2	[NPM1, XPO1]		ENSSSCG00000009746	0.811103	0.87253	0.649624	0.620758	0.722965	0.702724	1	0.625657	0.879609	0.637951	0.787914	0.809323	0.85049	0.843344	0.839085	-0.456387	0.81133	0.529664	0.626727	0.752788	0.599325	NA	0.717206	0.61727	0.695688	0.634283	0.840696	0.609186	0.555873	0.720308	0.157145	NA	NA	NA	NA
	GO:0010824	regulation of centrosome duplication	GO_BiologicalProcess-EBI-UniProt-GOA-ACAP-ARAP_13.05.2021_00h00	0.00215724	0.00215724	0.00353946	0.00707891	[4, 5, 6, 7, 10]	Group4	4.08163	2	[NPM1, XPO1]		ENSSSCG00000009772	0.739459	0.614769	0.565738	0.545113	0.622647	0.576861	0.625657	1	0.677009	0.488159	NA	0.605903	0.62652	0.698246	0.619249	-0.335117	0.607253	0.491787	0.423876	0.692941	0.614233	0.441128	0.653472	0.691033	0.652036	0.661006	0.716325	0.500673	0.356696	0.623181	0.157248	NA	NA	NA	NA
	GO:0071428	rRNA-containing ribonucleoprotein complex export from nucleus	GO_BiologicalProcess-EBI-UniProt-GOA-ACAP-ARAP_13.05.2021_00h00	0.000226509	0.00181207	0.00353946	0.00707891	[4, 5, 8, 9]	Group4	12.5	2	[NPM1, XPO1]		ENSSSCG00000016737	0.788345	0.814582	0.632133	0.632345	0.65731	0.751381	0.879609	0.677009	1	0.559633	0.682772	0.763207	0.83467	0.834929	0.787035	-0.473417	0.752469	0.479808	0.545618	0.716147	0.546258	NA	0.71354	0.647744	0.65148	0.639995	0.816687	0.55598	0.436474	0.685131	NA	NA	NA	NA	NA
	GO:0000054	ribosomal subunit export from nucleus	GO_BiologicalProcess-EBI-UniProt-GOA-ACAP-ARAP_13.05.2021_00h00	0.000198368	0.00178531	0.00353946	0.00707891	[4, 5, 6, 9, 10]	Group4	13.3333	2	[NPM1, XPO1]		ENSSSCG00000034572	0.62498	0.566762	0.546113	NA	0.595512	0.41609	0.637951	0.488159	0.559633	1	0.64507	0.600383	0.556804	0.620687	0.593511	-0.332861	0.521002	0.533399	0.534477	0.599811	0.561656	NA	0.536675	NA	0.554453	0.409008	0.647006	0.416526	0.48488	0.536452	NA	NA	NA	NA	0.241546
	GO:0000055	ribosomal large subunit export from nucleus	GO_BiologicalProcess-EBI-UniProt-GOA-ACAP-ARAP_13.05.2021_00h00	3.99498e-05	0.000439448	0.00353946	0.00707891	[5, 6, 7, 10, 11]	Group4	28.5714	2	[NPM1, XPO1]		HMGN1	0.604223	0.683661	0.588752	NA	0.668404	0.532252	0.787914	NA	0.682772	0.64507	1	0.621943	0.659675	0.704525	0.729298	-0.458097	NA	0.521958	0.665095	0.786324	0.427203	NA	0.596614	0.502629	0.559165	NA	0.69132	NA	0.471484	NA	NA	NA	NA	NA	NA
	GO:0000056	ribosomal small subunit export from nucleus	GO_BiologicalProcess-EBI-UniProt-GOA-ACAP-ARAP_13.05.2021_00h00	6.83666e-05	0.000683666	0.00353946	0.00707891	[5, 6, 7, 10, 11]	Group4	22.2222	2	[NPM1, XPO1]		HSPA9	0.822921	0.869034	0.567652	0.706755	0.694213	0.664153	0.809323	0.605903	0.763207	0.600383	0.621943	1	0.67083	0.767835	NA	-0.442368	0.693102	0.525207	0.539603	0.709288	0.549571	0.46099	0.588089	0.562218	0.703095	0.612942	0.837457	0.630954	0.435552	0.692288	NA	NA	NA	NA	NA
														IPO5	0.823093	0.747016	0.701322	0.588155	0.66948	0.772428	0.85049	0.62652	0.83467	0.556804	0.659675	0.67083	1	0.896287	0.826145	-0.431728	0.82359	0.48847	0.517601	0.691595	0.546613	NA	0.716313	0.690897	0.652853	0.637973	0.788673	0.497831	NA	0.720707	0.198604	NA	NA	NA	NA
														LRPPRC	0.88006	0.781628	0.722299	0.646521	0.756964	0.753708	0.843344	0.698246	0.834929	0.620687	0.704525	0.767835	0.896287	1	0.76982	-0.426848	0.761338	0.542785	0.566567	0.794616	0.569258	0.422175	0.750262	0.75459	0.700488	0.618067	0.855451	0.536388	NA	0.749586	0.190204	NA	NA	NA	NA
														MCM3	0.681208	0.651623	0.602103	NA	0.598197	0.575881	0.839085	0.619249	0.787035	0.593511	0.729298	NA	0.826145	0.76982	1	-0.36964	0.739829	0.482457	0.540471	0.65155	0.553482	NA	0.703186	0.548657	0.638434	0.593329	0.696987	0.469069	0.504699	0.560858	0.161954	NA	NA	NA	NA
														MCOLN1	-0.390244	-0.485739	-0.394799	-0.318282	-0.433131	-0.403064	-0.456387	-0.335117	-0.473417	-0.332861	-0.458097	-0.442368	-0.431728	-0.426848	-0.36964	1	-0.376604	NA	-0.400182	-0.392813	-0.320332	NA	-0.324245	-0.385944	-0.35282	-0.30039	-0.434898	-0.372445	NA	-0.338333	NA	NA	NA	-0.209814	NA
														MLEC	0.777964	0.721142	0.566816	0.604105	0.574222	0.655563	0.81133	0.607253	0.752469	0.521002	NA	0.693102	0.82359	0.761338	0.739829	-0.376604	1	0.500614	NA	0.604644	0.54121	NA	0.6557	0.605099	0.661761	0.745205	0.73554	0.471748	NA	0.672111	0.165297	NA	NA	NA	NA
														MRPS31	0.593855	0.492357	0.44646	NA	0.563516	0.391621	0.529664	0.491787	0.479808	0.533399	0.521958	0.525207	0.48847	0.542785	0.482457	NA	0.500614	1	0.41999	0.579369	0.403792	0.383278	0.493466	0.422911	0.531007	0.434467	0.596578	NA	NA	0.496625	NA	NA	NA	NA	NA
														NFYB	0.554363	0.575391	0.563412	0.400837	0.610527	NA	0.626727	0.423876	0.545618	0.534477	0.665095	0.539603	0.517601	0.566567	0.540471	-0.400182	NA	0.41999	1	0.552645	0.513512	NA	0.486001	0.393298	0.464789	NA	0.581049	0.484879	0.59899	0.538233	NA	NA	NA	NA	NA
														NPM1	0.775967	0.759439	0.642812	NA	0.720337	0.644151	0.752788	0.692941	0.716147	0.599811	0.786324	0.709288	0.691595	0.794616	0.65155	-0.392813	0.604644	0.579369	0.552645	1	0.491067	0.536874	0.675267	0.630564	0.677365	NA	0.772919	NA	NA	0.619108	NA	NA	NA	NA	NA
														PCYOX1	0.694021	0.548523	0.581776	0.521295	0.617641	NA	0.599325	0.614233	0.546258	0.561656	0.427203	0.549571	0.546613	0.569258	0.553482	-0.320332	0.54121	0.403792	0.513512	0.491067	1	NA	0.532782	0.504612	0.568575	0.525591	0.636937	0.591996	0.528894	0.670671	NA	NA	NA	NA	NA
														PUS7L	0.445525	0.4007	0.335177	0.30577	0.374777	0.33886	NA	0.441128	NA	NA	NA	0.46099	NA	0.422175	NA	NA	NA	0.383278	NA	0.536874	NA	1	0.373721	0.413322	0.411224	NA	0.415947	NA	NA	NA	NA	NA	NA	NA	NA
														RTRAF	0.733259	0.692759	0.598199	0.510461	0.646706	0.59647	0.717206	0.653472	0.71354	0.536675	0.596614	0.588089	0.716313	0.750262	0.703186	-0.324245	0.6557	0.493466	0.486001	0.675267	0.532782	0.373721	1	0.59086	0.609853	0.546492	0.690633	0.510077	0.391318	0.625762	NA	NA	NA	NA	NA
														SLC30A5	0.715475	0.59185	0.595215	0.512439	0.636495	0.633073	0.61727	0.691033	0.647744	NA	0.502629	0.562218	0.690897	0.75459	0.548657	-0.385944	0.605099	0.422911	0.393298	0.630564	0.504612	0.413322	0.59086	1	0.594241	0.536442	0.636244	0.507102	NA	0.573638	NA	NA	NA	NA	NA
														SRP54	0.766368	0.688586	0.596992	0.572057	0.660078	0.508765	0.695688	0.652036	0.65148	0.554453	0.559165	0.703095	0.652853	0.700488	0.638434	-0.35282	0.661761	0.531007	0.464789	0.677365	0.568575	0.411224	0.609853	0.594241	1	0.60626	0.711891	0.540586	0.429735	0.673933	0.158979	NA	NA	NA	NA
														SRPRA	0.665126	0.553577	0.463237	0.612003	NA	0.520477	0.634283	0.661006	0.639995	0.409008	NA	0.612942	0.637973	0.618067	0.593329	-0.30039	0.745205	0.434467	NA	NA	0.525591	NA	0.546492	0.536442	0.60626	1	0.656265	0.470299	NA	0.597598	0.199181	NA	NA	NA	NA
														STRAP	0.874622	0.833399	0.661314	0.691875	0.756272	0.689682	0.840696	0.716325	0.816687	0.647006	0.69132	0.837457	0.788673	0.855451	0.696987	-0.434898	0.73554	0.596578	0.581049	0.772919	0.636937	0.415947	0.690633	0.636244	0.711891	0.656265	1	0.559966	0.426615	0.765688	0.171864	NA	NA	NA	NA
														TMEM33	0.612506	0.64025	NA	0.630717	0.595856	0.425695	0.609186	0.500673	0.55598	0.416526	NA	0.630954	0.497831	0.536388	0.469069	-0.372445	0.471748	NA	0.484879	NA	0.591996	NA	0.510077	0.507102	0.540586	0.470299	0.559966	1	0.593056	0.543822	NA	NA	NA	NA	NA
														XPO1	0.413549	0.464294	0.420255	NA	0.470673	NA	0.555873	0.356696	0.436474	0.48488	0.471484	0.435552	NA	NA	0.504699	NA	NA	NA	0.59899	NA	0.528894	NA	0.391318	NA	0.429735	NA	0.426615	0.593056	1	0.420538	NA	-0.239684	NA	NA	0.268237
														YWHAB	0.844189	0.697599	0.698608	0.628082	0.743777	0.591042	0.720308	0.623181	0.685131	0.536452	NA	0.692288	0.720707	0.749586	0.560858	-0.338333	0.672111	0.496625	0.538233	0.619108	0.670671	NA	0.625762	0.573638	0.673933	0.597598	0.765688	0.543822	0.420538	1	0.160901	NA	NA	NA	NA
														MON	NA	NA	NA	0.161409	NA	NA	0.157145	0.157248	NA	NA	NA	NA	0.198604	0.190204	0.161954	NA	0.165297	NA	NA	NA	NA	NA	NA	NA	0.158979	0.199181	0.171864	NA	NA	0.160901	1	NA	NA	NA	NA
														Bcells_PBMC	NA	NA	NA	NA	NA	NA	NA	NA	NA	NA	NA	NA	NA	NA	NA	NA	NA	NA	NA	NA	NA	NA	NA	NA	NA	NA	NA	NA	-0.239684	NA	NA	1	NA	NA	-0.578411
														CD4	NA	NA	NA	NA	NA	NA	NA	NA	NA	NA	NA	NA	NA	NA	NA	NA	NA	NA	NA	NA	NA	NA	NA	NA	NA	NA	NA	NA	NA	NA	NA	NA	1	NA	NA
														CD4CD8	NA	NA	NA	NA	NA	NA	NA	NA	NA	NA	NA	NA	NA	NA	NA	-0.209814	NA	NA	NA	NA	NA	NA	NA	NA	NA	NA	NA	NA	NA	NA	NA	NA	NA	1	NA
														CD8	NA	NA	NA	NA	NA	NA	NA	NA	NA	0.241546	NA	NA	NA	NA	NA	NA	NA	NA	NA	NA	NA	NA	NA	NA	NA	NA	NA	NA	0.268237	NA	NA	-0.578411	NA	NA	1
														CORT_hair	0.130091	NA	NA	0.150216	NA	NA	NA	0.128392	NA	NA	NA	NA	NA	NA	NA	NA	NA	NA	NA	0.115134	0.145544	NA	0.130413	NA	0.111892	NA	0.16036	NA	NA	NA	NA	NA	NA	NA	NA
														CRP	NA	NA	NA	NA	NA	NA	NA	NA	NA	NA	NA	NA	NA	NA	NA	NA	NA	NA	NA	NA	NA	NA	NA	NA	NA	NA	NA	NA	NA	NA	NA	NA	NA	NA	NA
														CTL_PBMC	NA	NA	NA	NA	NA	NA	NA	NA	NA	0.247297	NA	NA	NA	NA	NA	NA	NA	NA	NA	NA	NA	NA	NA	NA	NA	NA	NA	NA	0.260235	NA	NA	-0.604305	NA	-0.716035	0.926999
														EOS	NA	NA	NA	NA	NA	NA	NA	NA	NA	NA	NA	NA	NA	NA	NA	NA	NA	NA	NA	NA	NA	NA	NA	NA	NA	NA	NA	NA	NA	NA	0.436999	NA	NA	NA	NA
														ERY	NA	NA	NA	NA	NA	NA	NA	NA	NA	NA	NA	NA	NA	NA	NA	NA	NA	NA	NA	NA	NA	NA	NA	NA	NA	NA	NA	NA	NA	NA	NA	-0.187108	NA	-0.18731	0.216848
														gdT	NA	NA	NA	NA	NA	NA	NA	-0.185662	NA	NA	NA	NA	NA	NA	-0.156909	NA	NA	NA	NA	NA	NA	NA	NA	NA	NA	NA	NA	-0.147674	-0.225411	NA	NA	NA	NA	NA	NA
														GRANU_phago	NA	NA	NA	NA	NA	NA	NA	NA	NA	NA	NA	NA	NA	NA	NA	NA	NA	NA	NA	NA	NA	NA	NA	NA	NA	NA	NA	NA	NA	NA	NA	NA	NA	NA	NA
														GRANUFITC	NA	NA	NA	NA	NA	NA	NA	NA	NA	NA	NA	NA	NA	NA	NA	NA	NA	NA	NA	NA	NA	NA	NA	NA	NA	NA	NA	NA	NA	NA	NA	NA	NA	NA	NA
														HAPTO	NA	NA	NA	NA	NA	NA	NA	NA	NA	NA	-0.185183	NA	NA	NA	NA	NA	NA	NA	NA	NA	NA	NA	NA	NA	NA	NA	NA	NA	NA	NA	0.213275	NA	-0.145575	NA	NA
														HEMOGLOBINA	NA	NA	NA	NA	NA	NA	NA	NA	NA	NA	0.199163	NA	NA	NA	NA	NA	NA	NA	0.232171	NA	NA	NA	0.216872	NA	NA	NA	NA	NA	NA	NA	NA	NA	NA	NA	0.248036
														HMTCRIT	NA	NA	0.183751	NA	0.20899	NA	NA	NA	NA	NA	0.203328	NA	0.185232	NA	0.202936	NA	NA	NA	0.248204	NA	0.190199	NA	0.227587	NA	NA	NA	NA	NA	NA	NA	NA	-0.214931	NA	NA	0.269301
														IgA	NA	NA	NA	NA	NA	NA	NA	NA	NA	NA	NA	NA	NA	NA	NA	NA	NA	NA	NA	NA	NA	NA	NA	NA	NA	NA	NA	NA	NA	NA	NA	NA	NA	NA	NA
														IgAsal	NA	NA	-0.148479	NA	NA	NA	NA	NA	NA	NA	NA	NA	NA	NA	NA	NA	NA	NA	NA	NA	NA	NA	NA	NA	NA	NA	NA	NA	NA	NA	NA	NA	NA	NA	NA
														IgG	NA	0.157669	NA	NA	NA	0.161106	NA	NA	0.193672	NA	NA	NA	NA	NA	NA	-0.208136	0.172837	NA	NA	NA	NA	NA	NA	NA	NA	0.186293	NA	NA	NA	NA	NA	NA	NA	NA	NA
														IgM	NA	NA	NA	NA	NA	0.145639	NA	NA	NA	NA	NA	0.138816	NA	NA	NA	NA	0.199181	NA	NA	NA	NA	NA	NA	NA	NA	0.178431	NA	NA	NA	NA	NA	NA	NA	NA	NA
														LEU	NA	0.158769	NA	NA	NA	NA	0.194371	0.155497	NA	NA	NA	NA	NA	0.215368	NA	NA	0.172722	NA	0.201546	NA	NA	NA	NA	NA	0.17931	0.194181	0.176615	NA	0.191726	0.19055	0.775991	NA	NA	NA	NA
														LYM	NA	NA	0.326287	NA	0.264727	NA	0.2497	NA	NA	NA	0.259892	NA	0.31232	0.283808	0.259314	NA	0.222355	NA	0.263755	0.228012	0.248665	NA	0.281383	0.212147	NA	NA	NA	NA	0.239601	0.252945	0.66795	NA	NA	-0.177897	NA
														LYMFITC	NA	NA	NA	NA	NA	NA	NA	NA	NA	NA	NA	NA	NA	NA	NA	NA	NA	NA	NA	NA	NA	NA	NA	NA	NA	NA	NA	NA	NA	NA	NA	NA	NA	NA	-0.25206
														LYMPH_phago	NA	NA	NA	NA	NA	NA	NA	NA	NA	NA	NA	NA	NA	NA	NA	NA	NA	NA	NA	NA	-0.214337	NA	NA	NA	NA	NA	NA	NA	NA	NA	NA	0.318645	NA	NA	-0.351353
														MCH	NA	NA	NA	NA	NA	NA	NA	NA	NA	NA	NA	NA	NA	NA	NA	NA	NA	NA	NA	NA	NA	NA	NA	NA	NA	NA	NA	NA	NA	NA	NA	NA	NA	NA	NA
														MCHC	NA	NA	NA	-0.101713	NA	NA	NA	NA	NA	NA	NA	NA	NA	NA	NA	NA	NA	NA	NA	NA	NA	NA	NA	NA	NA	NA	NA	-0.110579	NA	NA	NA	0.201175	NA	NA	NA
														MCV	NA	NA	NA	NA	NA	NA	NA	NA	NA	NA	NA	NA	NA	NA	NA	NA	NA	NA	NA	NA	NA	NA	NA	NA	NA	NA	NA	NA	NA	NA	NA	NA	NA	NA	NA
														Memory_PBMC	NA	NA	NA	NA	NA	NA	NA	NA	NA	NA	NA	NA	NA	NA	NA	NA	NA	NA	NA	NA	NA	NA	NA	NA	NA	NA	NA	NA	NA	NA	NA	NA	0.933659	NA	0.528394
														MONO_phago	NA	NA	NA	NA	NA	NA	NA	NA	NA	NA	NA	NA	NA	NA	NA	NA	NA	NA	NA	NA	NA	NA	NA	NA	NA	NA	NA	NA	NA	NA	NA	NA	NA	NA	-0.266092
														Monocytes_parent	NA	NA	NA	NA	NA	NA	NA	NA	NA	NA	NA	NA	NA	NA	NA	NA	NA	NA	NA	NA	NA	NA	NA	NA	NA	NA	NA	NA	NA	NA	0.208552	NA	NA	NA	-0.284284
														MONOFITC	NA	NA	NA	NA	NA	NA	NA	NA	NA	NA	NA	NA	NA	NA	NA	NA	NA	NA	NA	NA	NA	NA	NA	NA	NA	NA	NA	NA	NA	NA	NA	NA	NA	NA	NA
														NaiveTcells_PBMC	NA	NA	NA	NA	NA	NA	NA	-0.151303	NA	-0.187237	NA	NA	NA	NA	NA	NA	NA	NA	NA	NA	NA	NA	NA	NA	NA	-0.161383	NA	NA	NA	NA	NA	NA	NA	0.39591	NA
														NEU	NA	NA	NA	NA	NA	NA	NA	NA	NA	NA	NA	NA	NA	NA	NA	NA	NA	NA	NA	NA	NA	NA	NA	NA	NA	0.153456	NA	NA	NA	NA	0.555923	NA	-0.136863	NA	NA
														NK_events	NA	NA	NA	NA	NA	NA	NA	NA	NA	NA	NA	NA	NA	NA	NA	NA	NA	NA	NA	NA	0.218685	NA	NA	NA	NA	NA	NA	NA	NA	NA	NA	NA	NA	-0.483785	0.368572
														NK_PBMCs	NA	NA	NA	NA	NA	NA	NA	NA	NA	NA	NA	NA	NA	NA	NA	NA	NA	NA	NA	NA	0.199118	NA	NA	NA	NA	NA	NA	NA	NA	NA	NA	-0.503941	NA	-0.501819	0.406039
														NO_serum	NA	NA	NA	NA	NA	NA	NA	NA	0.110645	NA	NA	NA	NA	NA	NA	NA	NA	NA	NA	NA	NA	NA	NA	NA	NA	NA	NA	NA	NA	NA	NA	NA	NA	NA	NA
														PHAGO	NA	NA	NA	NA	-0.259112	NA	NA	NA	NA	NA	NA	NA	NA	NA	NA	NA	NA	NA	NA	NA	-0.3154	NA	NA	NA	NA	NA	NA	NA	NA	-0.213683	NA	0.216357	NA	0.206636	-0.288754
														PhagoFITC	NA	NA	NA	NA	NA	NA	NA	NA	NA	NA	NA	NA	NA	NA	NA	NA	NA	NA	NA	NA	NA	NA	NA	NA	NA	NA	NA	NA	NA	NA	NA	NA	NA	NA	NA
														PLA	NA	NA	NA	NA	NA	NA	NA	NA	NA	NA	NA	NA	NA	NA	NA	NA	NA	NA	NA	NA	NA	NA	NA	NA	NA	NA	NA	NA	NA	NA	NA	NA	NA	NA	NA
														rNeuLym	NA	NA	-0.33241	NA	-0.240883	NA	NA	NA	NA	NA	-0.237838	NA	NA	NA	-0.224661	NA	NA	NA	NA	-0.24487	-0.216123	NA	-0.252306	NA	NA	NA	NA	NA	NA	NA	NA	NA	NA	NA	NA
														Tcells_PBMC	NA	NA	NA	NA	NA	NA	NA	NA	NA	NA	NA	NA	NA	NA	NA	NA	NA	NA	NA	NA	NA	NA	NA	NA	NA	NA	NA	NA	NA	NA	NA	-0.547035	0.382088	NA	NA
														Thcells_PBMC	NA	NA	NA	NA	NA	NA	NA	NA	NA	NA	NA	NA	NA	NA	NA	-0.189569	NA	NA	NA	NA	NA	NA	NA	NA	NA	NA	NA	NA	NA	NA	NA	NA	0.739446	0.773852	NA
															-1	-0.9	-0.8	-0.7	-0.6	-0.5	-0.4	-0.3	-0.2	-0.1	0	0.1	0.2	0.3	0.4	0.5	0.6	0.7	0.8	0.9	1
[truncated: 37 more columns]
