# Supplementary material for: Unveiling regulatory variants in the blood transcriptome and their association with immunity traits in pigs
Source: Front Immunol. 2025 Jun 5;16:1582982. doi: 10.3389/fimmu.2025.1582982 (PMC12177557; doi:10.3389/fimmu.2025.1582982)
Supplement: Supplementary file 5 [file Table4.xlsx]

## Sheet: Hoja1
Table S4. FIMO results for immunorelated transcription factors binding sites overlapping with candidate variants
Trait							A1					A2
	Var	motif_id	motif_alt_id	start	stop	strand	allele	score	p-value	q-value	matched_sequence	allele	score	p-value	q-value	matched_sequence
Memory T cells % PBMCs	rs327287009	MA0850.1	FOXP3	45	51	+	A	8.36111	0.00072	0.505	ATAAGCA	G	NA	NA	NA	NA
Memory T cells % PBMCs	rs327287009	MA1483.3	ELF2	47	56	+	A	NA	NA	NA	NA	G	13.5429	1.6e-05	0.14	AAGCGGAAGT
Memory T cells % PBMCs	rs327287009	MA0641.1	ELF4	46	57	+	A	NA	NA	NA	NA	G	11.2131	2.82e-05	0.238	TAAGCGGAAGTT
Memory T cells % PBMCs	rs327287009	MA0475.3	FLI1	48	56	+	A	NA	NA	NA	NA	G	11.5333	5.91e-05	0.272	AGCGGAAGT
Memory T cells % PBMCs	rs327287009	MA0750.3	ZBTB7A	49	57	+	A	NA	NA	NA	NA	G	9.80488	0.000147	0.197	GCGGAAGTT
Memory T cells % PBMCs	rs327287009	MA0473.4	ELF1	49	57	+	A	NA	NA	NA	NA	G	6.72358	0.000594	0.318	GCGGAAGTT
Memory T cells % PBMCs	rs327287009	MA0062.4	GABPA	48	57	-	A	NA	NA	NA	NA	G	8.12857	0.000358	0.252	AACTTCCGCT
Memory T cells % PBMCs	rs321672514	MA0071.1	RORA	44	53	-	A	NA	NA	NA	NA	G	3.18367	0.000845	0.4	TACTAAGTCA
Memory T cells % PBMCs	rs321672514	MA0072.2	RORA	44	54	-	A	NA	NA	NA	NA	G	-3.23596	0.000864	1	ATACTAAGTCA
Memory T cells % PBMCs	rs1113630513	MA0638.2	CREB3	46	57	+	C	4.66667	0.000462	0.444	TTTCACTTCATT	T	NA	NA	NA	NA
Memory T cells % PBMCs	rs1113630513	MA0772.2	IRF7	44	56	-	C	1.22581	0.000843	1	ATGAAGTGAAAAC	T	NA	NA	NA	NA
Memory T cells % PBMCs	rs1113630513	MA1418.2	IRF3	44	60	-	C	-4.57317	0.00075	0.871	GACAATGAAGTGAAAAC	T	3.96341	6.72e-05	0.547	GACAATGAAATGAAAAC
Memory T cells % PBMCs	rs1113630513	MA1418.2	IRF3	38	54	-	C	-5.0122	0.000838	0.871	GAAGTGAAAACCGGCAG	T	1.32927	0.00015	0.609	GAAATGAAAACCGGCAG
Memory T cells % PBMCs	rs1113630513	MA0051.2	IRF2	46	61	-	C	NA	NA	NA	NA	T	2.04587	0.000184	1	CGACAATGAAATGAAA
Memory T cells % PBMCs	rs1113630513	MA1419.2	IRF4	42	55	-	C	NA	NA	NA	NA	T	-10.0303	0.000823	1	TGAAATGAAAACCG
Memory T cells % PBMCs	rs1113630513	MA0653.1	IRF9	43	57	-	C	NA	NA	NA	NA	T	-15.2909	0.000827	1	AATGAAATGAAAACC
Memory T cells % PBMCs	rs1113630513	MA1418.2	IRF3	50	66	-	C	NA	NA	NA	NA	T	-5.09756	0.000856	0.871	TATAGCGACAATGAAAT
Helper T cells % PBMCs	rs329506333	MA0672.2	NKX2-3	48	55	+	C	10.1837	0.000244	1	GCACTTGG	G	NA	NA	NA	NA
Helper T cells % PBMCs	rs329506333	MA0147.4	MYC	48	55	-	C	8.25203	0.000344	0.445	CCAAGTGC	G	NA	NA	NA	NA
Helper T cells % PBMCs	rs329506333	MA0100.4	MYB	49	54	-	C	NA	NA	NA	NA	G	11.8197	0.000237	0.263	CAACTG
Helper T cells % PBMCs	rs329506333	MA1491.3	GLI3	51	65	-	C	NA	NA	NA	NA	G	-0.576923	0.000111	0.286	AGGCCACAAACCAAC
Helper T cells % PBMCs	rs329506333	MA0522.4	TCF3	48	54	-	C	NA	NA	NA	NA	G	6.69504	0.000923	0.371	CAACTGC
Helper T cells % PBMCs	rs330982811	MA0729.1	RARA	45	62	-	G	-16.7273	0.000244	0.176	AAGGGAGAAAGGAGAAGG	T	NA	NA	NA	NA
Helper T cells % PBMCs	rs330982811	MA1418.2	IRF3	41	57	-	G	-4.28049	0.000697	0.871	AGAAAGGAGAAGGATTA	T	NA	NA	NA	NA
Helper T cells % PBMCs	rs320339342	MA1104.3	GATA6	47	54	+	A	9.76423	0.000215	0.648	TATTATCT	G	NA	NA	NA	NA
Helper T cells % PBMCs	rs320339342	MA0488.2	JUN	48	57	+	A	4.28571	0.000331	0.972	ATTATCTCAT	G	NA	NA	NA	NA
Helper T cells % PBMCs	rs320339342	MA0036.4	GATA2	48	54	+	A	8.82653	0.000431	0.786	ATTATCT	G	NA	NA	NA	NA
Helper T cells % PBMCs	rs320339342	MA0489.3	Jun	50	57	+	A	NA	NA	NA	NA	G	8.55319	0.000279	0.568	TGTCTCAT
Helper T cells % PBMCs	rs320339342	MA1120.2	SOX13	46	52	-	A	NA	NA	NA	NA	G	7.50806	0.000592	1	ACAATAC
Helper T cells % PBMCs	rs320339342	MA1636.2	CEBPG	48	57	-	A	NA	NA	NA	NA	G	6.36697	0.000635	1	ATGAGACAAT
Helper T cells % PBMCs	rs320339342	MA0652.2	IRF8	50	62	-	A	NA	NA	NA	NA	G	-15.1731	0.000653	1	TTAAAATGAGACA
Helper T cells % PBMCs	rs320339342	MA0032.2	FOXC1	46	56	-	A	NA	NA	NA	NA	G	6.84	0.000786	1	TGAGACAATAC
Helper T cells % PBMCs	rs320339342	MA0835.3	BATF3	50	56	+	A	NA	NA	NA	NA	G	6.4955	0.000973	0.467	TGTCTCA
Helper T cells % PBMCs	rs320339342	MA0867.3	SOX4	46	53	-	A	NA	NA	NA	NA	G	6.92308	0.000808	0.6	GACAATAC
Helper T cells % PBMCs	rs340213966	MA0039.5	KLF4	44	51	-	G	10.6636	0.0001	0.0873	CCTCACCC	T	NA	NA	NA	NA
Helper T cells % PBMCs	rs340213966	MA1515.2	KLF2	44	51	-	G	8.8	0.000379	0.219	CCTCACCC	T	NA	NA	NA	NA
Helper T cells % PBMCs	rs340213966	MA1654.2	ZNF16	49	69	+	G	-5.24194	0.000943	0.325	AGGAGGGAAAAACTCCAGGAC	T	-3.35484	0.000569	0.266	AGTAGGGAAAAACTCCAGGAC
Helper T cells % PBMCs	rs340213966	MA1531.2	NR1D1	44	57	+	G	NA	NA	NA	NA	T	-3.78846	0.00098	0.726	GGGTGAGTAGGGAA
Helper T cells % PBMCs	rs319237927	MA0522.4	TCF3	51	57	+	C	8.68794	0.000337	0.359	CACCTGT	T	NA	NA	NA	NA
Helper T cells % PBMCs	rs319237927	MA0103.4	ZEB1	51	56	+	C	12.0408	0.000195	0.348	CACCTG	T	6.89796	0.000787	0.585	TACCTG
Helper T cells % PBMCs	rs319237927	MA0147.4	MYC	50	57	+	C	7.34959	0.000555	0.445	CCACCTGT	T	NA	NA	NA	NA
Helper T cells % PBMCs	rs328915079	MA1531.2	NR1D1	42	55	+	G	-1.78846	0.00062	0.505	GGTCCAAGAGGCCA	T	NA	NA	NA	NA
Helper T cells % PBMCs	rs328915079	MA0729.1	RARA	41	58	+	G	-9.43939	6.42e-05	0.103	AGGTCCAAGAGGCCATGT	T	-19.2576	0.000374	0.214	AGGTCCAAGATGCCATGT
Helper T cells % PBMCs	rs324370375	MA0033.2	FOXL1	48	54	+	A	9.35714	0.000338	0.884	GTCAACA	G	NA	NA	NA	NA
Helper T cells % PBMCs	rs324370375	MA0481.4	FOXP1	48	54	+	A	7.66207	0.000658	0.959	GTCAACA	G	NA	NA	NA	NA
Helper T cells % PBMCs	rs324370375	MA0071.1	RORA	42	51	+	A	7.93878	0.00025	0.25	GTTGGGGTCA	G	NA	NA	NA	NA
Helper T cells % PBMCs	rs324370375	MA0729.1	RARA	45	62	+	A	-19.1212	0.000366	0.214	GGGGTCAACAGGAGGAGC	G	NA	NA	NA	NA
Helper T cells % PBMCs	rs324370375	MA0730.1	RARA	46	62	+	A	-2.4918	0.000328	0.517	GGGTCAACAGGAGGAGC	G	NA	NA	NA	NA
Helper T cells % PBMCs	rs324370375	MA1531.2	NR1D1	46	59	+	A	1.38462	0.000282	0.392	GGGTCAACAGGAGG	G	NA	NA	NA	NA
Helper T cells % PBMCs	rs335067319	MA0732.2	EGR3	49	59	-	C	-0.706897	0.000541	0.308	ACTCCCCCGAC	T	NA	NA	NA	NA
Helper T cells % PBMCs	rs335067319	MA0657.2	KLF13	47	63	-	C	-2.41818	0.000428	0.854	CAGCACTCCCCCGACTG	T	-1.18182	0.00032	0.852	CAGCACTCCCCCAACTG
Helper T cells % PBMCs	rs335067319	MA0100.4	MYB	47	52	-	C	6.85246	0.000821	0.664	CGACTG	T	11.8197	0.000237	0.263	CAACTG
Helper T cells % PBMCs	rs332294508	MA0800.2	EOMES	51	59	-	C	5.86585	0.000993	0.627	AAGTGTCAG	T	8.84146	0.000262	0.463	AAGTGTCAA
Helper T cells % PBMCs	rs332294508	MA0690.3	TBX21	51	60	+	C	NA	NA	NA	NA	T	8.27273	0.00025	0.24	TTGACACTTC
Helper T cells % PBMCs	rs332294508	MA0032.2	FOXC1	48	58	-	C	NA	NA	NA	NA	T	8.78	0.000324	1	AGTGTCAATAG
Helper T cells % PBMCs	rs332294508	MA0033.2	FOXL1	49	55	-	C	NA	NA	NA	NA	T	7.26786	0.000855	0.974	GTCAATA
Helper T cells % PBMCs	rs341361092	MA0147.4	MYC	51	58	+	C	7.02439	0.00066	0.445	CCACCTGA	T	NA	NA	NA	NA
Helper T cells % PBMCs	rs341361092	MA1474.2	CREB3L4	50	59	+	C	6.78182	0.000825	0.667	TCCACCTGAC	T	NA	NA	NA	NA
Helper T cells % PBMCs	rs341361092	MA1714.2	ZNF675	44	62	-	C	6.82222	0.000217	0.244	GAAGTCAGGTGGAAAAAGG	T	9.45556	6.66e-05	0.196	GAAGTCAGGTGAAAAAAGG
Helper T cells % PBMCs	rs341361092	MA1714.2	ZNF675	35	53	-	C	3.32222	0.000866	0.378	TGGAAAAAGGGCAAGAATT	T	3.7	0.000753	0.358	TGAAAAAAGGGCAAGAATT
Helper T cells % PBMCs	rs341361092	MA0730.1	RARA	40	56	-	C	NA	NA	NA	NA	T	-2.13115	0.000299	0.517	AGGTGAAAAAAGGGCAA
Helper T cells % PBMCs	rs341361092	MA0620.4	MITF	50	59	+	C	NA	NA	NA	NA	T	7.50459	0.000379	0.207	TTCACCTGAC
Helper T cells % PBMCs	rs341361092	MA0620.4	MITF	50	59	-	C	NA	NA	NA	NA	T	7.50459	0.000379	0.207	GTCAGGTGAA
Helper T cells % PBMCs	rs341361092	MA0831.3	TFE3	50	59	+	C	NA	NA	NA	NA	T	-0.0816327	0.000907	0.439	TTCACCTGAC
Helper T cells % PBMCs	rs341361092	MA0831.3	TFE3	50	59	-	C	NA	NA	NA	NA	T	-0.265306	0.000964	0.441	GTCAGGTGAA
Helper T cells % PBMCs	rs345903117	MA0039.5	KLF4	46	53	+	C	10.8818	7.24e-05	0.0869	ACCCACCC	T	NA	NA	NA	NA
Helper T cells % PBMCs	rs345903117	MA0730.1	RARA	48	64	-	C	2.27869	8.91e-05	0.454	GGGTGACGTGAGGGTGG	T	NA	NA	NA	NA
Helper T cells % PBMCs	rs345903117	MA1511.2	KLF10	46	54	-	C	7.03371	0.000221	0.147	AGGGTGGGT	T	NA	NA	NA	NA
Helper T cells % PBMCs	rs345903117	MA1515.2	KLF2	46	53	+	C	9.54545	0.000229	0.187	ACCCACCC	T	NA	NA	NA	NA
Helper T cells % PBMCs	rs345903117	MA0746.3	SP3	45	55	+	C	6.36538	0.000251	0.233	AACCCACCCTC	T	NA	NA	NA	NA
Helper T cells % PBMCs	rs345903117	MA0694.2	ZBTB7B	45	54	+	C	4.34483	0.000553	0.304	AACCCACCCT	T	NA	NA	NA	NA
Helper T cells % PBMCs	rs345903117	MA0732.2	EGR3	48	58	+	C	-1.48276	0.000659	0.308	CCACCCTCACG	T	NA	NA	NA	NA
Helper T cells % PBMCs	rs345903117	MA1951.2	FOS	51	63	-	C	6.94828	0.000147	0.32	GGTGACGTGAGGG	T	6.74138	0.000159	0.32	GGTGACGTGAGGA
Helper T cells % PBMCs	rs707038723	MA1106.2	HIF1A	48	53	-	C	7.44262	0.000864	1	ACGTCC	T	NA	NA	NA	NA
Helper T cells % PBMCs	rs707038723	MA0750.3	ZBTB7A	46	54	+	C	9.07317	0.000208	0.197	CCGGACGTC	T	8.68293	0.000275	0.204	CCGGATGTC
Helper T cells % PBMCs	rs707038723	MA0641.1	ELF4	43	54	+	C	1.03279	0.000938	0.44	GGGCCGGACGTC	T	NA	NA	NA	NA
Helper T cells % PBMCs	rs707038723	MA0098.4	ETS1	45	53	+	C	5.74545	0.000835	0.565	GCCGGACGT	T	12.1273	4.17e-05	0.18	GCCGGATGT
Helper T cells % PBMCs	rs81498129	MA1491.3	GLI3	41	55	+	A	-9.84615	0.000851	0.387	GGGCCTCCCTAGGCT	G	NA	NA	NA	NA
Helper T cells % PBMCs	rs81498129	MA1654.2	ZNF16	42	62	-	A	-0.516129	0.000253	0.266	GCTGAGCAGCCTAGGGAGGCC	G	1.83871	0.000123	0.266	GCTGAGCAGCCCAGGGAGGCC
Helper T cells % PBMCs	rs81498129	MA1654.2	ZNF16	33	53	-	A	-1.53226	0.00034	0.266	CCTAGGGAGGCCCCGTGTGAG	G	-4.1129	0.000699	0.294	CCCAGGGAGGCCCCGTGTGAG
Helper T cells % PBMCs	rs81498129	MA1654.2	ZNF16	42	62	-	A	1.83871	0.000123	0.266	GCTGAGCAGCCCAGGGAGGCC	G	1.83871	0.000123	0.266	GCTGAGCAGCCCAGGGAGGCC
Helper T cells % PBMCs	rs81498129	MA1654.2	ZNF16	33	53	-	A	-4.1129	0.000699	0.294	CCCAGGGAGGCCCCGTGTGAG	G	-4.1129	0.000699	0.294	CCCAGGGAGGCCCCGTGTGAG
Helper T cells % PBMCs	rs340972582	MA0071.1	RORA	48	57	+	A	4.65306	0.000424	0.31	ATAAAGGACA	C	NA	NA	NA	NA
Helper T cells % PBMCs	rs340972582	MA1151.2	RORC	48	57	+	A	7.08182	0.000915	0.489	ATACAGGACA	C	7.08182	0.000915	0.489	ATACAGGACA
Helper T cells % PBMCs	rs340972582	MA1474.2	CREB3L4	92	101	+	A	NA	NA	NA	NA	C	11.2364	5.76e-05	0.233	TCCACATCAC
Helper T cells % PBMCs	rs340972582	MA0066.2	PPARG	62	80	+	A	NA	NA	NA	NA	C	4.64444	0.000171	0.237	TGGGGCCAGAAGCCTAAGT
Helper T cells % PBMCs	rs340972582	MA0729.1	RARA	63	80	+	A	NA	NA	NA	NA	C	-21.3636	0.000527	0.248	GGGGCCAGAAGCCTAAGT
Helper T cells % PBMCs	rs340972582	MA0497.2	MEF2C	1	11	-	A	NA	NA	NA	NA	C	6.35593	0.000669	0.73	CTATAAAAAGG
Helper T cells % PBMCs	rs340972582	MA0750.3	ZBTB7A	67	75	+	A	NA	NA	NA	NA	C	6.46341	0.000824	0.268	CCAGAAGCC
Helper T cells % PBMCs	rs340972582	MA0684.3	RUNX3	10	17	+	A	NA	NA	NA	NA	C	6.47518	0.000904	0.67	AGCCTCAG
Helper T cells % PBMCs	rs337569046	MA0488.2	JUN	44	53	+	C	0.612245	0.000551	1	CTGAGCACAC	G	NA	NA	NA	NA
Helper T cells % PBMCs	rs337569046	MA1474.2	CREB3L4	51	60	+	C	NA	NA	NA	NA	G	9.07273	0.000238	0.27	GACACATCAG
Helper T cells % PBMCs	rs337569046	MA0844.2	XBP1	51	61	+	C	NA	NA	NA	NA	G	7	0.000238	0.396	GACACATCAGA
Helper T cells % PBMCs	rs337569046	MA0638.2	CREB3	50	61	+	C	NA	NA	NA	NA	G	4.07576	0.000563	0.487	AGACACATCAGA
Helper T cells % PBMCs	rs318655915	MA0729.1	RARA	34	51	-	C	-20.4242	0.000453	0.242	GGGTTGAGAACTTCCAGC	T	-21.7424	0.00056	0.249	AGGTTGAGAACTTCCAGC
Helper T cells % PBMCs	rs318655915	MA0522.4	TCF3	47	53	+	C	NA	NA	NA	NA	T	7.26241	0.000826	0.371	AACCTGC
