# Supplementary material for: Unveiling regulatory variants in the blood transcriptome and their association with immunity traits in pigs
Source: Front Immunol. 2025 Jun 5;16:1582982. doi: 10.3389/fimmu.2025.1582982 (PMC12177557; doi:10.3389/fimmu.2025.1582982)
Supplement: Supplementary file 6 [file Table5.xlsx]

## Sheet: Hoja1
Table S5. Commonly regulated genes in blood between the present study, those identified for blood by the FarmGtex consortium, and those detected by Crespo-Piazuelo et al. in liver, duodenum and muscle.
Transcrit	Gene name	Human Ortholog	Regulatory function	Found in FarmGtex	Found in liver	Found in Duodenum	Found in muscle
ENSSSCG00000000014	FAM118A	FAM118A	none	YES	YES	YES	YES
ENSSSCG00000000018	KIAA0930	KIAA0930	none	YES	NO	NO	YES
ENSSSCG00000000021	ARHGAP8	ARHGAP8	none	YES	YES	NO	NO
ENSSSCG00000000025	PARVG	PARVG	none	YES	YES	NO	NO
ENSSSCG00000000031	MCAT	MCAT	none	YES	YES	YES	YES
ENSSSCG00000000035	TTLL1	TTLL1	none	NO	YES	NO	YES
ENSSSCG00000000040	SEPTIN3	SEPTIN3	none	YES	NO	YES	NO
ENSSSCG00000000046	CYP2D6	CYP2D6	none	YES	YES	NO	NO
ENSSSCG00000000050	NAGA	NAGA	none	YES	YES	YES	YES
ENSSSCG00000000061	PMM1	PMM1	none	YES	YES	YES	YES
ENSSSCG00000000062	CSDC2	CSDC2	Transcription factor	YES	NO	NO	NO
ENSSSCG00000000063	POLR3H	POLR3H	none	YES	YES	NO	YES
ENSSSCG00000000066	L3MBTL2	L3MBTL2	Transcription Co-factor	YES	NO	NO	NO
ENSSSCG00000000075	MRTFA	MRTFA	Transcription Co-factor	NO	NO	NO	NO
ENSSSCG00000000077	ADSL	ADSL	none	YES	NO	YES	YES
ENSSSCG00000000079	FAM83F	FAM83F	none	YES	YES	NO	NO
ENSSSCG00000000087	TAB1	TAB1	Transcription Co-factor	NO	NO	YES	YES
ENSSSCG00000000097	TOMM22	TOMM22	none	NO	NO	NO	NO
ENSSSCG00000000108	TMEM184B	TMEM184B	none	NO	YES	NO	NO
ENSSSCG00000000136	CSF2RB	CSF2RB	none	YES	NO	NO	NO
ENSSSCG00000000139	IFT27	IFT27	none	NO	NO	YES	YES
ENSSSCG00000000141	EIF3D	EIF3D	none	YES	YES	YES	NO
ENSSSCG00000000142	FOXRED2	FOXRED2	none	NO	YES	YES	YES
ENSSSCG00000000158	RTCB	RTCB	none	YES	NO	NO	NO
ENSSSCG00000000160	PRDM4	PRDM4	Transcription factor	YES	NO	NO	YES
ENSSSCG00000000161	PWP1	PWP1	none	YES	NO	NO	YES
ENSSSCG00000000162	ABTB3	ABTB3	none	YES	NO	YES	YES
ENSSSCG00000000171	CKAP4	CKAP4	none	YES	NO	NO	NO
ENSSSCG00000000240	KRT85	KRT85	none	YES	NO	NO	NO
ENSSSCG00000000265	ESPL1	ESPL1	none	YES	NO	NO	NO
ENSSSCG00000000271	AMHR2	AMHR2	none	YES	NO	NO	NO
ENSSSCG00000000273	PRR13	PRR13	none	NO	YES	NO	YES
ENSSSCG00000000274	PCBP2	PCBP2	none	YES	YES	NO	NO
ENSSSCG00000000295	NCKAP1L	NCKAP1L	none	NO	NO	NO	NO
ENSSSCG00000000297	PDE1B	PDE1B	none	YES	YES	NO	NO
ENSSSCG00000000299	TESPA1	TESPA1	none	NO	NO	NO	NO
ENSSSCG00000000359	BLOC1S1	BLOC1S1	none	NO	NO	NO	NO
ENSSSCG00000000371	PMEL	PMEL	none	YES	NO	NO	NO
ENSSSCG00000000398	APOF	non_human_orthologs	none	NO	NO	NO	NO
ENSSSCG00000000399	TIMELESS	TIMELESS	Transcription Co-factor	YES	NO	YES	NO
ENSSSCG00000000419	novel_pig_gene	RDH16	none	YES	YES	NO	YES
ENSSSCG00000000453	ATP23	ATP23	none	YES	NO	NO	YES
ENSSSCG00000000462	RXYLT1	RXYLT1	none	YES	NO	YES	YES
ENSSSCG00000000473	TMBIM4	TMBIM4	none	YES	NO	NO	YES
ENSSSCG00000000477	HELB	HELB	none	NO	NO	NO	YES
ENSSSCG00000000519	GLIPR1	GLIPR1	none	YES	YES	NO	NO
ENSSSCG00000000523	BBS10	BBS10	none	YES	NO	NO	NO
ENSSSCG00000000545	KLHL42	KLHL42	none	YES	YES	NO	NO
ENSSSCG00000000599	DERA	DERA	none	NO	NO	NO	NO
ENSSSCG00000000625	LRP6	LRP6	none	YES	NO	NO	NO
ENSSSCG00000000633	YBX3	YBX3	Transcription factor	YES	NO	NO	YES
ENSSSCG00000000635	MAGOHB	MAGOHB	none	YES	NO	NO	NO
ENSSSCG00000000642	KLRD1	KLRD1	none	NO	NO	NO	NO
ENSSSCG00000000647	OLR1	OLR1	none	YES	YES	NO	NO
ENSSSCG00000000648	CLEC7A	CLEC7A	none	YES	NO	YES	NO
ENSSSCG00000000650	CLEC1B	CLEC1B	none	YES	NO	NO	NO
ENSSSCG00000000651	CLEC12B	CLEC12B	none	YES	NO	NO	NO
ENSSSCG00000000661	PHC1	PHC1	none	NO	NO	NO	NO
ENSSSCG00000000685	TPI1	TPI1	none	YES	NO	NO	NO
ENSSSCG00000000690	MLF2	MLF2	none	YES	NO	NO	NO
ENSSSCG00000000693	NCAPD2	NCAPD2	none	NO	NO	NO	NO
ENSSSCG00000000695	IFFO1	IFFO1	none	NO	NO	NO	NO
ENSSSCG00000000720	AKAP3	AKAP3	none	YES	YES	YES	NO
ENSSSCG00000000734	TSPAN11	TSPAN11	none	YES	NO	NO	NO
ENSSSCG00000000745	DDX11	DDX11	none	YES	NO	NO	YES
ENSSSCG00000000754	RAD52	RAD52	none	YES	NO	NO	NO
ENSSSCG00000000770	MICAL3	MICAL3	none	YES	YES	NO	NO
ENSSSCG00000000811	PCED1B	PCED1B	none	NO	NO	NO	NO
ENSSSCG00000000837	CHST11	CHST11	none	NO	NO	NO	NO
ENSSSCG00000000841	APPL2	APPL2	none	YES	NO	NO	YES
ENSSSCG00000000842	KANSL2	KANSL2	none	NO	NO	NO	NO
ENSSSCG00000000854	novel_pig_gene	STAB2	none	YES	NO	NO	NO
ENSSSCG00000000867	SPIC	SPIC	Transcription factor	YES	YES	YES	NO
ENSSSCG00000000870	ARL1	ARL1	none	YES	NO	NO	YES
ENSSSCG00000000884	APAF1	APAF1	none	YES	YES	YES	YES
ENSSSCG00000000891	LTA4H	LTA4H	none	NO	NO	NO	YES
ENSSSCG00000000905	novel_pig_gene	NDUFA12	none	YES	NO	YES	NO
ENSSSCG00000000910	CRADD	CRADD	none	NO	NO	NO	NO
ENSSSCG00000000920	POC1B	POC1B	none	YES	YES	NO	YES
ENSSSCG00000000927	TMTC3	TMTC3	none	NO	NO	NO	YES
ENSSSCG00000000939	ACSS3	ACSS3	none	NO	NO	YES	YES
ENSSSCG00000000941	METTL25	METTL25	none	YES	NO	NO	NO
ENSSSCG00000000952	ZDHHC17	ZDHHC17	none	NO	NO	NO	NO
ENSSSCG00000000964	LMF2	LMF2	none	NO	NO	NO	NO
ENSSSCG00000000968	SBF1	SBF1	none	NO	NO	NO	NO
ENSSSCG00000000971	HDAC10	HDAC10	Transcription Co-factor	YES	NO	NO	YES
ENSSSCG00000000973	SELENOO	SELENOO	none	NO	NO	NO	NO
ENSSSCG00000000980	ALG12	ALG12	none	YES	NO	YES	YES
ENSSSCG00000000981	CRELD2	CRELD2	none	NO	NO	NO	NO
ENSSSCG00000000983	novel_pig_gene	IL17REL	none	NO	NO	NO	NO
ENSSSCG00000000985	EXOC2	EXOC2	none	YES	NO	NO	YES
ENSSSCG00000000998	RPP40	RPP40	none	YES	NO	YES	YES
ENSSSCG00000001000	ECI2	ECI2	none	YES	YES	YES	NO
ENSSSCG00000001002	PRPF4B	PRPF4B	none	YES	NO	NO	NO
ENSSSCG00000001008	BPHL	BPHL	none	YES	YES	NO	YES
ENSSSCG00000001021	novel_pig_gene	RREB1	Transcription factor	YES	NO	NO	NO
ENSSSCG00000001024	RIOK1	RIOK1	none	YES	YES	NO	NO
ENSSSCG00000001033	SLC35B3	SLC35B3	none	NO	NO	NO	NO
ENSSSCG00000001041	PAK1IP1	PAK1IP1	none	YES	YES	YES	NO
ENSSSCG00000001074	KDM1B	KDM1B	Transcription Co-factor	YES	NO	NO	NO
ENSSSCG00000001080	CDKAL1	CDKAL1	none	YES	YES	YES	NO
ENSSSCG00000001090	ALDH5A1	ALDH5A1	none	YES	YES	YES	YES
ENSSSCG00000001092	TDP2	TDP2	Transcription Co-factor	YES	YES	NO	YES
ENSSSCG00000001100	CARMIL1	CARMIL1	none	YES	NO	NO	NO
ENSSSCG00000001201	ZKSCAN8	ZKSCAN8	Transcription factor	YES	YES	NO	NO
ENSSSCG00000001209	ZSCAN12	ZSCAN12	Transcription factor	YES	YES	YES	YES
ENSSSCG00000001229	novel_pig_gene	HLA-A	none	YES	NO	NO	YES
ENSSSCG00000001232	novel_pig_gene	non_human_orthologs	none	YES	NO	NO	NO
ENSSSCG00000001247	ZFP57	ZFP57	none	NO	YES	YES	YES
ENSSSCG00000001347	PPP1R10	PPP1R10	none	NO	NO	NO	NO
ENSSSCG00000001384	VARS2	VARS2	none	YES	NO	NO	YES
ENSSSCG00000001396	novel_pig_gene	HLA-A	none	YES	YES	YES	YES
ENSSSCG00000001400	DDX39B	DDX39B	Transcription Co-factor	YES	NO	NO	NO
ENSSSCG00000001413	GPANK1	GPANK1	none	NO	NO	NO	NO
ENSSSCG00000001434	EGFL8	EGFL8	none	NO	NO	NO	NO
ENSSSCG00000001437	AGER	AGER	none	YES	NO	NO	NO
ENSSSCG00000001438	PBX2	PBX2	Transcription factor	YES	YES	YES	YES
ENSSSCG00000001440	NOTCH4	NOTCH4	Transcription Co-factor	YES	NO	NO	NO
ENSSSCG00000001453	HLA-DRA	HLA-DRA	none	NO	NO	NO	NO
ENSSSCG00000001455	novel_pig_gene	non_human_orthologs	none	YES	YES	NO	YES
ENSSSCG00000001457	SLA-DQB1	HLA-DQB1	none	YES	NO	NO	NO
ENSSSCG00000001458	novel_pig_gene	non_human_orthologs	none	YES	NO	NO	NO
ENSSSCG00000001459	HLA-DOB	HLA-DOB	none	YES	NO	YES	NO
ENSSSCG00000001474	RXRB	RXRB	Transcription factor	NO	YES	NO	NO
ENSSSCG00000001477	RING1	RING1	Transcription Co-factor	NO	YES	YES	YES
ENSSSCG00000001486	LRRC1	LRRC1	none	YES	NO	NO	NO
ENSSSCG00000001501	VPS52	VPS52	none	YES	YES	YES	NO
ENSSSCG00000001504	WDR46	WDR46	none	YES	NO	NO	YES
ENSSSCG00000001506	RGL2	RGL2	none	YES	YES	NO	YES
ENSSSCG00000001518	ITPR3	ITPR3	none	NO	YES	NO	NO
ENSSSCG00000001537	ZNF76	ZNF76	Transcription factor	YES	NO	NO	NO
ENSSSCG00000001546	FANCE	FANCE	none	YES	NO	NO	NO
ENSSSCG00000001560	BNIP5	BNIP5	none	YES	NO	NO	NO
ENSSSCG00000001566	RAB44	RAB44	none	YES	NO	NO	NO
ENSSSCG00000001571	MTCH1	MTCH1	none	YES	NO	NO	NO
ENSSSCG00000001578	RNF8	RNF8	none	YES	YES	NO	YES
ENSSSCG00000001596	MOCS1	MOCS1	none	NO	YES	YES	YES
ENSSSCG00000001597	LRFN2	LRFN2	none	NO	NO	NO	NO
ENSSSCG00000001616	novel_pig_gene	TREML2	none	YES	NO	NO	NO
ENSSSCG00000001638	MRPS10	MRPS10	none	YES	NO	NO	YES
ENSSSCG00000001646	BICRAL	BICRAL	none	NO	NO	NO	NO
ENSSSCG00000001653	PEX6	PEX6	none	YES	NO	NO	NO
ENSSSCG00000001656	RRP36	RRP36	none	YES	NO	YES	NO
ENSSSCG00000001657	CUL7	CUL7	none	YES	NO	NO	NO
ENSSSCG00000001659	KLC4	KLC4	none	YES	NO	NO	YES
ENSSSCG00000001661	SRF	SRF	Transcription factor	YES	NO	NO	NO
ENSSSCG00000001672	CRIP3	CRIP3	none	NO	NO	NO	NO
ENSSSCG00000001680	ABCC10	ABCC10	none	NO	NO	NO	YES
ENSSSCG00000001691	RSPH9	RSPH9	none	YES	NO	NO	NO
ENSSSCG00000001692	MRPS18A	MRPS18A	none	NO	NO	NO	NO
ENSSSCG00000001696	novel_pig_gene	MRPL14	none	NO	NO	NO	YES
ENSSSCG00000001698	CAPN11	CAPN11	none	YES	NO	NO	NO
ENSSSCG00000001702	SLC35B2	SLC35B2	none	NO	NO	NO	NO
ENSSSCG00000001706	AARS2	AARS2	none	YES	YES	YES	YES
ENSSSCG00000001709	SUPT3H	SUPT3H	Transcription Co-factor	YES	YES	YES	YES
ENSSSCG00000001710	RUNX2	RUNX2	Transcription factor	NO	NO	NO	NO
ENSSSCG00000001720	SLC25A27	SLC25A27	none	YES	NO	YES	YES
ENSSSCG00000001727	TNFRSF21	TNFRSF21	none	YES	NO	NO	NO
ENSSSCG00000001731	CENPQ	CENPQ	none	YES	YES	YES	YES
ENSSSCG00000001732	MMUT	MMUT	none	YES	NO	NO	YES
ENSSSCG00000001735	RHAG	RHAG	none	NO	NO	NO	NO
ENSSSCG00000001736	CRISP2	CRISP2	none	YES	NO	NO	NO
ENSSSCG00000001750	PAQR8	PAQR8	none	YES	NO	NO	YES
ENSSSCG00000001755	HYKK	HYKK	none	YES	YES	YES	NO
ENSSSCG00000001756	IREB2	IREB2	none	NO	NO	NO	NO
ENSSSCG00000001765	ADAMTS7	ADAMTS7	none	NO	YES	NO	NO
ENSSSCG00000001770	CTSH	CTSH	none	YES	YES	NO	YES
ENSSSCG00000001773	TMED3	TMED3	none	YES	NO	NO	YES
ENSSSCG00000001782	ABHD17C	ABHD17C	none	YES	NO	NO	NO
ENSSSCG00000001801	BTBD1	BTBD1	none	YES	NO	NO	NO
ENSSSCG00000001810	PDE8A	PDE8A	none	YES	NO	NO	NO
ENSSSCG00000001840	KIF7	KIF7	none	YES	NO	NO	YES
ENSSSCG00000001881	MAN2C1	MAN2C1	none	NO	NO	NO	NO
ENSSSCG00000001898	ULK3	ULK3	none	NO	NO	NO	NO
ENSSSCG00000001900	CSK	CSK	none	NO	NO	NO	NO
ENSSSCG00000001918	NPTN	NPTN	none	YES	NO	NO	NO
ENSSSCG00000001924	BBS4	BBS4	none	YES	NO	NO	NO
ENSSSCG00000001934	novel_pig_gene	non_human_orthologs	none	YES	NO	NO	NO
ENSSSCG00000001946	MBIP	MBIP	none	YES	NO	NO	NO
ENSSSCG00000001955	SRP54	SRP54	none	NO	NO	NO	NO
ENSSSCG00000001968	NUBPL	NUBPL	none	NO	NO	NO	NO
ENSSSCG00000001970	novel_pig_gene	HEATR5A	none	YES	NO	NO	NO
ENSSSCG00000001972	AP4S1	AP4S1	none	YES	NO	NO	YES
ENSSSCG00000001978	GZMH	GZMH	none	NO	NO	NO	NO
ENSSSCG00000001988	ADCY4	ADCY4	none	YES	YES	YES	NO
ENSSSCG00000002051	ABHD4	ABHD4	none	YES	NO	NO	NO
ENSSSCG00000002097	novel_pig_gene	non_human_orthologs	none	YES	NO	NO	NO
ENSSSCG00000002129	RPGRIP1	RPGRIP1	none	YES	NO	NO	NO
ENSSSCG00000002135	PNP	PNP	none	YES	NO	NO	NO
ENSSSCG00000002142	TEP1	TEP1	none	YES	YES	YES	YES
ENSSSCG00000002235	LPCAT4	LPCAT4	none	YES	NO	YES	NO
ENSSSCG00000002245	KATNBL1	KATNBL1	none	NO	NO	NO	NO
ENSSSCG00000002257	MCTP2	MCTP2	none	NO	NO	NO	NO
ENSSSCG00000002263	SLCO3A1	SLCO3A1	none	YES	YES	NO	YES
ENSSSCG00000002268	AKAP5	AKAP5	none	YES	YES	NO	YES
ENSSSCG00000002274	novel_pig_gene	non_human_orthologs	none	NO	NO	NO	NO
ENSSSCG00000002281	FNTB	FNTB	none	YES	NO	NO	YES
ENSSSCG00000002292	PLEKHH1	PLEKHH1	none	YES	NO	YES	NO
ENSSSCG00000002295	VTI1B	VTI1B	none	NO	NO	NO	NO
ENSSSCG00000002296	RDH11	RDH11	none	YES	YES	NO	YES
ENSSSCG00000002305	EXD2	EXD2	none	NO	NO	NO	NO
ENSSSCG00000002316	COX16	COX16	none	NO	NO	NO	NO
ENSSSCG00000002368	LTBP2	LTBP2	none	YES	YES	NO	NO
ENSSSCG00000002370	AREL1	AREL1	none	NO	NO	NO	NO
ENSSSCG00000002378	MLH3	MLH3	none	YES	NO	NO	NO
ENSSSCG00000002387	GPATCH2L	GPATCH2L	none	NO	NO	NO	YES
ENSSSCG00000002410	CEP128	CEP128	none	NO	YES	NO	NO
ENSSSCG00000002426	ZC3H14	ZC3H14	none	YES	NO	NO	NO
ENSSSCG00000002430	EFCAB11	EFCAB11	none	YES	YES	YES	YES
ENSSSCG00000002441	PPP4R3A	PPP4R3A	none	NO	NO	NO	NO
ENSSSCG00000002443	TC2N	TC2N	none	NO	YES	NO	NO
ENSSSCG00000002450	SLC24A4	SLC24A4	none	YES	NO	NO	NO
ENSSSCG00000002457	ITPK1	ITPK1	none	NO	NO	NO	NO
ENSSSCG00000002467	ASB2	ASB2	none	NO	NO	NO	NO
ENSSSCG00000002469	OTUB2	OTUB2	none	YES	NO	YES	NO
ENSSSCG00000002495	SYNE3	SYNE3	none	NO	NO	NO	NO
ENSSSCG00000002502	ATG2B	ATG2B	none	YES	NO	NO	NO
ENSSSCG00000002620	EFHC1	EFHC1	none	YES	NO	NO	NO
ENSSSCG00000002622	TMEM14A	TMEM14A	none	YES	YES	YES	YES
ENSSSCG00000002627	GSTA4	GSTA4	none	YES	YES	YES	YES
ENSSSCG00000002635	SPIRE2	SPIRE2	none	NO	NO	NO	NO
ENSSSCG00000002645	GALNS	GALNS	none	YES	YES	YES	NO
ENSSSCG00000002650	novel_pig_gene	APRT	none	YES	YES	YES	YES
ENSSSCG00000002656	ZCCHC14	ZCCHC14	none	NO	NO	NO	NO
ENSSSCG00000002672	MEAK7	MEAK7	none	YES	YES	YES	NO
ENSSSCG00000002681	HSDL1	HSDL1	none	YES	NO	NO	YES
ENSSSCG00000002684	CDH13	CDH13	none	YES	YES	NO	NO
ENSSSCG00000002690	GAN	GAN	none	NO	NO	NO	NO
ENSSSCG00000002704	KARS1	KARS1	none	NO	YES	NO	YES
ENSSSCG00000002708	TMEM231	TMEM231	none	NO	YES	YES	YES
ENSSSCG00000002712	LDHD	LDHD	none	NO	NO	YES	YES
ENSSSCG00000002714	WDR59	WDR59	none	NO	YES	NO	NO
ENSSSCG00000002716	MLKL	MLKL	none	NO	NO	NO	NO
ENSSSCG00000002752	ZFHX3	ZFHX3	Transcription factor	NO	NO	NO	NO
ENSSSCG00000002753	NOB1	NOB1	none	YES	NO	NO	NO
ENSSSCG00000002754	NQO1	NQO1	none	YES	NO	NO	YES
ENSSSCG00000002764	SMPD3	SMPD3	none	YES	NO	NO	NO
ENSSSCG00000002774	RIPOR1	RIPOR1	none	YES	NO	NO	NO
ENSSSCG00000002776	ATP6V0D1	ATP6V0D1	none	YES	YES	YES	YES
ENSSSCG00000002802	GINS3	GINS3	none	YES	YES	YES	NO
ENSSSCG00000002812	KIFC3	KIFC3	none	YES	NO	YES	NO
ENSSSCG00000002819	ARL2BP	ARL2BP	Transcription Co-factor	YES	YES	NO	NO
ENSSSCG00000002820	RSPRY1	RSPRY1	none	NO	NO	NO	NO
ENSSSCG00000002828	LPCAT2	LPCAT2	none	YES	NO	NO	NO
ENSSSCG00000002887	MAG	MAG	none	YES	NO	NO	NO
ENSSSCG00000002906	ETV2	ETV2	Transcription factor	YES	YES	YES	YES
ENSSSCG00000002907	novel_pig_gene	COX6B1	none	YES	NO	NO	NO
ENSSSCG00000002917	NFKBID	NFKBID	Transcription Co-factor	NO	NO	NO	NO
ENSSSCG00000002918	novel_pig_gene	HCST	none	YES	NO	NO	NO
ENSSSCG00000002926	TBCB	TBCB	none	YES	NO	NO	NO
ENSSSCG00000002933	ZNF382	ZNF382	Transcription factor	YES	NO	NO	NO
ENSSSCG00000002972	SARS2	SARS2	none	NO	NO	NO	NO
ENSSSCG00000003015	EXOSC5	EXOSC5	none	YES	YES	NO	YES
ENSSSCG00000003018	LIPE	LIPE	none	YES	NO	NO	YES
ENSSSCG00000003046	RABAC1	RABAC1	none	YES	NO	NO	YES
ENSSSCG00000003054	ZNF575	ZNF575	Transcription factor	NO	NO	YES	YES
ENSSSCG00000003068	SMG9	SMG9	none	YES	NO	NO	NO
ENSSSCG00000003107	ARHGAP35	ARHGAP35	Transcription Co-factor	NO	NO	NO	NO
ENSSSCG00000003113	C5AR2	C5AR2	none	YES	NO	NO	NO
ENSSSCG00000003121	KPTN	KPTN	none	NO	NO	YES	NO
ENSSSCG00000003134	GRWD1	GRWD1	none	NO	NO	NO	YES
ENSSSCG00000003139	BCAT2	BCAT2	none	YES	NO	NO	YES
ENSSSCG00000003144	DHDH	DHDH	none	YES	NO	NO	YES
ENSSSCG00000003169	PIH1D1	PIH1D1	Transcription Co-factor	YES	NO	NO	YES
ENSSSCG00000003178	IRF3	IRF3	Transcription factor	NO	NO	NO	NO
ENSSSCG00000003183	RRAS	RRAS	none	YES	NO	NO	NO
ENSSSCG00000003194	AKT1S1	AKT1S1	none	YES	NO	NO	NO
ENSSSCG00000003197	MED25	MED25	Transcription Co-factor	YES	NO	NO	NO
ENSSSCG00000003204	VRK3	VRK3	none	YES	NO	YES	YES
ENSSSCG00000003231	NKG7	NKG7	none	NO	NO	NO	NO
ENSSSCG00000003238	SPACA6	SPACA6	none	NO	NO	NO	NO
ENSSSCG00000003248	novel_pig_gene	non_human_orthologs	none	YES	NO	NO	NO
ENSSSCG00000003256	PRKCG	PRKCG	none	YES	NO	YES	NO
ENSSSCG00000003269	LENG9	LENG9	none	YES	NO	NO	NO
ENSSSCG00000003271	TTYH1	TTYH1	none	YES	NO	NO	NO
ENSSSCG00000003272	novel_pig_gene	LILRB4	none	YES	NO	NO	NO
ENSSSCG00000003278	novel_pig_gene	non_human_orthologs	none	YES	YES	YES	NO
ENSSSCG00000003326	PEG3	PEG3	Transcription factor	YES	NO	NO	NO
ENSSSCG00000003331	TNFRSF4	TNFRSF4	none	YES	NO	NO	NO
ENSSSCG00000003334	UBE2J2	UBE2J2	none	YES	NO	NO	YES
ENSSSCG00000003359	TPRG1L	TPRG1L	none	YES	NO	NO	YES
ENSSSCG00000003362	CEP104	CEP104	none	NO	NO	NO	NO
ENSSSCG00000003382	TAS1R1	TAS1R1	none	YES	NO	NO	YES
ENSSSCG00000003383	ZBTB48	ZBTB48	Transcription factor	NO	NO	NO	NO
ENSSSCG00000003400	NMNAT1	NMNAT1	none	YES	YES	YES	YES
ENSSSCG00000003401	KIF1B	KIF1B	none	YES	NO	NO	NO
ENSSSCG00000003404	DFFA	DFFA	none	YES	NO	YES	YES
ENSSSCG00000003432	KIAA2013	KIAA2013	none	YES	NO	NO	NO
ENSSSCG00000003433	PLOD1	PLOD1	none	YES	NO	NO	NO
ENSSSCG00000003439	DHRS3	DHRS3	none	YES	NO	NO	NO
ENSSSCG00000003460	CASP9	CASP9	none	YES	YES	NO	NO
ENSSSCG00000003464	DNAJC16	DNAJC16	none	YES	NO	NO	NO
ENSSSCG00000003486	ARHGEF10L	ARHGEF10L	none	YES	YES	YES	YES
ENSSSCG00000003489	EMC1	EMC1	none	YES	NO	NO	NO
ENSSSCG00000003491	AKR7A2	AKR7L	none	YES	NO	NO	YES
ENSSSCG00000003539	GRHL3	GRHL3	Transcription factor	YES	NO	YES	NO
ENSSSCG00000003543	NIPAL3	NIPAL3	none	NO	NO	NO	YES
ENSSSCG00000003553	MTFR1L	MTFR1L	none	YES	NO	NO	NO
ENSSSCG00000003554	SELENON	SELENON	none	YES	NO	NO	YES
ENSSSCG00000003572	SYTL1	SYTL1	none	YES	NO	NO	NO
ENSSSCG00000003603	COL16A1	COL16A1	none	YES	NO	NO	NO
ENSSSCG00000003648	RRAGC	RRAGC	none	YES	NO	NO	NO
ENSSSCG00000003650	GJA9	GJA9	none	YES	NO	NO	NO
ENSSSCG00000003651	RHBDL2	RHBDL2	none	YES	YES	YES	NO
ENSSSCG00000003652	AKIRIN1	AKIRIN1	none	NO	NO	NO	NO
ENSSSCG00000003653	NDUFS5	NDUFS5	none	NO	NO	NO	NO
ENSSSCG00000003664	novel_pig_gene	PPIE	Transcription Co-factor	NO	YES	YES	YES
ENSSSCG00000003673	SEH1L	SEH1L	none	YES	NO	NO	NO
ENSSSCG00000003684	MTCL1	MTCL1	none	NO	NO	NO	NO
ENSSSCG00000003693	MYOM1	MYOM1	none	NO	NO	NO	NO
ENSSSCG00000003707	NPC1	NPC1	none	YES	NO	NO	NO
ENSSSCG00000003708	ANKRD29	ANKRD29	none	NO	YES	YES	NO
ENSSSCG00000003710	TTC39C	TTC39C	none	YES	NO	NO	YES
ENSSSCG00000003711	CABYR	CABYR	none	YES	YES	NO	NO
ENSSSCG00000003712	OSBPL1A	OSBPL1A	none	NO	NO	NO	NO
ENSSSCG00000003713	IMPACT	IMPACT	none	NO	YES	YES	NO
ENSSSCG00000003716	SS18	SS18	Transcription Co-factor	NO	NO	NO	NO
ENSSSCG00000003741	novel_pig_gene	non_human_orthologs	Transcription factor	YES	NO	NO	NO
ENSSSCG00000003761	ADGRL2	ADGRL2	none	NO	NO	NO	NO
ENSSSCG00000003780	CRYZ	CRYZ	none	YES	NO	NO	YES
ENSSSCG00000003783	FPGT	FPGT	none	YES	NO	NO	NO
ENSSSCG00000003784	LRRIQ3	LRRIQ3	none	YES	NO	NO	NO
ENSSSCG00000003788	PTGER3	PTGER3	none	YES	NO	NO	NO
ENSSSCG00000003806	LEPROT	LEPROT	none	YES	NO	NO	YES
ENSSSCG00000003815	ALG6	ALG6	none	YES	NO	NO	YES
ENSSSCG00000003816	ATG4C	ATG4C	none	NO	NO	NO	NO
ENSSSCG00000003818	DOCK7	DOCK7	none	YES	NO	NO	NO
ENSSSCG00000003825	novel_pig_gene	CYP2J2	none	NO	YES	YES	NO
ENSSSCG00000003839	PLPP3	PLPP3	none	NO	NO	NO	NO
ENSSSCG00000003843	PARS2	PARS2	none	YES	NO	NO	NO
ENSSSCG00000003844	TTC4	TTC4	none	YES	YES	YES	YES
ENSSSCG00000003848	LRP8	LRP8	none	NO	NO	YES	NO
ENSSSCG00000003851	CPT2	CPT2	none	YES	YES	NO	NO
ENSSSCG00000003862	CC2D1B	CC2D1B	none	YES	YES	YES	YES
ENSSSCG00000003881	SPATA6	SPATA6	none	NO	NO	NO	NO
ENSSSCG00000003885	CMPK1	CMPK1	none	NO	NO	NO	YES
ENSSSCG00000003895	EFCAB14	EFCAB14	none	YES	NO	NO	NO
ENSSSCG00000003898	MKNK1	MKNK1	none	YES	NO	YES	YES
ENSSSCG00000003909	PIK3R3	PIK3R3	none	YES	NO	NO	NO
ENSSSCG00000003913	MAST2	MAST2	none	YES	YES	YES	NO
ENSSSCG00000003914	PRDX1	PRDX1	none	YES	YES	NO	YES
ENSSSCG00000003917	TESK2	TESK2	none	YES	NO	NO	NO
ENSSSCG00000003931	KIF2C	KIF2C	none	YES	NO	NO	YES
ENSSSCG00000003950	TIE1	TIE1	none	YES	NO	NO	NO
ENSSSCG00000003965	novel_pig_gene	CCDC30	none	YES	YES	NO	NO
ENSSSCG00000003971	SCMH1	SCMH1	Transcription Co-factor	NO	YES	NO	YES
ENSSSCG00000003981	ZFP69B	ZFP69B	Transcription factor	YES	YES	YES	YES
ENSSSCG00000003984	novel_pig_gene	non_human_orthologs	Transcription factor	YES	NO	NO	NO
ENSSSCG00000003986	novel_pig_gene	non_human_orthologs	Transcription factor	YES	NO	NO	YES
ENSSSCG00000003987	novel_pig_gene	non_human_orthologs	Transcription factor	YES	YES	YES	YES
ENSSSCG00000003998	novel_pig_gene	ZNF274	Transcription factor	NO	NO	NO	NO
ENSSSCG00000004012	THBS2	THBS2	none	YES	NO	NO	YES
ENSSSCG00000004022	RPS6KA2	RPS6KA2	none	YES	NO	NO	YES
ENSSSCG00000004024	novel_pig_gene	RNASET2	none	YES	NO	NO	NO
ENSSSCG00000004029	QKI	QKI	none	YES	NO	NO	NO
ENSSSCG00000004032	PRKN	PRKN	none	NO	YES	NO	YES
ENSSSCG00000004033	AGPAT4	AGPAT4	none	NO	NO	NO	NO
ENSSSCG00000004037	MAP3K4	MAP3K4	none	NO	NO	NO	NO
ENSSSCG00000004041	SLC22A1	SLC22A1	none	NO	NO	NO	NO
ENSSSCG00000004048	TCP1	TCP1	none	NO	NO	NO	YES
ENSSSCG00000004055	RSPH3	RSPH3	none	YES	YES	YES	NO
ENSSSCG00000004064	ARID1B	ARID1B	Transcription factor	YES	YES	YES	YES
ENSSSCG00000004070	SCAF8	SCAF8	none	NO	NO	NO	NO
ENSSSCG00000004089	RMND1	RMND1	none	YES	NO	NO	YES
ENSSSCG00000004114	ADGB	ADGB	none	NO	NO	NO	YES
ENSSSCG00000004120	SHPRH	SHPRH	none	NO	NO	NO	YES
ENSSSCG00000004127	PLAGL1	PLAGL1	Transcription factor	YES	NO	NO	NO
ENSSSCG00000004132	PHACTR2	PHACTR2	none	YES	NO	NO	NO
ENSSSCG00000004133	FUCA2	FUCA2	none	YES	YES	YES	YES
ENSSSCG00000004136	AIG1	AIG1	none	YES	NO	NO	NO
ENSSSCG00000004139	ADGRG6	ADGRG6	none	YES	NO	NO	NO
ENSSSCG00000004143	TXLNB	TXLNB	none	YES	NO	NO	NO
ENSSSCG00000004145	ABRACL	ABRACL	none	YES	NO	NO	NO
ENSSSCG00000004158	IL22RA2	IL22RA2	none	YES	NO	NO	NO
ENSSSCG00000004160	PEX7	PEX7	none	YES	NO	YES	YES
ENSSSCG00000004170	novel_pig_gene	SPIN1	none	YES	NO	NO	NO
ENSSSCG00000004180	novel_pig_gene	non_human_orthologs	none	YES	NO	NO	NO
ENSSSCG00000004190	STX7	STX7	none	YES	NO	NO	NO
ENSSSCG00000004193	ENPP1	ENPP1	none	YES	NO	NO	YES
ENSSSCG00000004195	ARG1	ARG1	none	NO	NO	NO	NO
ENSSSCG00000004199	EPB41L2	EPB41L2	none	YES	NO	NO	NO
ENSSSCG00000004221	HINT3	HINT3	none	YES	YES	YES	YES
ENSSSCG00000004224	HDDC2	HDDC2	none	YES	YES	YES	YES
ENSSSCG00000004225	TPD52L1	TPD52L1	none	YES	NO	NO	NO
ENSSSCG00000004245	FAM184A	FAM184A	none	NO	NO	YES	NO
ENSSSCG00000004249	CEP85L	CEP85L	none	NO	NO	NO	NO
ENSSSCG00000004254	DCBLD1	DCBLD1	none	NO	NO	NO	NO
ENSSSCG00000004262	KPNA5	KPNA5	none	NO	NO	NO	NO
ENSSSCG00000004272	LMBRD1	LMBRD1	none	NO	NO	NO	NO
ENSSSCG00000004283	DPPA5	DPPA5	none	YES	NO	NO	NO
ENSSSCG00000004293	SNX14	SNX14	none	YES	YES	YES	YES
ENSSSCG00000004304	SLC35A1	SLC35A1	none	YES	NO	NO	NO
ENSSSCG00000004324	LYRM2	LYRM2	none	NO	YES	NO	NO
ENSSSCG00000004328	MDN1	MDN1	none	NO	YES	NO	NO
ENSSSCG00000004334	MAP3K7	MAP3K7	none	NO	NO	NO	NO
ENSSSCG00000004405	FIG4	FIG4	none	YES	YES	YES	YES
ENSSSCG00000004415	novel_pig_gene	non_human_orthologs	none	NO	NO	NO	YES
ENSSSCG00000004420	TRAF3IP2	TRAF3IP2	none	NO	YES	NO	NO
ENSSSCG00000004460	IBTK	IBTK	none	YES	NO	NO	NO
ENSSSCG00000004464	TENT5A	TENT5A	none	YES	NO	NO	NO
ENSSSCG00000004465	BCKDHB	BCKDHB	none	YES	NO	NO	NO
ENSSSCG00000004470	HMGN3	HMGN3	none	YES	NO	NO	NO
ENSSSCG00000004472	IRAK1BP1	IRAK1BP1	none	YES	NO	YES	NO
ENSSSCG00000004491	SLC14A2	SLC14A2	none	YES	NO	NO	NO
ENSSSCG00000004545	ANKDD1A	ANKDD1A	none	YES	NO	NO	NO
ENSSSCG00000004569	LACTB	LACTB	none	YES	NO	NO	YES
ENSSSCG00000004584	GCNT3	GCNT3	none	NO	NO	NO	NO
ENSSSCG00000004622	GNB5	GNB5	none	NO	NO	NO	YES
ENSSSCG00000004668	SLC30A4	SLC30A4	none	YES	NO	NO	NO
ENSSSCG00000004671	AFG2B	AFG2B	none	NO	NO	NO	NO
ENSSSCG00000004673	SLC28A2	SLC28A2	none	YES	NO	NO	NO
ENSSSCG00000004684	SPG11	SPG11	none	NO	NO	NO	NO
ENSSSCG00000004726	LRRC57	LRRC57	none	YES	NO	YES	NO
ENSSSCG00000004729	GANC	GANC	none	YES	YES	NO	NO
ENSSSCG00000004733	PLA2G4D	PLA2G4D	none	YES	NO	NO	NO
ENSSSCG00000004736	SPTBN5	SPTBN5	none	YES	NO	YES	NO
ENSSSCG00000004744	TYRO3	TYRO3	none	YES	YES	NO	NO
ENSSSCG00000004765	RMDN3	RMDN3	none	YES	YES	NO	YES
ENSSSCG00000004774	IVD	IVD	none	YES	YES	NO	YES
ENSSSCG00000004785	SRP14	SRP14	none	NO	NO	NO	NO
ENSSSCG00000004832	UBE3A	UBE3A	none	NO	NO	NO	NO
ENSSSCG00000004847	MPHOSPH10	MPHOSPH10	none	NO	NO	NO	NO
ENSSSCG00000004896	PHLPP1	PHLPP1	none	NO	NO	NO	NO
ENSSSCG00000004918	ALPK2	ALPK2	none	NO	NO	NO	NO
ENSSSCG00000004951	AAGAB	AAGAB	none	YES	NO	NO	NO
ENSSSCG00000004986	TRAPPC6B	TRAPPC6B	none	NO	NO	NO	NO
ENSSSCG00000004996	KLHL28	KLHL28	none	NO	NO	NO	NO
ENSSSCG00000005029	RTRAF	RTRAF	none	YES	NO	YES	YES
ENSSSCG00000005040	GNPNAT1	GNPNAT1	none	NO	NO	NO	NO
ENSSSCG00000005058	ATG14	ATG14	none	YES	NO	NO	NO
ENSSSCG00000005092	SLC38A6	SLC38A6	none	YES	NO	NO	NO
ENSSSCG00000005126	PLAA	PLAA	none	YES	NO	NO	NO
ENSSSCG00000005150	KLHL9	KLHL9	none	YES	NO	NO	NO
ENSSSCG00000005173	HAUS6	HAUS6	none	YES	NO	NO	YES
ENSSSCG00000005178	CNTLN	CNTLN	none	NO	NO	NO	NO
ENSSSCG00000005235	KANK1	KANK1	Transcription Co-factor	YES	NO	NO	YES
ENSSSCG00000005252	PTAR1	PTAR1	none	NO	NO	NO	NO
ENSSSCG00000005277	GCNT1	GCNT1	none	NO	NO	NO	NO
ENSSSCG00000005282	VPS13A	VPS13A	none	YES	NO	NO	YES
ENSSSCG00000005308	RUSC2	RUSC2	none	YES	NO	NO	NO
ENSSSCG00000005350	FBXO10	FBXO10	none	NO	NO	NO	NO
ENSSSCG00000005361	ALDH1B1	ALDH1B1	none	NO	YES	NO	YES
ENSSSCG00000005373	NANS	NANS	none	NO	NO	NO	NO
ENSSSCG00000005375	CORO2A	CORO2A	none	NO	NO	NO	NO
ENSSSCG00000005378	ANKS6	ANKS6	none	YES	NO	NO	NO
ENSSSCG00000005379	GALNT12	GALNT12	none	NO	NO	NO	NO
ENSSSCG00000005383	ALG2	ALG2	none	YES	NO	NO	YES
ENSSSCG00000005440	novel_pig_gene	ABITRAM	none	YES	YES	YES	YES
ENSSSCG00000005449	PTPN3	PTPN3	none	NO	NO	NO	NO
ENSSSCG00000005452	C9orf152	C9orf152	none	YES	NO	YES	NO
ENSSSCG00000005453	novel_pig_gene	non_human_orthologs	none	NO	NO	NO	NO
ENSSSCG00000005459	ECPAS	ECPAS	none	NO	NO	NO	YES
ENSSSCG00000005460	DNAJC25	DNAJC25	none	YES	YES	NO	NO
ENSSSCG00000005466	PTBP3	PTBP3	none	NO	NO	NO	NO
ENSSSCG00000005467	HSDL2	HSDL2	none	NO	YES	NO	NO
ENSSSCG00000005469	KIAA1958	KIAA1958	none	NO	NO	NO	NO
ENSSSCG00000005471	SNX30	SNX30	none	NO	NO	NO	NO
ENSSSCG00000005472	SLC46A2	SLC46A2	none	YES	NO	NO	NO
ENSSSCG00000005477	FKBP15	FKBP15	none	YES	YES	NO	YES
ENSSSCG00000005484	ZNF618	ZNF618	Transcription factor	NO	NO	NO	NO
ENSSSCG00000005490	WHRN	WHRN	none	YES	NO	NO	NO
ENSSSCG00000005494	TNC	TNC	none	YES	YES	NO	NO
ENSSSCG00000005498	PAPPA	PAPPA	none	NO	NO	NO	NO
ENSSSCG00000005507	PSMD5	PSMD5	none	YES	NO	NO	YES
ENSSSCG00000005511	TRAF1	TRAF1	none	YES	NO	NO	NO
ENSSSCG00000005512	C5	C5	none	NO	NO	NO	NO
ENSSSCG00000005530	LHX6	LHX6	Transcription factor	NO	YES	NO	NO
ENSSSCG00000005587	NEK6	NEK6	none	NO	NO	NO	NO
ENSSSCG00000005596	ARPC5L	ARPC5L	none	NO	NO	NO	NO
ENSSSCG00000005602	GAPVD1	GAPVD1	none	NO	NO	NO	NO
ENSSSCG00000005607	RALGPS1	RALGPS1	none	YES	YES	NO	YES
ENSSSCG00000005610	SLC2A8	SLC2A8	none	NO	YES	NO	NO
ENSSSCG00000005611	ZNF79	ZNF79	Transcription factor	NO	NO	NO	NO
ENSSSCG00000005615	PTRH1	PTRH1	none	YES	NO	NO	NO
ENSSSCG00000005616	TTC16	TTC16	none	YES	YES	YES	NO
ENSSSCG00000005617	STXBP1	STXBP1	none	YES	YES	NO	NO
ENSSSCG00000005623	novel_pig_gene	ST6GALNAC6	none	YES	NO	NO	YES
ENSSSCG00000005625	ENG	ENG	Transcription Co-factor	YES	NO	NO	NO
ENSSSCG00000005626	FPGS	FPGS	none	YES	NO	YES	NO
ENSSSCG00000005628	ST6GALNAC4	ST6GALNAC4	none	YES	YES	NO	YES
ENSSSCG00000005645	TRUB2	TRUB2	none	YES	YES	NO	YES
ENSSSCG00000005646	COQ4	COQ4	none	YES	YES	NO	NO
ENSSSCG00000005648	SLC27A4	SLC27A4	none	YES	NO	NO	NO
ENSSSCG00000005649	URM1	URM1	none	YES	NO	NO	YES
ENSSSCG00000005652	GLE1	GLE1	none	YES	NO	YES	NO
ENSSSCG00000005654	SPTAN1	SPTAN1	none	YES	NO	NO	NO
ENSSSCG00000005655	DYNC2I2	DYNC2I2	none	YES	NO	NO	YES
ENSSSCG00000005664	LRRC8A	LRRC8A	none	YES	NO	NO	NO
ENSSSCG00000005665	PHYHD1	PHYHD1	none	YES	YES	YES	YES
ENSSSCG00000005668	SH3GLB2	SH3GLB2	none	NO	NO	NO	NO
ENSSSCG00000005669	MIGA2	MIGA2	none	YES	YES	NO	NO
ENSSSCG00000005672	PTPA	PTPA	none	YES	NO	NO	NO
ENSSSCG00000005683	TOR1B	TOR1B	none	NO	YES	YES	YES
ENSSSCG00000005706	ABL1	ABL1	Transcription Co-factor	NO	NO	NO	NO
ENSSSCG00000005713	PLPP7	PLPP7	none	YES	NO	NO	NO
ENSSSCG00000005715	PRRC2B	PRRC2B	none	NO	NO	NO	NO
ENSSSCG00000005716	POMT1	POMT1	none	YES	YES	NO	NO
ENSSSCG00000005717	UCK1	UCK1	none	YES	NO	NO	NO
ENSSSCG00000005719	RAPGEF1	RAPGEF1	none	YES	NO	NO	NO
ENSSSCG00000005720	MED27	MED27	Transcription Co-factor	NO	NO	YES	NO
ENSSSCG00000005729	DDX31	DDX31	none	YES	NO	NO	NO
ENSSSCG00000005785	PCSK6	PCSK6	none	YES	NO	NO	NO
ENSSSCG00000005880	novel_pig_gene	C8orf33	none	NO	YES	YES	NO
ENSSSCG00000005890	ZNF7	ZNF7	Transcription factor	YES	NO	YES	YES
ENSSSCG00000005894	ARHGAP39	ARHGAP39	none	NO	NO	NO	NO
ENSSSCG00000005899	MFSD3	MFSD3	none	YES	NO	NO	YES
ENSSSCG00000005909	FBXL6	FBXL6	none	NO	YES	NO	YES
ENSSSCG00000005912	GPAA1	GPAA1	none	NO	NO	NO	YES
ENSSSCG00000005924	MROH1	MROH1	none	YES	YES	NO	YES
ENSSSCG00000005925	EXOSC4	EXOSC4	none	YES	NO	NO	YES
ENSSSCG00000005930	SLC45A4	SLC45A4	none	NO	NO	NO	NO
ENSSSCG00000005933	CHRAC1	CHRAC1	Transcription Co-factor	YES	NO	NO	NO
ENSSSCG00000005934	TRAPPC9	TRAPPC9	none	YES	YES	NO	YES
ENSSSCG00000005941	KHDRBS3	KHDRBS3	none	NO	YES	NO	NO
ENSSSCG00000005943	ST3GAL1	ST3GAL1	none	NO	YES	YES	NO
ENSSSCG00000005950	PHF20L1	PHF20L1	Transcription Co-factor	NO	NO	NO	NO
ENSSSCG00000005951	TMEM71	TMEM71	none	YES	NO	NO	NO
ENSSSCG00000005953	KCNQ3	KCNQ3	none	YES	YES	NO	NO
ENSSSCG00000005971	novel_pig_gene	ZNF572	Transcription factor	YES	NO	NO	NO
ENSSSCG00000005976	NDUFB9	NDUFB9	none	YES	NO	NO	YES
ENSSSCG00000005981	FBXO32	FBXO32	none	NO	NO	NO	NO
ENSSSCG00000005982	novel_pig_gene	NTAQ1	none	YES	NO	YES	YES
ENSSSCG00000005995	MTBP	MTBP	none	YES	NO	NO	NO
ENSSSCG00000006024	EBAG9	EBAG9	none	YES	YES	NO	YES
ENSSSCG00000006025	PKHD1L1	PKHD1L1	none	NO	NO	NO	NO
ENSSSCG00000006032	EMC2	EMC2	none	NO	NO	NO	NO
ENSSSCG00000006039	LRP12	LRP12	none	YES	YES	NO	NO
ENSSSCG00000006049	SLC25A32	SLC25A32	none	YES	NO	NO	YES
ENSSSCG00000006063	PABPC1	PABPC1	none	NO	NO	NO	NO
ENSSSCG00000006087	CPQ	CPQ	none	YES	YES	NO	YES
ENSSSCG00000006126	DECR1	DECR1	none	YES	NO	NO	YES
ENSSSCG00000006135	CPNE3	CPNE3	none	NO	NO	YES	YES
ENSSSCG00000006137	WWP1	WWP1	Transcription Co-factor	NO	NO	NO	YES
ENSSSCG00000006140	CA2	CA2	none	NO	NO	NO	NO
ENSSSCG00000006153	FABP5	FABP5	none	YES	YES	NO	NO
ENSSSCG00000006165	SEC31B	SEC31B	none	YES	NO	NO	YES
ENSSSCG00000006175	LY96	LY96	none	NO	YES	NO	YES
ENSSSCG00000006183	SBSPON	SBSPON	none	YES	NO	NO	NO
ENSSSCG00000006219	MTFR1	MTFR1	none	NO	NO	NO	NO
ENSSSCG00000006231	CHD7	CHD7	Transcription Co-factor	YES	YES	NO	NO
ENSSSCG00000006236	NSMAF	NSMAF	none	YES	NO	YES	YES
ENSSSCG00000006239	UBXN2B	UBXN2B	none	YES	NO	NO	NO
ENSSSCG00000006240	FAM110B	FAM110B	none	YES	NO	NO	NO
ENSSSCG00000006260	LYPLA1	LYPLA1	none	NO	NO	NO	NO
ENSSSCG00000006261	TCEA1	TCEA1	Transcription Co-factor	NO	NO	NO	NO
ENSSSCG00000006274	PRKDC	PRKDC	none	YES	NO	NO	YES
ENSSSCG00000006277	SPIDR	SPIDR	none	YES	YES	NO	NO
ENSSSCG00000006285	METTL18	METTL18	none	YES	NO	NO	NO
ENSSSCG00000006290	SLC19A2	SLC19A2	none	YES	NO	NO	NO
ENSSSCG00000006294	NME7	NME7	none	YES	NO	YES	YES
ENSSSCG00000006296	ATP1B1	ATP1B1	none	YES	NO	NO	NO
ENSSSCG00000006335	RGS4	RGS4	none	YES	NO	NO	NO
ENSSSCG00000006337	HSD17B7	HSD17B7	none	YES	NO	YES	NO
ENSSSCG00000006340	UAP1	UAP1	none	YES	NO	NO	NO
ENSSSCG00000006342	UHMK1	UHMK1	none	YES	NO	NO	YES
ENSSSCG00000006346	ATF6	ATF6	Transcription factor	YES	NO	NO	NO
ENSSSCG00000006363	UFC1	UFC1	none	YES	NO	YES	NO
ENSSSCG00000006370	TSTD1	TSTD1	none	YES	YES	NO	NO
ENSSSCG00000006371	USF1	USF1	Transcription factor	YES	NO	NO	YES
ENSSSCG00000006376	novel_pig_gene	non_human_orthologs	none	NO	NO	NO	NO
ENSSSCG00000006378	SLAMF7	SLAMF7	none	NO	NO	NO	NO
ENSSSCG00000006379	CD48	CD48	none	NO	NO	NO	NO
ENSSSCG00000006380	SLAMF1	SLAMF1	none	YES	NO	NO	NO
ENSSSCG00000006382	SLAMF6	SLAMF6	none	NO	NO	NO	NO
ENSSSCG00000006390	CASQ1	CASQ1	none	YES	NO	NO	NO
ENSSSCG00000006392	IGSF8	IGSF8	none	YES	NO	YES	NO
ENSSSCG00000006398	SLAMF8	SLAMF8	none	YES	YES	NO	NO
ENSSSCG00000006413	FCER1A	FCER1A	none	YES	NO	NO	NO
ENSSSCG00000006431	SPTA1	SPTA1	none	NO	NO	NO	NO
ENSSSCG00000006452	CD1B	CD1B	none	YES	YES	NO	NO
ENSSSCG00000006465	INSRR	INSRR	none	YES	NO	NO	NO
ENSSSCG00000006480	NAXE	NAXE	none	YES	YES	YES	YES
ENSSSCG00000006481	GPATCH4	GPATCH4	none	NO	NO	NO	YES
ENSSSCG00000006487	CCT3	CCT3	none	NO	NO	NO	NO
ENSSSCG00000006511	RUSC1	RUSC1	none	NO	NO	NO	NO
ENSSSCG00000006520	SCAMP3	SCAMP3	none	NO	NO	NO	NO
ENSSSCG00000006522	GBA1	GBA1	none	NO	NO	NO	YES
ENSSSCG00000006542	KCNN3	KCNN3	none	NO	NO	NO	NO
ENSSSCG00000006550	ATP8B2	ATP8B2	none	YES	NO	NO	NO
ENSSSCG00000006554	C1orf43	C1orf43	none	YES	YES	YES	YES
ENSSSCG00000006559	novel_pig_gene	non_human_orthologs	none	NO	NO	NO	NO
ENSSSCG00000006578	S100A4	S100A4	none	YES	YES	YES	YES
ENSSSCG00000006610	S100A11	S100A11	none	NO	NO	NO	NO
ENSSSCG00000006619	SNX27	SNX27	none	YES	NO	NO	NO
ENSSSCG00000006620	TUFT1	TUFT1	none	YES	YES	NO	NO
ENSSSCG00000006624	SELENBP1	SELENBP1	none	YES	NO	YES	YES
ENSSSCG00000006635	SEMA6C	SEMA6C	none	YES	NO	NO	NO
ENSSSCG00000006636	GABPB2	GABPB2	Transcription factor	YES	NO	NO	NO
ENSSSCG00000006642	MINDY1	MINDY1	none	YES	NO	NO	NO
ENSSSCG00000006643	ANXA9	ANXA9	none	YES	YES	NO	NO
ENSSSCG00000006646	ARNT	ARNT	Transcription factor	YES	NO	NO	NO
ENSSSCG00000006649	HORMAD1	HORMAD1	none	YES	NO	NO	NO
ENSSSCG00000006667	BOLA1	BOLA1	none	YES	NO	NO	NO
ENSSSCG00000006678	FCGR1A	FCGR1A	none	NO	NO	NO	NO
ENSSSCG00000006682	novel_pig_gene	non_human_orthologs	none	YES	NO	NO	NO
ENSSSCG00000006687	ITGA10	ITGA10	none	NO	NO	NO	NO
ENSSSCG00000006690	NUDT17	NUDT17	none	NO	YES	YES	YES
ENSSSCG00000006691	POLR3C	POLR3C	Transcription Co-factor	NO	NO	NO	NO
ENSSSCG00000006701	CHD1L	CHD1L	Transcription Co-factor	YES	YES	YES	YES
ENSSSCG00000006702	FMO5	FMO5	none	YES	NO	YES	NO
ENSSSCG00000006703	PRKAB2	PRKAB2	none	NO	YES	NO	NO
ENSSSCG00000006730	MAN1A2	MAN1A2	none	YES	NO	NO	NO
ENSSSCG00000006732	TRIM45	TRIM45	none	YES	YES	NO	NO
ENSSSCG00000006738	CD58	CD58	none	NO	NO	NO	NO
ENSSSCG00000006746	VANGL1	VANGL1	none	NO	NO	NO	NO
ENSSSCG00000006748	TSPAN2	TSPAN2	none	YES	NO	NO	NO
ENSSSCG00000006751	SIKE1	SIKE1	none	YES	NO	NO	NO
ENSSSCG00000006755	DENND2C	DENND2C	none	YES	NO	YES	NO
ENSSSCG00000006762	AP4B1	AP4B1	none	YES	NO	YES	NO
ENSSSCG00000006767	MAGI3	MAGI3	none	NO	NO	NO	YES
ENSSSCG00000006774	PPM1J	PPM1J	none	YES	NO	NO	NO
ENSSSCG00000006783	DDX20	DDX20	Transcription Co-factor	YES	YES	YES	NO
ENSSSCG00000006796	CHI3L2	CHI3L2	none	YES	NO	NO	NO
ENSSSCG00000006802	KCNA3	KCNA3	none	YES	NO	NO	NO
ENSSSCG00000006804	novel_pig_gene	non_human_orthologs	none	YES	NO	NO	NO
ENSSSCG00000006811	SLC6A17	SLC6A17	none	YES	NO	NO	NO
ENSSSCG00000006840	WDR47	WDR47	none	YES	NO	NO	NO
ENSSSCG00000006841	CLCC1	CLCC1	none	YES	NO	NO	YES
ENSSSCG00000006845	STXBP3	STXBP3	none	YES	NO	NO	YES
ENSSSCG00000006850	EEIG2	EEIG2	none	YES	NO	NO	NO
ENSSSCG00000006860	SLC30A7	SLC30A7	none	NO	NO	NO	NO
ENSSSCG00000006864	CDC14A	CDC14A	none	NO	NO	NO	YES
ENSSSCG00000006865	RTCA	RTCA	none	YES	YES	YES	YES
ENSSSCG00000006866	DBT	DBT	none	YES	NO	YES	YES
ENSSSCG00000006872	AGL	AGL	none	YES	NO	NO	NO
ENSSSCG00000006873	FRRS1	FRRS1	none	YES	YES	NO	YES
ENSSSCG00000006885	ALG14	ALG14	none	YES	NO	YES	NO
ENSSSCG00000006893	BCAR3	BCAR3	none	YES	YES	NO	YES
ENSSSCG00000006903	RPAP2	RPAP2	Transcription Co-factor	YES	NO	YES	YES
ENSSSCG00000006912	HFM1	HFM1	none	YES	NO	YES	YES
ENSSSCG00000006927	PKN2	PKN2	none	YES	NO	NO	NO
ENSSSCG00000006930	SH3GLB1	SH3GLB1	none	YES	NO	NO	YES
ENSSSCG00000006936	ODF2L	ODF2L	none	YES	YES	YES	YES
ENSSSCG00000006939	ZNHIT6	ZNHIT6	none	NO	NO	NO	NO
ENSSSCG00000006948	MROH6	MROH6	none	YES	NO	NO	NO
ENSSSCG00000006956	ZC3H3	ZC3H3	none	YES	NO	NO	NO
ENSSSCG00000006959	ZNF696	ZNF696	Transcription factor	YES	NO	NO	NO
ENSSSCG00000006982	ZDHHC2	ZDHHC2	none	YES	NO	YES	NO
ENSSSCG00000006984	VPS37A	VPS37A	none	NO	NO	NO	YES
ENSSSCG00000006995	ASAH1	ASAH1	none	YES	NO	NO	YES
ENSSSCG00000007003	novel_pig_gene	HGSNAT	none	YES	YES	YES	YES
ENSSSCG00000007004	novel_pig_gene	non_human_orthologs	none	YES	YES	YES	YES
ENSSSCG00000007019	GPAT4	GPAT4	none	YES	NO	NO	NO
ENSSSCG00000007023	novel_pig_gene	KAT6A	none	NO	NO	NO	NO
ENSSSCG00000007026	VDAC3	VDAC3	none	YES	NO	NO	NO
ENSSSCG00000007027	SLC20A2	SLC20A2	none	NO	NO	NO	NO
ENSSSCG00000007031	POLB	POLB	none	YES	NO	YES	NO
ENSSSCG00000007033	AP3M2	AP3M2	none	YES	NO	YES	YES
ENSSSCG00000007034	PSD3	PSD3	none	YES	NO	NO	NO
ENSSSCG00000007046	TRMT6	TRMT6	none	YES	NO	NO	NO
ENSSSCG00000007047	MCM8	MCM8	none	YES	YES	YES	YES
ENSSSCG00000007064	MKKS	MKKS	none	YES	NO	NO	NO
ENSSSCG00000007067	JAG1	JAG1	none	NO	NO	NO	NO
ENSSSCG00000007074	TASP1	TASP1	none	YES	NO	NO	NO
ENSSSCG00000007083	PCSK2	PCSK2	none	NO	NO	NO	NO
ENSSSCG00000007089	MGME1	MGME1	none	YES	YES	YES	YES
ENSSSCG00000007093	ZNF133	ZNF133	Transcription factor	YES	YES	YES	YES
ENSSSCG00000007095	POLR3F	POLR3F	Transcription Co-factor	YES	NO	NO	YES
ENSSSCG00000007117	GZF1	GZF1	Transcription factor	NO	NO	NO	NO
ENSSSCG00000007133	ACSS1	ACSS1	none	YES	NO	YES	YES
ENSSSCG00000007143	novel_pig_gene	MAVS	none	YES	NO	NO	YES
ENSSSCG00000007153	ATRN	ATRN	none	NO	NO	NO	YES
ENSSSCG00000007155	DNAAF9	DNAAF9	none	YES	NO	NO	NO
ENSSSCG00000007157	SLC4A11	SLC4A11	none	YES	NO	NO	NO
ENSSSCG00000007161	LZTS3	LZTS3	none	YES	YES	YES	YES
ENSSSCG00000007167	VPS16	VPS16	none	YES	NO	NO	YES
ENSSSCG00000007168	PCED1A	PCED1A	none	NO	NO	YES	YES
ENSSSCG00000007189	SDCBP2	SDCBP2	none	NO	NO	NO	NO
ENSSSCG00000007200	FAM110A	FAM110A	none	YES	YES	NO	NO
ENSSSCG00000007228	HM13	HM13	none	YES	NO	NO	NO
ENSSSCG00000007237	PDRG1	PDRG1	none	YES	YES	YES	YES
ENSSSCG00000007244	POFUT1	POFUT1	none	YES	YES	YES	YES
ENSSSCG00000007247	KIF3B	KIF3B	none	YES	YES	NO	NO
ENSSSCG00000007249	NOL4L	NOL4L	none	NO	NO	NO	NO
ENSSSCG00000007253	MAPRE1	MAPRE1	none	NO	NO	NO	YES
ENSSSCG00000007268	E2F1	E2F1	Transcription factor	YES	NO	NO	NO
ENSSSCG00000007285	GGT7	GGT7	none	YES	NO	NO	NO
ENSSSCG00000007311	PHF20	PHF20	none	NO	NO	NO	NO
ENSSSCG00000007317	DLGAP4	DLGAP4	none	YES	NO	NO	NO
ENSSSCG00000007324	MTCL2	MTCL2	none	YES	NO	NO	NO
ENSSSCG00000007337	CTNNBL1	CTNNBL1	none	YES	YES	YES	YES
ENSSSCG00000007349	ACTR5	ACTR5	Transcription Co-factor	YES	NO	YES	YES
ENSSSCG00000007352	DHX35	DHX35	none	NO	YES	NO	YES
ENSSSCG00000007364	IFT52	IFT52	none	YES	YES	YES	YES
ENSSSCG00000007371	HNF4A	HNF4A	Transcription factor	YES	NO	NO	NO
ENSSSCG00000007381	YWHAB	YWHAB	Transcription Co-factor	NO	YES	NO	YES
ENSSSCG00000007425	SNX21	SNX21	none	YES	NO	NO	NO
ENSSSCG00000007456	SULF2	SULF2	none	YES	YES	NO	NO
ENSSSCG00000007460	ARFGEF2	ARFGEF2	none	NO	NO	NO	NO
ENSSSCG00000007463	PTGIS	PTGIS	none	YES	YES	NO	NO
ENSSSCG00000007466	SLC9A8	SLC9A8	none	YES	NO	NO	YES
ENSSSCG00000007481	novel_pig_gene	non_human_orthologs	Transcription factor	NO	NO	NO	NO
ENSSSCG00000007485	BCAS1	BCAS1	none	YES	NO	NO	NO
ENSSSCG00000007487	PFDN4	non_human_orthologs	none	NO	NO	NO	NO
ENSSSCG00000007495	CASS4	CASS4	none	YES	YES	NO	NO
ENSSSCG00000007516	STX16	STX16	none	NO	NO	NO	YES
ENSSSCG00000007525	novel_pig_gene	PRELID3B	none	NO	NO	NO	NO
ENSSSCG00000007531	FAM217B	FAM217B	none	NO	NO	NO	NO
ENSSSCG00000007544	SUN1	SUN1	none	YES	NO	NO	NO
ENSSSCG00000007552	novel_pig_gene	non_human_orthologs	none	YES	NO	NO	NO
ENSSSCG00000007565	TTYH3	TTYH3	none	NO	NO	NO	NO
ENSSSCG00000007568	IQCE	IQCE	none	YES	NO	NO	NO
ENSSSCG00000007572	LFNG	LFNG	none	YES	NO	YES	NO
ENSSSCG00000007576	FOXK1	FOXK1	Transcription factor	YES	YES	YES	NO
ENSSSCG00000007577	AP5Z1	AP5Z1	none	YES	YES	YES	YES
ENSSSCG00000007586	FSCN1	FSCN1	none	YES	NO	NO	NO
ENSSSCG00000007590	PMS2	PMS2	none	YES	YES	YES	YES
ENSSSCG00000007601	TECPR1	TECPR1	none	YES	YES	NO	NO
ENSSSCG00000007609	ARPC1A	ARPC1A	none	NO	NO	NO	NO
ENSSSCG00000007637	TRIM4	TRIM4	none	YES	NO	YES	YES
ENSSSCG00000007646	novel_pig_gene	non_human_orthologs	none	YES	NO	NO	NO
ENSSSCG00000007656	PVRIG	PVRIG	none	YES	NO	NO	NO
ENSSSCG00000007659	ZCWPW1	ZCWPW1	none	NO	YES	YES	NO
ENSSSCG00000007671	TFR2	TFR2	none	YES	NO	NO	NO
ENSSSCG00000007672	POP7	POP7	none	YES	NO	NO	NO
ENSSSCG00000007674	ZAN	ZAN	none	NO	NO	NO	NO
ENSSSCG00000007692	novel_pig_gene	YWHAG	none	NO	NO	NO	NO
ENSSSCG00000007700	HIP1	HIP1	none	YES	YES	NO	NO
ENSSSCG00000007709	TBL2	TBL2	none	NO	NO	NO	NO
ENSSSCG00000007717	METTL27	METTL27	none	YES	YES	YES	NO
ENSSSCG00000007718	CLDN4	CLDN4	none	YES	NO	NO	NO
ENSSSCG00000007721	GTF2I	GTF2I	Transcription factor	YES	NO	NO	NO
ENSSSCG00000007753	RUSF1	RUSF1	none	YES	YES	YES	NO
ENSSSCG00000007772	STX1A	STX1A	none	NO	NO	NO	NO
ENSSSCG00000007795	DCTPP1	DCTPP1	none	YES	NO	YES	NO
ENSSSCG00000007800	SEPTIN1	SEPTIN1	none	YES	NO	NO	NO
ENSSSCG00000007814	KATNIP	KATNIP	none	YES	YES	YES	NO
ENSSSCG00000007818	KDM8	KDM8	Transcription Co-factor	YES	YES	YES	YES
ENSSSCG00000007826	novel_pig_gene	LCMT1	none	YES	YES	NO	YES
ENSSSCG00000007839	EEF2K	EEF2K	none	YES	NO	NO	YES
ENSSSCG00000007874	ABCC1	ABCC1	none	YES	NO	NO	YES
ENSSSCG00000007878	PARN	PARN	none	NO	NO	NO	YES
ENSSSCG00000007881	ERCC4	ERCC4	none	YES	NO	NO	NO
ENSSSCG00000007895	ZC3H7A	ZC3H7A	none	NO	NO	NO	YES
ENSSSCG00000007899	novel_pig_gene	non_human_orthologs	none	YES	YES	NO	NO
ENSSSCG00000007909	ABAT	ABAT	none	YES	NO	NO	YES
ENSSSCG00000007914	METTL22	METTL22	none	YES	NO	YES	YES
ENSSSCG00000007932	novel_pig_gene	ROGDI	none	YES	NO	NO	NO
ENSSSCG00000007933	SEPTIN12	SEPTIN12	none	YES	NO	NO	NO
ENSSSCG00000007939	ANKS3	ANKS3	none	YES	NO	NO	NO
ENSSSCG00000007967	ZNF213	ZNF213	Transcription factor	NO	YES	NO	NO
ENSSSCG00000008164	MAP4K4	MAP4K4	none	NO	YES	NO	NO
ENSSSCG00000008192	TMEM131	TMEM131	none	YES	NO	NO	NO
ENSSSCG00000008193	novel_pig_gene	ZAP70	none	YES	NO	NO	NO
ENSSSCG00000008194	ACTR1B	ACTR1B	none	YES	YES	NO	NO
ENSSSCG00000008196	FAM178B	FAM178B	none	NO	NO	NO	NO
ENSSSCG00000008200	ANKRD23	ANKRD23	none	NO	YES	YES	YES
ENSSSCG00000008201	CNNM3	CNNM3	none	NO	NO	NO	NO
ENSSSCG00000008207	RPIA	RPIA	none	YES	NO	NO	YES
ENSSSCG00000008208	EIF2AK3	EIF2AK3	none	YES	NO	NO	NO
ENSSSCG00000008233	TMEM150A	TMEM150A	none	NO	NO	NO	NO
ENSSSCG00000008247	SUCLG1	SUCLG1	none	YES	NO	NO	YES
ENSSSCG00000008297	TPRKB	TPRKB	none	YES	NO	NO	NO
ENSSSCG00000008300	STAMBP	STAMBP	none	YES	NO	NO	NO
ENSSSCG00000008304	PRADC1	PRADC1	none	YES	NO	NO	YES
ENSSSCG00000008307	SFXN5	SFXN5	none	YES	NO	YES	YES
ENSSSCG00000008336	ANXA4	ANXA4	Transcription Co-factor	YES	NO	NO	YES
ENSSSCG00000008337	AAK1	AAK1	none	YES	NO	NO	NO
ENSSSCG00000008339	GFPT1	GFPT1	none	YES	NO	NO	NO
ENSSSCG00000008396	CCDC85A	CCDC85A	none	NO	NO	NO	NO
ENSSSCG00000008400	CFAP36	CFAP36	none	YES	NO	NO	NO
ENSSSCG00000008443	EPAS1	EPAS1	Transcription factor	YES	NO	NO	NO
ENSSSCG00000008448	PREPL	PREPL	none	NO	NO	NO	NO
ENSSSCG00000008494	NDUFAF7	NDUFAF7	none	YES	NO	NO	YES
ENSSSCG00000008512	TTC27	TTC27	none	YES	NO	NO	YES
ENSSSCG00000008535	CLIP4	CLIP4	none	YES	NO	NO	YES
ENSSSCG00000008536	TOGARAM2	TOGARAM2	none	NO	NO	NO	NO
ENSSSCG00000008548	SUPT7L	SUPT7L	Transcription Co-factor	YES	NO	NO	NO
ENSSSCG00000008556	KHK	KHK	none	YES	NO	NO	YES
ENSSSCG00000008569	HADHB	HADHB	none	YES	NO	NO	NO
ENSSSCG00000008571	HADHA	HADHA	none	NO	NO	NO	YES
ENSSSCG00000008572	GAREM2	GAREM2	none	YES	NO	NO	YES
ENSSSCG00000008574	KIF3C	KIF3C	none	YES	YES	NO	YES
ENSSSCG00000008577	DNAJC27	DNAJC27	none	YES	NO	NO	NO
ENSSSCG00000008578	ADCY3	ADCY3	none	YES	NO	NO	NO
ENSSSCG00000008589	WDCP	WDCP	none	YES	NO	NO	NO
ENSSSCG00000008590	MFSD2B	MFSD2B	none	YES	NO	YES	NO
ENSSSCG00000008600	PUM2	PUM2	none	NO	NO	NO	NO
ENSSSCG00000008604	WDR35	WDR35	none	YES	YES	YES	YES
ENSSSCG00000008618	MYCN	MYCN	Transcription factor	NO	NO	NO	NO
ENSSSCG00000008621	NBAS	NBAS	none	NO	NO	YES	NO
ENSSSCG00000008624	LPIN1	LPIN1	Transcription Co-factor	YES	NO	NO	NO
ENSSSCG00000008634	ATP6V1C2	ATP6V1C2	none	YES	NO	NO	NO
ENSSSCG00000008637	TAF1B	TAF1B	Transcription Co-factor	NO	NO	NO	NO
ENSSSCG00000008642	ASAP2	ASAP2	none	YES	YES	NO	NO
ENSSSCG00000008644	KIDINS220	KIDINS220	none	NO	NO	NO	YES
ENSSSCG00000008645	ID2	ID2	Transcription factor	NO	NO	NO	NO
ENSSSCG00000008646	RNF144A	RNF144A	none	YES	NO	NO	NO
ENSSSCG00000008668	RBAK	RBAK	Transcription factor	YES	NO	NO	NO
ENSSSCG00000008681	NELFA	NELFA	Transcription Co-factor	YES	NO	NO	YES
ENSSSCG00000008690	RNF4	RNF4	Transcription Co-factor	YES	NO	YES	YES
ENSSSCG00000008695	MFSD10	MFSD10	none	YES	NO	NO	NO
ENSSSCG00000008709	novel_pig_gene	C4orf50	none	NO	NO	NO	NO
ENSSSCG00000008740	FBXL5	FBXL5	none	YES	NO	NO	NO
ENSSSCG00000008787	KLHL5	KLHL5	none	YES	YES	NO	NO
ENSSSCG00000008789	WDR19	WDR19	none	YES	YES	YES	NO
ENSSSCG00000008792	N4BP2	N4BP2	none	YES	NO	NO	NO
ENSSSCG00000008808	GNPDA2	GNPDA2	none	NO	NO	NO	YES
ENSSSCG00000008816	NFXL1	NFXL1	Transcription factor	YES	NO	YES	NO
ENSSSCG00000008913	IGFBP7	IGFBP7	none	YES	NO	NO	NO
ENSSSCG00000008937	AMBN	AMBN	none	YES	YES	YES	NO
ENSSSCG00000008970	CDKL2	CDKL2	none	NO	NO	YES	NO
ENSSSCG00000008971	USO1	USO1	none	NO	NO	NO	NO
ENSSSCG00000008973	NAAA	NAAA	none	YES	YES	NO	YES
ENSSSCG00000008979	NUP54	NUP54	none	YES	NO	NO	YES
ENSSSCG00000008981	novel_pig_gene	STBD1	none	YES	NO	NO	NO
ENSSSCG00000008983	CCDC158	CCDC158	none	YES	NO	NO	NO
ENSSSCG00000008986	SEPTIN11	SEPTIN11	none	YES	NO	NO	NO
ENSSSCG00000008991	FRAS1	FRAS1	none	YES	NO	NO	YES
ENSSSCG00000008996	PLRG1	non_human_orthologs	none	NO	NO	NO	YES
ENSSSCG00000009037	ZNF827	ZNF827	Transcription factor	NO	NO	NO	NO
ENSSSCG00000009039	MMAA	MMAA	none	YES	NO	YES	NO
ENSSSCG00000009051	IL15	IL15	none	YES	NO	NO	NO
ENSSSCG00000009052	ZNF330	ZNF330	none	NO	NO	NO	NO
ENSSSCG00000009053	RNF150	RNF150	none	YES	NO	YES	YES
ENSSSCG00000009079	INTU	INTU	none	NO	NO	NO	YES
ENSSSCG00000009085	NUDT6	NUDT6	none	YES	NO	NO	YES
ENSSSCG00000009093	BBS7	BBS7	none	YES	NO	NO	YES
ENSSSCG00000009096	EXOSC9	EXOSC9	none	NO	NO	YES	NO
ENSSSCG00000009097	ANXA5	ANXA5	none	YES	YES	NO	NO
ENSSSCG00000009100	TNIP3	TNIP3	none	NO	NO	NO	NO
ENSSSCG00000009106	PDE5A	PDE5A	none	NO	NO	NO	NO
ENSSSCG00000009113	METTL14	METTL14	none	YES	NO	YES	YES
ENSSSCG00000009115	NDST3	NDST3	none	YES	NO	NO	NO
ENSSSCG00000009123	CAMK2D	CAMK2D	Transcription Co-factor	NO	NO	NO	NO
ENSSSCG00000009142	SEC24B	SEC24B	none	YES	NO	NO	NO
ENSSSCG00000009164	CISD2	CISD2	none	YES	NO	NO	NO
ENSSSCG00000009186	METAP1	METAP1	none	NO	NO	NO	NO
ENSSSCG00000009194	HPGDS	HPGDS	none	YES	NO	YES	NO
ENSSSCG00000009211	novel_pig_gene	non_human_orthologs	none	YES	YES	YES	YES
ENSSSCG00000009216	SPP1	SPP1	none	NO	NO	NO	NO
ENSSSCG00000009220	DMP1	DMP1	none	YES	YES	NO	NO
ENSSSCG00000009221	novel_pig_gene	DSPP	none	NO	NO	NO	YES
ENSSSCG00000009225	HSD17B11	HSD17B11	none	NO	NO	YES	YES
ENSSSCG00000009231	CDS1	CDS1	none	YES	YES	NO	NO
ENSSSCG00000009234	ABRAXAS1	ABRAXAS1	none	NO	YES	YES	YES
ENSSSCG00000009237	HPSE	HPSE	none	NO	YES	NO	NO
ENSSSCG00000009238	COQ2	COQ2	none	YES	NO	NO	YES
ENSSSCG00000009244	SEC31A	SEC31A	none	YES	YES	YES	NO
ENSSSCG00000009246	ENOPH1	ENOPH1	none	NO	YES	NO	YES
ENSSSCG00000009256	ANTXR2	ANTXR2	none	NO	NO	NO	NO
ENSSSCG00000009259	PAQR3	PAQR3	none	YES	NO	NO	NO
ENSSSCG00000009270	IFT88	IFT88	none	YES	YES	NO	YES
ENSSSCG00000009283	TNFRSF19	TNFRSF19	none	YES	NO	NO	NO
ENSSSCG00000009290	MIPEP	MIPEP	none	YES	YES	YES	YES
ENSSSCG00000009293	novel_pig_gene	SPATA13	none	YES	NO	NO	NO
ENSSSCG00000009305	GTF3A	GTF3A	Transcription factor	YES	YES	YES	YES
ENSSSCG00000009308	LNX2	LNX2	none	YES	NO	NO	NO
ENSSSCG00000009320	FLT1	FLT1	none	NO	NO	NO	NO
ENSSSCG00000009335	B3GLCT	B3GLCT	none	NO	NO	NO	NO
ENSSSCG00000009347	KL	KL	none	NO	NO	NO	NO
ENSSSCG00000009348	novel_pig_gene	STARD13	none	NO	NO	NO	NO
ENSSSCG00000009356	novel_pig_gene	non_human_orthologs	none	NO	NO	NO	NO
ENSSSCG00000009357	SMAD9	SMAD9	Transcription factor	YES	YES	NO	NO
ENSSSCG00000009358	EXOSC8	EXOSC8	none	YES	YES	YES	YES
ENSSSCG00000009364	FREM2	FREM2	none	NO	YES	NO	YES
ENSSSCG00000009379	NEK3	NEK3	none	YES	NO	NO	NO
ENSSSCG00000009390	SPRYD7	SPRYD7	none	NO	NO	NO	YES
ENSSSCG00000009396	PHF11	PHF11	none	NO	NO	NO	NO
ENSSSCG00000009397	CAB39L	CAB39L	none	NO	NO	NO	YES
ENSSSCG00000009399	CYSLTR2	non_human_orthologs	none	NO	NO	NO	NO
ENSSSCG00000009400	RCBTB2	RCBTB2	none	YES	NO	YES	YES
ENSSSCG00000009407	ESD	ESD	none	YES	YES	YES	YES
ENSSSCG00000009408	LRCH1	LRCH1	none	YES	NO	NO	NO
ENSSSCG00000009414	ZC3H13	ZC3H13	none	NO	NO	NO	YES
ENSSSCG00000009419	novel_pig_gene	non_human_orthologs	none	NO	NO	NO	YES
ENSSSCG00000009425	LACC1	LACC1	none	NO	NO	NO	YES
ENSSSCG00000009426	CCDC122	CCDC122	none	YES	YES	YES	YES
ENSSSCG00000009430	AKAP11	AKAP11	none	NO	NO	NO	YES
ENSSSCG00000009431	DGKH	DGKH	none	YES	NO	NO	YES
ENSSSCG00000009432	DGKD	DGKD	none	YES	NO	YES	NO
ENSSSCG00000009435	novel_pig_gene	NAA16	none	NO	NO	NO	NO
ENSSSCG00000009436	MTRF1	MTRF1	none	NO	NO	NO	YES
ENSSSCG00000009440	ELF1	ELF1	Transcription factor	NO	NO	NO	NO
ENSSSCG00000009490	DCT	DCT	none	NO	NO	YES	NO
ENSSSCG00000009491	TGDS	TGDS	none	NO	NO	NO	NO
ENSSSCG00000009496	novel_pig_gene	ABCC4	none	NO	NO	YES	NO
ENSSSCG00000009498	novel_pig_gene	ABCC4	none	YES	NO	NO	NO
ENSSSCG00000009502	UGGT2	UGGT2	none	YES	NO	NO	NO
ENSSSCG00000009511	STK24	STK24	none	YES	YES	YES	YES
ENSSSCG00000009517	GPR183	GPR183	none	NO	NO	NO	NO
ENSSSCG00000009522	PCCA	PCCA	none	NO	NO	NO	NO
ENSSSCG00000009523	novel_pig_gene	GGACT	none	YES	NO	NO	YES
ENSSSCG00000009528	TPP2	TPP2	none	NO	NO	NO	YES
ENSSSCG00000009534	novel_pig_gene	ERCC5	none	NO	YES	NO	NO
ENSSSCG00000009541	ABHD13	ABHD13	none	NO	NO	NO	NO
ENSSSCG00000009542	TNFSF13B	TNFSF13B	none	YES	NO	NO	NO
ENSSSCG00000009545	COL4A2	COL4A2	none	YES	NO	NO	NO
ENSSSCG00000009551	ARHGEF7	ARHGEF7	none	YES	YES	YES	YES
ENSSSCG00000009558	F10	F10	none	YES	NO	NO	NO
ENSSSCG00000009561	ATP4B	ATP4B	none	YES	NO	NO	NO
ENSSSCG00000009563	TMCO3	TMCO3	none	YES	YES	NO	YES
ENSSSCG00000009565	GAS6	GAS6	none	YES	NO	NO	NO
ENSSSCG00000009566	C13orf46	C13orf46	none	YES	NO	NO	NO
ENSSSCG00000009578	novel_pig_gene	CDK20	none	NO	YES	YES	YES
ENSSSCG00000009601	SLC18A1	SLC18A1	none	YES	NO	NO	NO
ENSSSCG00000009610	novel_pig_gene	NPM2	Transcription Co-factor	YES	NO	NO	NO
ENSSSCG00000009614	FHIP2B	FHIP2B	none	YES	NO	YES	YES
ENSSSCG00000009622	POLR3D	POLR3D	none	YES	NO	NO	NO
ENSSSCG00000009627	C8orf58	C8orf58	none	YES	NO	NO	NO
ENSSSCG00000009629	BIN3	BIN3	none	YES	NO	NO	NO
ENSSSCG00000009638	RHOBTB2	RHOBTB2	none	NO	NO	NO	YES
ENSSSCG00000009650	DOCK5	DOCK5	none	NO	YES	NO	YES
ENSSSCG00000009673	NUGGC	NUGGC	none	YES	NO	NO	NO
ENSSSCG00000009674	ELP3	ELP3	Transcription Co-factor	YES	NO	NO	NO
ENSSSCG00000009679	FZD3	FZD3	none	YES	NO	NO	NO
ENSSSCG00000009681	INTS9	INTS9	none	NO	YES	NO	YES
ENSSSCG00000009683	KIF13B	KIF13B	none	NO	NO	NO	NO
ENSSSCG00000009684	MSRA	MSRA	none	YES	NO	YES	YES
ENSSSCG00000009692	novel_pig_gene	PINX1	none	NO	NO	NO	YES
ENSSSCG00000009699	HPGD	HPGD	none	NO	NO	NO	NO
ENSSSCG00000009704	HMGB2	HMGB2	Transcription factor	NO	NO	NO	NO
ENSSSCG00000009713	CLCN3	CLCN3	none	YES	NO	NO	NO
ENSSSCG00000009716	SH3RF1	SH3RF1	none	YES	NO	NO	NO
ENSSSCG00000009717	CBR4	CBR4	none	YES	YES	YES	YES
ENSSSCG00000009747	STX2	STX2	none	YES	NO	NO	NO
ENSSSCG00000009768	TCTN2	TCTN2	none	YES	NO	NO	NO
ENSSSCG00000009771	DDX55	DDX55	none	YES	NO	NO	YES
ENSSSCG00000009814	ANAPC5	ANAPC5	none	NO	NO	NO	NO
ENSSSCG00000009818	IFT81	IFT81	none	YES	NO	NO	NO
ENSSSCG00000009852	VSIG10	VSIG10	none	YES	NO	NO	NO
ENSSSCG00000009853	WSB2	WSB2	none	YES	NO	NO	YES
ENSSSCG00000009858	FBXO21	FBXO21	none	NO	NO	NO	NO
ENSSSCG00000009873	DTX1	DTX1	Transcription Co-factor	YES	NO	NO	NO
ENSSSCG00000009876	DDX54	DDX54	Transcription Co-factor	YES	NO	NO	YES
ENSSSCG00000009877	IQCD	IQCD	none	YES	NO	YES	NO
ENSSSCG00000009880	SLC8B1	SLC8B1	none	YES	YES	NO	NO
ENSSSCG00000009881	OAS2	OAS2	none	YES	YES	YES	YES
ENSSSCG00000009889	ALDH2	ALDH2	none	YES	NO	NO	YES
ENSSSCG00000009896	BICDL1	BICDL1	none	YES	NO	YES	NO
ENSSSCG00000009926	novel_pig_gene	non_human_orthologs	none	NO	YES	YES	YES
ENSSSCG00000009932	MMAB	MMAB	none	YES	YES	YES	NO
ENSSSCG00000009940	ALKBH2	ALKBH2	none	YES	NO	NO	NO
ENSSSCG00000009946	SART3	SART3	none	YES	YES	YES	YES
ENSSSCG00000009956	GRK3	GRK3	none	YES	NO	NO	NO
ENSSSCG00000009962	TFIP11	TFIP11	none	YES	YES	YES	NO
ENSSSCG00000009966	MN1	MN1	none	YES	NO	NO	NO
ENSSSCG00000010002	SF3A1	SF3A1	none	YES	NO	YES	YES
ENSSSCG00000010006	SEC14L2	SEC14L2	none	YES	NO	NO	NO
ENSSSCG00000010011	TCN2	TCN2	none	YES	YES	NO	YES
ENSSSCG00000010017	SMTN	SMTN	none	YES	NO	NO	NO
ENSSSCG00000010039	SLC5A4	SLC5A4	none	YES	YES	NO	YES
ENSSSCG00000010044	novel_pig_gene	non_human_orthologs	none	NO	NO	YES	NO
ENSSSCG00000010046	GNAZ	GNAZ	none	YES	NO	YES	NO
ENSSSCG00000010052	BCR	BCR	none	YES	NO	NO	YES
ENSSSCG00000010054	ADORA2A	ADORA2A	none	YES	NO	NO	NO
ENSSSCG00000010059	GUCD1	GUCD1	none	YES	NO	NO	YES
ENSSSCG00000010122	CDC45	CDC45	none	NO	NO	NO	YES
ENSSSCG00000010151	LYST	LYST	none	NO	NO	NO	NO
ENSSSCG00000010164	MAP3K21	MAP3K21	none	YES	NO	NO	NO
ENSSSCG00000010166	NTPCR	NTPCR	none	YES	YES	YES	YES
ENSSSCG00000010167	MAP10	MAP10	none	NO	YES	NO	NO
ENSSSCG00000010176	C1orf131	C1orf131	none	YES	NO	NO	NO
ENSSSCG00000010180	TTC13	TTC13	none	NO	YES	NO	YES
ENSSSCG00000010183	COG2	COG2	none	NO	YES	YES	YES
ENSSSCG00000010188	ABCB10	ABCB10	none	YES	YES	NO	YES
ENSSSCG00000010196	ZNF25	ZNF25	Transcription factor	YES	NO	NO	YES
ENSSSCG00000010199	RET	RET	none	YES	YES	NO	NO
ENSSSCG00000010201	RASGEF1A	RASGEF1A	none	YES	NO	NO	NO
ENSSSCG00000010238	HNRNPH3	HNRNPH3	none	NO	NO	NO	NO
ENSSSCG00000010239	RUFY2	RUFY2	none	YES	NO	NO	YES
ENSSSCG00000010245	STOX1	STOX1	none	NO	NO	YES	NO
ENSSSCG00000010248	KIFBP	KIFBP	none	NO	NO	NO	NO
ENSSSCG00000010251	SUPV3L1	SUPV3L1	none	NO	NO	YES	YES
ENSSSCG00000010253	HK1	HK1	none	NO	NO	NO	NO
ENSSSCG00000010258	AIFM2	AIFM2	none	YES	YES	YES	YES
ENSSSCG00000010267	LRRC20	LRRC20	none	YES	NO	YES	YES
ENSSSCG00000010275	PCBD1	PCBD1	Transcription Co-factor	YES	NO	NO	NO
ENSSSCG00000010277	SLC29A3	SLC29A3	none	NO	NO	NO	NO
ENSSSCG00000010310	NDST2	NDST2	none	NO	NO	NO	NO
ENSSSCG00000010312	PLAU	PLAU	none	NO	NO	NO	NO
ENSSSCG00000010332	PLAC9	PLAC9	none	YES	NO	NO	NO
ENSSSCG00000010342	SH2D4B	SH2D4B	none	NO	NO	NO	NO
ENSSSCG00000010360	BMPR1A	BMPR1A	none	YES	NO	NO	NO
ENSSSCG00000010380	MAPK8	MAPK8	none	YES	NO	NO	YES
ENSSSCG00000010391	novel_pig_gene	non_human_orthologs	none	YES	YES	YES	YES
ENSSSCG00000010396	PARG	PARG	none	YES	NO	NO	NO
ENSSSCG00000010404	ALOX5	ALOX5	none	YES	YES	NO	NO
ENSSSCG00000010428	DKK1	DKK1	none	YES	NO	NO	NO
ENSSSCG00000010435	MINPP1	MINPP1	none	YES	NO	NO	YES
ENSSSCG00000010437	PAPSS2	PAPSS2	none	NO	NO	NO	NO
ENSSSCG00000010460	RPP30	RPP30	none	NO	NO	YES	YES
ENSSSCG00000010465	TNKS2	TNKS2	none	NO	NO	NO	NO
ENSSSCG00000010470	IDE	IDE	none	YES	NO	NO	NO
ENSSSCG00000010476	MYOF	MYOF	none	YES	YES	NO	YES
ENSSSCG00000010477	CEP55	CEP55	none	NO	NO	NO	NO
ENSSSCG00000010518	EXOSC1	EXOSC1	none	NO	NO	NO	NO
ENSSSCG00000010528	ZFYVE27	ZFYVE27	none	YES	NO	NO	NO
ENSSSCG00000010531	novel_pig_gene	R3HCC1L	none	YES	YES	YES	YES
ENSSSCG00000010534	HPS1	HPS1	none	YES	YES	YES	YES
ENSSSCG00000010540	ENTPD7	ENTPD7	none	NO	NO	NO	NO
ENSSSCG00000010541	COX15	COX15	none	YES	YES	YES	YES
ENSSSCG00000010544	DNMBP	DNMBP	none	NO	NO	NO	NO
ENSSSCG00000010550	CWF19L1	CWF19L1	none	YES	NO	NO	YES
ENSSSCG00000010551	BLOC1S2	BLOC1S2	none	YES	NO	NO	YES
ENSSSCG00000010555	HIF1AN	HIF1AN	Transcription Co-factor	YES	NO	NO	NO
ENSSSCG00000010565	DPCD	DPCD	none	YES	YES	YES	NO
ENSSSCG00000010566	FBXW4	FBXW4	none	NO	YES	NO	YES
ENSSSCG00000010571	ARMH3	ARMH3	none	YES	NO	NO	YES
ENSSSCG00000010573	HPS6	non_human_orthologs	none	NO	NO	YES	NO
ENSSSCG00000010584	MFSD13A	MFSD13A	none	YES	YES	NO	YES
ENSSSCG00000010600	CALHM2	CALHM2	none	YES	NO	NO	NO
ENSSSCG00000010605	STN1	STN1	none	NO	NO	NO	NO
ENSSSCG00000010631	GPAM	GPAM	none	YES	NO	NO	NO
ENSSSCG00000010640	NRAP	NRAP	none	NO	NO	YES	NO
ENSSSCG00000010650	AFAP1L2	AFAP1L2	none	NO	NO	NO	NO
ENSSSCG00000010651	ABLIM1	ABLIM1	none	YES	NO	NO	NO
ENSSSCG00000010699	ATE1	ATE1	none	YES	NO	YES	YES
ENSSSCG00000010702	PLEKHA1	PLEKHA1	none	NO	NO	NO	NO
ENSSSCG00000010703	HTRA1	HTRA1	none	YES	YES	NO	NO
ENSSSCG00000010719	novel_pig_gene	C10orf88	none	YES	YES	YES	YES
ENSSSCG00000010732	FAM53B	FAM53B	none	NO	NO	NO	YES
ENSSSCG00000010734	OAT	OAT	none	YES	NO	NO	YES
ENSSSCG00000010735	LHPP	LHPP	none	YES	YES	YES	YES
ENSSSCG00000010741	EDRF1	EDRF1	Transcription Co-factor	NO	YES	NO	NO
ENSSSCG00000010743	BCCIP	BCCIP	none	YES	YES	YES	YES
ENSSSCG00000010744	DHX32	DHX32	none	YES	YES	NO	NO
ENSSSCG00000010756	novel_pig_gene	MGMT	none	NO	YES	NO	YES
ENSSSCG00000010772	ADAM8	ADAM8	none	YES	NO	NO	NO
ENSSSCG00000010774	ZNF511	ZNF511	Transcription factor	YES	NO	YES	YES
ENSSSCG00000010780	CYP2E1	CYP2E1	none	YES	NO	YES	YES
ENSSSCG00000010798	GGA2	GGA2	none	YES	NO	NO	YES
ENSSSCG00000010799	COG7	COG7	none	YES	YES	YES	YES
ENSSSCG00000010811	KCTD3	KCTD3	none	NO	YES	NO	YES
ENSSSCG00000010817	LYPLAL1	LYPLAL1	none	NO	YES	YES	YES
ENSSSCG00000010822	BPNT1	BPNT1	none	YES	YES	NO	YES
ENSSSCG00000010823	IARS2	IARS2	none	YES	NO	NO	YES
ENSSSCG00000010824	RAB3GAP2	RAB3GAP2	none	YES	YES	NO	YES
ENSSSCG00000010826	MTARC2	MTARC2	none	YES	YES	YES	YES
ENSSSCG00000010829	MTARC1	MTARC1	none	YES	NO	YES	YES
ENSSSCG00000010831	DUSP10	DUSP10	none	YES	NO	NO	NO
ENSSSCG00000010832	HHIPL2	HHIPL2	none	NO	NO	NO	NO
ENSSSCG00000010833	TAF1A	TAF1A	Transcription Co-factor	YES	NO	NO	YES
ENSSSCG00000010834	MIA3	MIA3	none	YES	NO	NO	YES
ENSSSCG00000010853	EPHX1	EPHX1	none	YES	NO	NO	YES
ENSSSCG00000010854	TMEM63A	TMEM63A	none	YES	YES	NO	NO
ENSSSCG00000010855	PYCR2	PYCR2	none	YES	YES	YES	YES
ENSSSCG00000010860	PSEN2	PSEN2	none	YES	YES	NO	YES
ENSSSCG00000010866	SCCPDH	SCCPDH	none	YES	YES	NO	YES
ENSSSCG00000010872	AKT3	AKT3	none	NO	NO	NO	NO
ENSSSCG00000010879	KIF26B	KIF26B	none	NO	NO	NO	NO
ENSSSCG00000010885	TLR5	TLR5	none	YES	YES	NO	YES
ENSSSCG00000010912	KIF14	KIF14	none	NO	NO	NO	NO
ENSSSCG00000010915	NAV1	NAV1	none	NO	NO	NO	NO
ENSSSCG00000010925	PPP1R12B	PPP1R12B	none	YES	NO	NO	NO
ENSSSCG00000010943	novel_pig_gene	AOPEP	none	YES	YES	NO	YES
ENSSSCG00000010957	AGTPBP1	AGTPBP1	none	YES	NO	NO	YES
ENSSSCG00000010972	DCTN3	DCTN3	none	YES	NO	NO	YES
ENSSSCG00000010996	BAG1	BAG1	none	YES	YES	NO	YES
ENSSSCG00000011001	APTX	APTX	none	NO	NO	NO	NO
ENSSSCG00000011004	TOPORS	TOPORS	Transcription Co-factor	NO	NO	NO	NO
ENSSSCG00000011020	JCAD	JCAD	none	NO	NO	NO	NO
ENSSSCG00000011027	KIF5B	KIF5B	none	YES	NO	NO	YES
ENSSSCG00000011030	CUBN	CUBN	none	YES	NO	NO	NO
ENSSSCG00000011064	ACBD5	ACBD5	none	YES	NO	NO	NO
ENSSSCG00000011068	novel_pig_gene	ANKRD62	none	YES	NO	NO	YES
ENSSSCG00000011069	ODAD2	ODAD2	none	NO	NO	NO	NO
ENSSSCG00000011070	MPP7	MPP7	none	NO	NO	NO	NO
ENSSSCG00000011071	THNSL1	THNSL1	none	NO	NO	NO	NO
ENSSSCG00000011074	ARHGAP21	ARHGAP21	none	NO	NO	NO	NO
ENSSSCG00000011075	KIAA1217	KIAA1217	none	NO	YES	NO	YES
ENSSSCG00000011077	MSRB2	MSRB2	none	YES	YES	YES	YES
ENSSSCG00000011081	BMI1	BMI1	Transcription Co-factor	NO	NO	NO	NO
ENSSSCG00000011090	NEBL	NEBL	none	NO	NO	YES	NO
ENSSSCG00000011102	NRP1	NRP1	none	NO	NO	NO	NO
ENSSSCG00000011103	PARD3	PARD3	none	NO	NO	NO	NO
ENSSSCG00000011119	ECHDC3	ECHDC3	none	YES	YES	YES	YES
ENSSSCG00000011120	USP6NL	USP6NL	none	NO	NO	NO	NO
ENSSSCG00000011121	novel_pig_gene	CELF2	none	YES	YES	YES	YES
ENSSSCG00000011136	TASOR2	TASOR2	none	YES	NO	NO	NO
ENSSSCG00000011157	PITRM1	PITRM1	none	YES	YES	YES	YES
ENSSSCG00000011158	PFKP	PFKP	none	NO	NO	NO	YES
ENSSSCG00000011163	DIP2C	DIP2C	none	YES	NO	NO	NO
ENSSSCG00000011182	ASTE1	ASTE1	none	YES	YES	YES	YES
ENSSSCG00000011192	HACL1	HACL1	none	YES	YES	NO	YES
ENSSSCG00000011207	SGO1	SGO1	none	NO	NO	NO	NO
ENSSSCG00000011215	OXSM	OXSM	none	YES	NO	NO	YES
ENSSSCG00000011218	SLC4A7	SLC4A7	none	NO	NO	NO	NO
ENSSSCG00000011229	STT3B	STT3B	none	NO	NO	NO	NO
ENSSSCG00000011230	OSBPL10	OSBPL10	none	YES	YES	NO	NO
ENSSSCG00000011233	DYNC1LI1	DYNC1LI1	none	YES	NO	NO	YES
ENSSSCG00000011245	ITGA9	ITGA9	none	YES	NO	NO	NO
ENSSSCG00000011254	XYLB	XYLB	none	YES	NO	NO	NO
ENSSSCG00000011270	EIF1B	EIF1B	none	YES	NO	NO	NO
ENSSSCG00000011278	TRAK1	TRAK1	Transcription Co-factor	YES	NO	NO	YES
ENSSSCG00000011290	HIGD1A	HIGD1A	none	YES	YES	NO	YES
ENSSSCG00000011292	ZNF662	ZNF662	Transcription factor	YES	YES	YES	YES
ENSSSCG00000011295	SNRK	SNRK	none	YES	NO	NO	NO
ENSSSCG00000011297	ABHD5	ABHD5	none	YES	NO	NO	NO
ENSSSCG00000011298	CDCP1	CDCP1	none	YES	NO	NO	NO
ENSSSCG00000011304	ZNF197	ZNF197	Transcription factor	NO	NO	NO	NO
ENSSSCG00000011312	LARS2	LARS2	none	YES	NO	NO	NO
ENSSSCG00000011332	SETD2	SETD2	Transcription Co-factor	NO	NO	NO	NO
ENSSSCG00000011346	PLXNB1	PLXNB1	none	YES	NO	NO	NO
ENSSSCG00000011347	NME6	NME6	none	YES	YES	YES	YES
ENSSSCG00000011355	novel_pig_gene	non_human_orthologs	none	YES	NO	NO	NO
ENSSSCG00000011358	TREX1	TREX1	none	NO	NO	YES	YES
ENSSSCG00000011364	NCKIPSD	NCKIPSD	none	NO	NO	NO	NO
ENSSSCG00000011368	P4HTM	P4HTM	none	NO	NO	NO	NO
ENSSSCG00000011382	USP4	USP4	none	NO	NO	YES	YES
ENSSSCG00000011400	SEMA3B	SEMA3B	none	YES	NO	NO	NO
ENSSSCG00000011416	DOCK3	DOCK3	none	YES	NO	NO	NO
ENSSSCG00000011434	PPM1M	PPM1M	none	NO	NO	NO	NO
ENSSSCG00000011443	STAB1	STAB1	none	NO	NO	NO	NO
ENSSSCG00000011446	NEK4	NEK4	none	YES	YES	YES	YES
ENSSSCG00000011448	GLT8D1	GLT8D1	none	YES	NO	NO	NO
ENSSSCG00000011467	DENND6A	DENND6A	none	NO	NO	NO	NO
ENSSSCG00000011470	ABHD6	ABHD6	none	YES	NO	NO	NO
ENSSSCG00000011482	CFAP20DC	CFAP20DC	none	NO	YES	YES	NO
ENSSSCG00000011485	PTPRG	PTPRG	none	NO	NO	NO	NO
ENSSSCG00000011493	ATXN7	ATXN7	none	NO	NO	NO	NO
ENSSSCG00000011497	MAGI1	MAGI1	none	YES	NO	NO	NO
ENSSSCG00000011498	SLC25A26	SLC25A26	none	YES	NO	YES	YES
ENSSSCG00000011511	FRMD4B	FRMD4B	none	YES	NO	NO	NO
ENSSSCG00000011516	EIF4E3	EIF4E3	none	YES	YES	NO	NO
ENSSSCG00000011551	TADA3	TADA3	Transcription Co-factor	NO	NO	NO	NO
ENSSSCG00000011555	RPUSD3	RPUSD3	none	YES	YES	YES	YES
ENSSSCG00000011565	BRK1	BRK1	none	YES	NO	NO	NO
ENSSSCG00000011569	TATDN2	TATDN2	none	YES	NO	NO	NO
ENSSSCG00000011576	HRH1	HRH1	none	YES	NO	NO	YES
ENSSSCG00000011582	CAND2	CAND2	none	YES	NO	NO	NO
ENSSSCG00000011601	LSM3	LSM3	none	YES	NO	NO	NO
ENSSSCG00000011602	XPC	XPC	none	NO	NO	NO	NO
ENSSSCG00000011610	NUP210	NUP210	none	YES	YES	NO	YES
ENSSSCG00000011611	HMCES	HMCES	none	YES	NO	NO	YES
ENSSSCG00000011627	ACP3	ACP3	none	YES	NO	NO	NO
ENSSSCG00000011630	ACKR4	ACKR4	none	YES	NO	NO	NO
ENSSSCG00000011632	NPHP3	NPHP3	none	YES	NO	NO	NO
ENSSSCG00000011677	GK5	GK5	none	YES	NO	NO	NO
ENSSSCG00000011698	GYG1	GYG1	none	YES	NO	NO	NO
ENSSSCG00000011704	WWTR1	WWTR1	Transcription Co-factor	YES	NO	NO	NO
ENSSSCG00000011713	P2RY12	P2RY12	none	YES	NO	NO	NO
ENSSSCG00000011720	MBNL1	MBNL1	none	YES	NO	NO	NO
ENSSSCG00000011750	PLD1	PLD1	none	YES	YES	NO	YES
ENSSSCG00000011755	NCEH1	NCEH1	none	NO	YES	NO	NO
ENSSSCG00000011763	MRPL47	MRPL47	none	YES	YES	NO	YES
ENSSSCG00000011765	USP13	USP13	none	YES	YES	NO	YES
ENSSSCG00000011776	YEATS2	YEATS2	Transcription Co-factor	NO	YES	NO	NO
ENSSSCG00000011791	MAP3K13	MAP3K13	none	YES	NO	NO	NO
ENSSSCG00000011793	LIPH	LIPH	none	NO	NO	NO	NO
ENSSSCG00000011825	ATP13A3	ATP13A3	none	YES	NO	NO	NO
ENSSSCG00000011827	LSG1	LSG1	none	YES	YES	YES	YES
ENSSSCG00000011828	FAM43A	FAM43A	none	NO	NO	NO	YES
ENSSSCG00000011849	TNK2	TNK2	none	NO	NO	NO	NO
ENSSSCG00000011864	UMPS	UMPS	none	NO	NO	NO	NO
ENSSSCG00000011873	HSPBAP1	HSPBAP1	none	YES	NO	NO	NO
ENSSSCG00000011882	GOLGB1	GOLGB1	none	NO	NO	NO	NO
ENSSSCG00000011912	QTRT2	QTRT2	none	NO	NO	NO	NO
ENSSSCG00000011923	NEPRO	NEPRO	none	NO	NO	NO	NO
ENSSSCG00000011940	DZIP3	DZIP3	none	YES	YES	YES	YES
ENSSSCG00000011961	TFG	TFG	none	NO	NO	NO	NO
ENSSSCG00000011963	TOMM70	TOMM70	none	NO	NO	NO	NO
ENSSSCG00000011968	NIT2	NIT2	none	YES	NO	NO	NO
ENSSSCG00000011972	FILIP1L	FILIP1L	none	NO	NO	NO	NO
ENSSSCG00000011977	DCBLD2	DCBLD2	none	YES	NO	NO	NO
ENSSSCG00000011980	CLDND1	CLDND1	none	YES	NO	NO	NO
ENSSSCG00000011997	CHMP2B	CHMP2B	none	YES	NO	NO	NO
ENSSSCG00000012000	GBE1	GBE1	none	NO	NO	NO	NO
ENSSSCG00000012021	MRPL39	MRPL39	none	YES	YES	NO	YES
ENSSSCG00000012022	APP	APP	none	YES	NO	NO	NO
ENSSSCG00000012042	ATP5PO	ATP5PO	none	YES	NO	NO	NO
ENSSSCG00000012046	SMIM11	SMIM11	none	YES	NO	NO	NO
ENSSSCG00000012050	RCAN1	RCAN1	none	NO	NO	NO	NO
ENSSSCG00000012059	HLCS	HLCS	none	YES	NO	NO	YES
ENSSSCG00000012062	TTC3	TTC3	none	YES	NO	NO	YES
ENSSSCG00000012071	novel_pig_gene	non_human_orthologs	none	YES	YES	YES	NO
ENSSSCG00000012084	PRDM15	PRDM15	Transcription factor	NO	NO	NO	NO
ENSSSCG00000012087	SLC37A1	SLC37A1	none	YES	NO	NO	YES
ENSSSCG00000012089	ADARB1	ADARB1	none	YES	NO	NO	YES
ENSSSCG00000012314	SERAC1	SERAC1	none	YES	NO	YES	YES
ENSSSCG00000012841	PNPLA2	PNPLA2	none	NO	NO	NO	NO
ENSSSCG00000012854	RASSF7	RASSF7	none	YES	NO	NO	NO
ENSSSCG00000012857	CARS1	CARS1	none	YES	NO	NO	NO
ENSSSCG00000012859	NADSYN1	NADSYN1	none	YES	YES	NO	YES
ENSSSCG00000012874	LTO1	LTO1	none	YES	NO	NO	NO
ENSSSCG00000012889	CHKA	CHKA	none	NO	NO	NO	NO
ENSSSCG00000012903	PITPNM1	PITPNM1	none	YES	NO	NO	NO
ENSSSCG00000012914	RAD9A	RAD9A	none	NO	NO	NO	NO
ENSSSCG00000012934	CCS	CCS	none	YES	NO	NO	YES
ENSSSCG00000012953	YIF1A	YIF1A	none	NO	NO	NO	NO
ENSSSCG00000012955	KLC2	KLC2	none	NO	NO	NO	NO
ENSSSCG00000012974	CFL1	CFL1	none	NO	NO	NO	NO
ENSSSCG00000012996	CDC42EP2	CDC42EP2	none	YES	NO	YES	NO
ENSSSCG00000012997	POLA2	POLA2	none	NO	YES	NO	YES
ENSSSCG00000013001	MRPL49	MRPL49	none	YES	NO	YES	YES
ENSSSCG00000013004	TM7SF2	TM7SF2	none	YES	YES	NO	YES
ENSSSCG00000013010	NAALADL1	NAALADL1	none	YES	YES	NO	NO
ENSSSCG00000013020	MAP4K2	MAP4K2	none	YES	YES	NO	NO
ENSSSCG00000013022	PYGM	PYGM	none	NO	NO	NO	NO
ENSSSCG00000013039	NUDT22	NUDT22	none	YES	YES	YES	YES
ENSSSCG00000013043	MACROD1	MACROD1	none	YES	NO	NO	NO
ENSSSCG00000013046	COX8A	COX8A	none	NO	NO	NO	YES
ENSSSCG00000013054	ATL3	ATL3	none	NO	NO	NO	NO
ENSSSCG00000013072	FADS2	FADS2	none	YES	NO	NO	YES
ENSSSCG00000013073	FADS3	FADS3	none	YES	NO	NO	NO
ENSSSCG00000013082	SDHAF2	SDHAF2	none	YES	NO	NO	YES
ENSSSCG00000013083	CPSF7	CPSF7	none	NO	NO	NO	NO
ENSSSCG00000013086	CYB561A3	CYB561A3	none	YES	YES	NO	YES
ENSSSCG00000013106	PTGDR2	PTGDR2	none	YES	NO	YES	NO
ENSSSCG00000013110	TMEM109	TMEM109	none	NO	YES	NO	NO
ENSSSCG00000013113	TMEM132A	TMEM132A	none	YES	NO	YES	YES
ENSSSCG00000013118	MRPL16	MRPL16	none	NO	NO	NO	YES
ENSSSCG00000013145	DTX4	DTX4	none	NO	NO	NO	NO
ENSSSCG00000013177	MED19	MED19	Transcription Co-factor	NO	NO	NO	NO
ENSSSCG00000013263	CREB3L1	CREB3L1	Transcription factor	NO	NO	NO	NO
ENSSSCG00000013292	PRR5L	PRR5L	none	YES	NO	NO	NO
ENSSSCG00000013293	COMMD9	COMMD9	none	YES	NO	NO	NO
ENSSSCG00000013294	LDLRAD3	LDLRAD3	none	NO	YES	NO	NO
ENSSSCG00000013295	TRIM44	TRIM44	none	NO	NO	NO	YES
ENSSSCG00000013296	SLC1A2	SLC1A2	none	YES	YES	NO	NO
ENSSSCG00000013302	CAT	CAT	none	YES	NO	NO	YES
ENSSSCG00000013347	PRMT3	PRMT3	none	YES	NO	NO	YES
ENSSSCG00000013360	TMEM86A	TMEM86A	none	NO	NO	NO	NO
ENSSSCG00000013366	LDHA	LDHA	none	YES	NO	NO	NO
ENSSSCG00000013367	GTF2H1	GTF2H1	Transcription Co-factor	YES	NO	NO	NO
ENSSSCG00000013475	NCLN	NCLN	none	NO	NO	NO	NO
ENSSSCG00000013569	PEX11G	PEX11G	none	YES	YES	YES	YES
ENSSSCG00000013622	TMEM205	TMEM205	none	YES	NO	NO	NO
ENSSSCG00000013654	ICAM4	ICAM4	none	NO	NO	NO	NO
ENSSSCG00000013655	ICAM1	ICAM1	none	YES	NO	NO	NO
ENSSSCG00000013726	TNPO2	TNPO2	none	NO	NO	NO	NO
ENSSSCG00000013755	YJU2B	YJU2B	none	YES	YES	YES	YES
ENSSSCG00000013756	MRI1	MRI1	none	YES	YES	YES	YES
ENSSSCG00000013757	C19orf53	C19orf53	none	YES	NO	NO	YES
ENSSSCG00000013786	ZNF333	ZNF333	Transcription factor	YES	NO	NO	NO
ENSSSCG00000013839	RASAL3	RASAL3	none	YES	NO	NO	NO
ENSSSCG00000013879	SLC27A1	SLC27A1	none	NO	YES	NO	NO
ENSSSCG00000013896	MPV17L2	MPV17L2	none	YES	YES	NO	YES
ENSSSCG00000013900	PIK3R2	PIK3R2	Transcription Co-factor	YES	YES	YES	NO
ENSSSCG00000013927	SLC25A42	SLC25A42	none	YES	NO	NO	NO
ENSSSCG00000013978	ZNF672	ZNF672	Transcription factor	YES	YES	YES	NO
ENSSSCG00000013991	C1orf35	C1orf35	none	YES	NO	NO	NO
ENSSSCG00000013992	ARF1	ARF1	none	YES	NO	NO	NO
ENSSSCG00000014073	HEXB	HEXB	none	YES	YES	NO	YES
ENSSSCG00000014074	GFM2	GFM2	none	YES	YES	YES	YES
ENSSSCG00000014080	HMGCR	HMGCR	none	NO	NO	NO	NO
ENSSSCG00000014082	POLK	POLK	none	NO	NO	NO	NO
ENSSSCG00000014101	AP3B1	AP3B1	none	YES	NO	NO	YES
ENSSSCG00000014112	JMY	JMY	Transcription Co-factor	YES	NO	NO	NO
ENSSSCG00000014116	MTX3	MTX3	none	NO	NO	NO	YES
ENSSSCG00000014123	FAM151B	FAM151B	none	YES	NO	YES	YES
ENSSSCG00000014126	MSH3	MSH3	none	YES	NO	NO	YES
ENSSSCG00000014129	ZCCHC9	ZCCHC9	none	YES	NO	NO	NO
ENSSSCG00000014148	TMEM161B	TMEM161B	none	NO	YES	YES	NO
ENSSSCG00000014161	KIAA0825	KIAA0825	none	NO	NO	NO	NO
ENSSSCG00000014165	novel_pig_gene	SKIC3	none	YES	NO	NO	YES
ENSSSCG00000014170	CAST	CAST	none	YES	YES	YES	NO
ENSSSCG00000014171	ERAP1	ERAP1	none	YES	YES	YES	YES
ENSSSCG00000014173	LNPEP	LNPEP	none	YES	NO	NO	NO
ENSSSCG00000014176	RGMB	RGMB	none	YES	NO	NO	NO
ENSSSCG00000014179	FAM174A	FAM174A	none	NO	NO	NO	NO
ENSSSCG00000014182	SLCO4C1	SLCO4C1	none	YES	NO	NO	NO
ENSSSCG00000014184	PAM	PAM	none	YES	NO	NO	YES
ENSSSCG00000014195	MAN2A1	MAN2A1	none	YES	NO	NO	YES
ENSSSCG00000014197	SLC25A46	SLC25A46	none	YES	NO	NO	YES
ENSSSCG00000014211	YTHDC2	YTHDC2	none	YES	NO	NO	NO
ENSSSCG00000014223	COMMD10	COMMD10	none	YES	NO	YES	YES
ENSSSCG00000014225	DTWD2	DTWD2	none	YES	NO	NO	YES
ENSSSCG00000014239	CEP120	CEP120	none	NO	NO	NO	NO
ENSSSCG00000014258	ISOC1	ISOC1	none	YES	NO	YES	YES
ENSSSCG00000014280	RAD50	RAD50	none	YES	YES	NO	YES
ENSSSCG00000014288	GDF9	GDF9	none	YES	NO	NO	NO
ENSSSCG00000014296	novel_pig_gene	VDAC1	none	NO	NO	NO	NO
ENSSSCG00000014331	KDM3B	KDM3B	none	YES	YES	NO	NO
ENSSSCG00000014339	CTNNA1	CTNNA1	none	YES	NO	NO	NO
ENSSSCG00000014375	HARS1	HARS1	none	NO	NO	NO	NO
ENSSSCG00000014387	DIAPH1	DIAPH1	none	NO	NO	NO	YES
ENSSSCG00000014399	ARHGAP26	ARHGAP26	none	YES	NO	NO	NO
ENSSSCG00000014401	NR3C1	NR3C1	Transcription factor	YES	NO	NO	NO
ENSSSCG00000014411	LARS1	LARS1	none	YES	YES	YES	YES
ENSSSCG00000014427	FBXO38	FBXO38	none	NO	NO	NO	NO
ENSSSCG00000014432	GRPEL2	GRPEL2	none	YES	NO	YES	YES
ENSSSCG00000014433	PCYOX1L	PCYOX1L	none	YES	NO	NO	YES
ENSSSCG00000014436	ARHGEF37	ARHGEF37	none	YES	NO	YES	YES
ENSSSCG00000014440	HMGXB3	HMGXB3	Transcription factor	YES	YES	YES	NO
ENSSSCG00000014450	TCOF1	TCOF1	none	YES	YES	NO	NO
ENSSSCG00000014567	TRIM66	TRIM66	none	NO	NO	NO	YES
ENSSSCG00000014570	NRIP3	NRIP3	none	YES	NO	NO	NO
ENSSSCG00000014581	TUB	TUB	Transcription factor	YES	NO	YES	NO
ENSSSCG00000014598	PPFIBP2	PPFIBP2	none	YES	YES	NO	YES
ENSSSCG00000014618	novel_pig_gene	non_human_orthologs	none	NO	NO	YES	NO
ENSSSCG00000014625	ARFIP2	ARFIP2	none	YES	NO	YES	NO
ENSSSCG00000014627	SMPD1	SMPD1	none	YES	YES	YES	NO
ENSSSCG00000014628	APBB1	APBB1	Transcription Co-factor	YES	NO	NO	YES
ENSSSCG00000014630	CNGA4	CNGA4	none	YES	NO	NO	NO
ENSSSCG00000014633	CAVIN3	CAVIN3	none	YES	YES	NO	YES
ENSSSCG00000014768	TRIM68	TRIM68	none	YES	YES	NO	YES
ENSSSCG00000014780	TRIM21	TRIM21	none	YES	NO	NO	NO
ENSSSCG00000014791	RRM1	RRM1	none	YES	YES	NO	YES
ENSSSCG00000014794	NUP98	NUP98	Transcription Co-factor	NO	NO	NO	NO
ENSSSCG00000014800	novel_pig_gene	IL18BP	none	YES	YES	NO	YES
ENSSSCG00000014803	LRRC51	LRRC51	none	YES	NO	NO	NO
ENSSSCG00000014811	INPPL1	INPPL1	none	YES	NO	NO	NO
ENSSSCG00000014823	P2RY6	P2RY6	none	NO	YES	NO	YES
ENSSSCG00000014831	PAAF1	PAAF1	none	YES	YES	YES	YES
ENSSSCG00000014833	UCP2	UCP2	none	YES	NO	NO	YES
ENSSSCG00000014852	ARRB1	ARRB1	none	NO	NO	NO	NO
ENSSSCG00000014853	GDPD5	GDPD5	none	NO	NO	NO	NO
ENSSSCG00000014855	RPS3	RPS3	none	YES	NO	NO	YES
ENSSSCG00000014875	CAPN5	CAPN5	none	YES	YES	NO	NO
ENSSSCG00000014876	MYO7A	MYO7A	none	YES	NO	YES	NO
ENSSSCG00000014880	AQP11	AQP11	none	YES	NO	NO	NO
ENSSSCG00000014881	CLNS1A	CLNS1A	none	YES	NO	NO	YES
ENSSSCG00000014887	ALG8	ALG8	none	YES	YES	NO	NO
ENSSSCG00000014894	TENM4	TENM4	none	NO	NO	NO	NO
ENSSSCG00000014899	PRCP	PRCP	none	YES	YES	NO	NO
ENSSSCG00000014919	ME3	ME3	none	NO	NO	NO	NO
ENSSSCG00000014920	FZD4	FZD4	none	YES	YES	YES	NO
ENSSSCG00000014924	CTSC	CTSC	none	YES	YES	NO	YES
ENSSSCG00000014927	NOX4	NOX4	none	NO	NO	NO	NO
ENSSSCG00000014934	CHORDC1	CHORDC1	none	YES	NO	NO	NO
ENSSSCG00000014948	C11orf54	C11orf54	none	YES	NO	NO	YES
ENSSSCG00000015009	POGLUT3	POGLUT3	none	YES	NO	NO	YES
ENSSSCG00000015027	novel_pig_gene	CFAP68	none	YES	YES	NO	NO
ENSSSCG00000015036	novel_pig_gene	DIXDC1	none	YES	NO	NO	NO
ENSSSCG00000015037	IL18	IL18	none	YES	NO	NO	NO
ENSSSCG00000015039	BCO2	BCO2	none	YES	YES	NO	NO
ENSSSCG00000015040	PTS	PTS	none	NO	NO	NO	NO
ENSSSCG00000015044	NKAPD1	NKAPD1	none	YES	NO	NO	YES
ENSSSCG00000015056	REXO2	REXO2	none	NO	NO	NO	NO
ENSSSCG00000015099	BCL9L	BCL9L	Transcription Co-factor	NO	NO	NO	NO
ENSSSCG00000015105	SLC37A4	SLC37A4	none	YES	NO	NO	NO
ENSSSCG00000015111	C2CD2L	C2CD2L	none	YES	NO	NO	NO
ENSSSCG00000015196	SIAE	SIAE	none	YES	YES	YES	YES
ENSSSCG00000015213	EI24	EI24	none	NO	NO	NO	NO
ENSSSCG00000015227	SRPRA	SRPRA	none	NO	NO	NO	NO
ENSSSCG00000015233	RPUSD4	RPUSD4	none	YES	NO	NO	NO
ENSSSCG00000015266	FMO4	FMO4	none	YES	NO	NO	YES
ENSSSCG00000015273	ATP2B4	ATP2B4	none	YES	YES	NO	NO
ENSSSCG00000015276	ETNK2	ETNK2	none	YES	NO	NO	NO
ENSSSCG00000015281	PLEKHA6	PLEKHA6	none	YES	NO	NO	NO
ENSSSCG00000015284	MDM4	MDM4	Transcription Co-factor	YES	NO	NO	NO
ENSSSCG00000015285	LRRN2	LRRN2	none	YES	NO	YES	NO
ENSSSCG00000015290	CDK18	CDK18	none	YES	YES	NO	YES
ENSSSCG00000015384	TOMM7	TOMM7	none	NO	YES	YES	NO
ENSSSCG00000015386	HYCC1	HYCC1	none	YES	YES	YES	NO
ENSSSCG00000015407	GNAI1	GNAI1	none	YES	NO	NO	NO
ENSSSCG00000015424	PSMC2	PSMC2	none	NO	NO	NO	NO
ENSSSCG00000015433	CDHR3	CDHR3	none	YES	NO	NO	NO
ENSSSCG00000015447	novel_pig_gene	non_human_orthologs	none	NO	NO	NO	NO
ENSSSCG00000015450	ZNF786	ZNF786	Transcription factor	YES	YES	YES	YES
ENSSSCG00000015462	TPK1	TPK1	none	YES	NO	NO	NO
ENSSSCG00000015474	PPFIA4	PPFIA4	none	YES	NO	NO	NO
ENSSSCG00000015476	CHI3L1	CHI3L1	none	YES	YES	YES	NO
ENSSSCG00000015477	CHIT1	CHIT1	none	YES	NO	NO	NO
ENSSSCG00000015494	ZBTB37	ZBTB37	Transcription factor	NO	NO	NO	NO
ENSSSCG00000015512	PAPPA2	PAPPA2	none	NO	NO	NO	NO
ENSSSCG00000015535	QSOX1	QSOX1	none	YES	YES	NO	YES
ENSSSCG00000015540	MR1	MR1	none	YES	NO	YES	NO
ENSSSCG00000015543	CACNA1E	CACNA1E	none	NO	NO	NO	NO
ENSSSCG00000015544	ZNF648	ZNF648	Transcription factor	NO	NO	NO	NO
ENSSSCG00000015545	GLUL	GLUL	none	YES	NO	YES	NO
ENSSSCG00000015565	novel_pig_gene	non_human_orthologs	none	YES	YES	NO	NO
ENSSSCG00000015583	SMYD2	SMYD2	Transcription Co-factor	YES	NO	NO	NO
ENSSSCG00000015586	RPS6KC1	RPS6KC1	none	YES	YES	YES	YES
ENSSSCG00000015592	TATDN3	TATDN3	none	YES	YES	YES	YES
ENSSSCG00000015593	NSL1	NSL1	none	YES	NO	NO	NO
ENSSSCG00000015598	PACC1	PACC1	none	NO	NO	NO	YES
ENSSSCG00000015613	C1orf74	C1orf74	none	YES	YES	YES	YES
ENSSSCG00000015616	HSD11B1	HSD11B1	none	NO	NO	NO	NO
ENSSSCG00000015618	LAMB3	LAMB3	none	YES	YES	YES	NO
ENSSSCG00000015670	GTDC1	GTDC1	none	NO	NO	NO	NO
ENSSSCG00000015673	KYNU	KYNU	none	NO	NO	NO	NO
ENSSSCG00000015691	novel_pig_gene	LCT	none	YES	NO	YES	NO
ENSSSCG00000015707	GPR39	GPR39	none	NO	YES	NO	NO
ENSSSCG00000015709	SLC35F5	SLC35F5	none	NO	NO	NO	NO
ENSSSCG00000015734	IMP4	IMP4	none	YES	YES	NO	YES
ENSSSCG00000015743	PTPN4	PTPN4	none	YES	NO	NO	NO
ENSSSCG00000015775	DCTD	DCTD	none	YES	NO	NO	NO
ENSSSCG00000015776	RWDD4	RWDD4	none	YES	NO	NO	YES
ENSSSCG00000015777	TRAPPC11	TRAPPC11	none	NO	NO	NO	YES
ENSSSCG00000015784	ACSL1	ACSL1	none	NO	NO	NO	NO
ENSSSCG00000015786	PRIMPOL	PRIMPOL	none	YES	YES	YES	NO
ENSSSCG00000015792	LRP2BP	LRP2BP	none	YES	YES	YES	NO
ENSSSCG00000015793	UFSP2	UFSP2	none	NO	NO	NO	NO
ENSSSCG00000015794	CFAP96	CFAP96	none	NO	NO	NO	NO
ENSSSCG00000015810	novel_pig_gene	HTRA4	none	YES	NO	NO	NO
ENSSSCG00000015814	novel_pig_gene	TACC1	none	YES	YES	NO	YES
ENSSSCG00000015818	DDHD2	DDHD2	none	YES	YES	YES	NO
ENSSSCG00000015823	novel_pig_gene	RAB11FIP1	none	YES	NO	NO	NO
ENSSSCG00000015826	PLPBP	PLPBP	none	NO	NO	NO	NO
ENSSSCG00000015844	GSR	GSR	none	NO	YES	NO	NO
ENSSSCG00000015866	FMNL2	FMNL2	none	YES	NO	NO	NO
ENSSSCG00000015924	SPC25	SPC25	none	YES	YES	NO	YES
ENSSSCG00000015933	FASTKD1	FASTKD1	none	YES	NO	NO	NO
ENSSSCG00000015947	DCAF17	DCAF17	none	YES	NO	NO	NO
ENSSSCG00000015976	LNPK	LNPK	none	YES	NO	NO	NO
ENSSSCG00000015987	NFE2L2	NFE2L2	Transcription factor	YES	NO	NO	NO
ENSSSCG00000015996	RBM45	RBM45	none	NO	NO	NO	YES
ENSSSCG00000016009	ITGA4	ITGA4	none	NO	NO	NO	NO
ENSSSCG00000016026	novel_pig_gene	non_human_orthologs	none	NO	NO	NO	NO
ENSSSCG00000016031	CALCRL	CALCRL	none	NO	NO	NO	NO
ENSSSCG00000016041	ASNSD1	ASNSD1	none	YES	NO	NO	NO
ENSSSCG00000016049	HIBCH	HIBCH	none	NO	NO	YES	NO
ENSSSCG00000016056	GLS	GLS	none	YES	NO	NO	NO
ENSSSCG00000016069	CCDC150	CCDC150	none	YES	NO	NO	NO
ENSSSCG00000016116	WDR12	WDR12	none	YES	NO	NO	YES
ENSSSCG00000016118	NBEAL1	NBEAL1	none	YES	NO	NO	NO
ENSSSCG00000016174	FN1	FN1	none	YES	NO	NO	NO
ENSSSCG00000016175	MREG	MREG	none	YES	NO	NO	NO
ENSSSCG00000016177	XRCC5	XRCC5	none	YES	NO	NO	YES
ENSSSCG00000016182	RUFY4	RUFY4	none	NO	NO	NO	NO
ENSSSCG00000016192	PLCD4	PLCD4	none	YES	NO	NO	NO
ENSSSCG00000016194	USP37	USP37	none	NO	NO	NO	NO
ENSSSCG00000016199	CYP27A1	CYP27A1	none	YES	NO	NO	YES
ENSSSCG00000016208	ZFAND2B	ZFAND2B	none	YES	NO	NO	YES
ENSSSCG00000016211	ATG9A	ATG9A	none	YES	NO	NO	NO
ENSSSCG00000016212	ANKZF1	ANKZF1	none	NO	NO	NO	NO
ENSSSCG00000016213	GLB1L	GLB1L	none	YES	YES	NO	NO
ENSSSCG00000016215	novel_pig_gene	TUBA4B	none	YES	YES	YES	YES
ENSSSCG00000016218	PTPRN	PTPRN	none	NO	NO	NO	NO
ENSSSCG00000016220	DNPEP	DNPEP	none	YES	NO	NO	NO
ENSSSCG00000016223	ACSL3	ACSL3	none	YES	NO	NO	NO
ENSSSCG00000016243	RHBDD1	RHBDD1	none	NO	NO	NO	YES
ENSSSCG00000016244	COL4A4	COL4A4	none	NO	NO	NO	NO
ENSSSCG00000016245	COL4A3	COL4A3	none	YES	NO	NO	NO
ENSSSCG00000016248	AGFG1	AGFG1	none	NO	NO	NO	NO
ENSSSCG00000016258	DNER	DNER	none	YES	NO	YES	NO
ENSSSCG00000016260	SLC16A14	SLC16A14	none	YES	NO	YES	NO
ENSSSCG00000016279	PDE6D	PDE6D	none	YES	NO	NO	NO
ENSSSCG00000016300	ATG16L1	ATG16L1	none	NO	NO	NO	NO
ENSSSCG00000016306	USP40	USP40	none	YES	NO	NO	YES
ENSSSCG00000016317	AGAP1	AGAP1	none	NO	NO	NO	NO
ENSSSCG00000016334	SCLY	SCLY	none	YES	NO	NO	YES
ENSSSCG00000016340	ASB1	ASB1	none	YES	NO	NO	YES
ENSSSCG00000016401	KIF1A	KIF1A	none	YES	YES	NO	NO
ENSSSCG00000016406	ESYT2	ESYT2	none	NO	NO	NO	YES
ENSSSCG00000016411	NOM1	NOM1	none	YES	YES	YES	YES
ENSSSCG00000016412	LMBR1	LMBR1	none	YES	NO	NO	NO
ENSSSCG00000016431	GALNTL5	GALNTL5	none	YES	NO	NO	NO
ENSSSCG00000016435	SMARCD3	SMARCD3	Transcription Co-factor	NO	NO	NO	NO
ENSSSCG00000016438	NUB1	NUB1	none	NO	NO	NO	NO
ENSSSCG00000016442	AOC1	AOC1	none	YES	NO	NO	NO
ENSSSCG00000016444	TMEM176B	TMEM176B	none	YES	YES	YES	NO
ENSSSCG00000016449	GIMAP2	GIMAP2	none	YES	NO	NO	NO
ENSSSCG00000016451	novel_pig_gene	GIMAP1	none	YES	YES	YES	NO
ENSSSCG00000016453	TCAF1	TCAF1	none	YES	YES	NO	YES
ENSSSCG00000016459	EPHA1	EPHA1	none	NO	NO	NO	NO
ENSSSCG00000016464	CASP2	CASP2	none	YES	YES	NO	NO
ENSSSCG00000016487	MGAM2	MGAM2	none	NO	YES	NO	NO
ENSSSCG00000016488	SSBP1	SSBP1	none	YES	YES	YES	YES
ENSSSCG00000016491	DENND11	DENND11	none	YES	YES	YES	YES
ENSSSCG00000016496	ADCK2	ADCK2	none	YES	YES	YES	YES
ENSSSCG00000016498	novel_pig_gene	non_human_orthologs	none	NO	NO	NO	NO
ENSSSCG00000016501	KDM7A	KDM7A	Transcription Co-factor	NO	NO	NO	YES
ENSSSCG00000016513	KIAA1549	KIAA1549	Transcription factor	NO	NO	NO	NO
ENSSSCG00000016532	WDR91	WDR91	none	NO	YES	NO	NO
ENSSSCG00000016553	COPG2	COPG2	none	NO	NO	NO	NO
ENSSSCG00000016570	TSPAN33	TSPAN33	none	YES	NO	NO	NO
ENSSSCG00000016579	CCDC136	CCDC136	none	YES	NO	NO	YES
ENSSSCG00000016585	IMPDH1	IMPDH1	none	NO	NO	NO	NO
ENSSSCG00000016597	POT1	POT1	none	NO	NO	NO	NO
ENSSSCG00000016611	CADPS2	CADPS2	none	NO	NO	NO	NO
ENSSSCG00000016616	FAM3C	FAM3C	none	YES	NO	NO	YES
ENSSSCG00000016646	IFRD1	IFRD1	none	YES	NO	NO	NO
ENSSSCG00000016653	DNAJB9	DNAJB9	none	YES	NO	NO	NO
ENSSSCG00000016682	PLEKHA8	PLEKHA8	none	YES	NO	NO	NO
ENSSSCG00000016695	HIBADH	HIBADH	none	YES	NO	NO	YES
ENSSSCG00000016717	PALS2	PALS2	none	YES	YES	YES	NO
ENSSSCG00000016720	PGAM2	PGAM2	none	NO	NO	NO	NO
ENSSSCG00000016721	DBNL	DBNL	none	YES	NO	NO	NO
ENSSSCG00000016722	UBE2D4	UBE2D4	none	NO	NO	NO	NO
ENSSSCG00000016725	TNS3	TNS3	none	YES	NO	NO	NO
ENSSSCG00000016747	NUDCD3	NUDCD3	none	YES	NO	NO	NO
ENSSSCG00000016751	GCK	GCK	none	YES	NO	NO	NO
ENSSSCG00000016756	BLVRA	BLVRA	none	YES	YES	NO	YES
ENSSSCG00000016758	STK17A	STK17A	none	YES	NO	NO	NO
ENSSSCG00000016760	C7orf25	C7orf25	none	NO	NO	NO	NO
ENSSSCG00000016784	ANKH	ANKH	none	YES	NO	NO	YES
ENSSSCG00000016792	RETREG1	RETREG1	none	YES	YES	NO	NO
ENSSSCG00000016793	ZNF622	ZNF622	Transcription factor	YES	YES	YES	YES
ENSSSCG00000016809	DROSHA	DROSHA	none	YES	NO	NO	NO
ENSSSCG00000016821	SLC45A2	SLC45A2	none	YES	YES	YES	YES
ENSSSCG00000016826	RAD1	RAD1	none	YES	NO	YES	YES
ENSSSCG00000016834	LMBRD2	LMBRD2	none	YES	NO	NO	NO
ENSSSCG00000016836	NADK2	NADK2	none	YES	NO	NO	YES
ENSSSCG00000016843	CPLANE1	CPLANE1	none	YES	NO	NO	YES
ENSSSCG00000016845	NUP155	NUP155	none	YES	NO	NO	YES
ENSSSCG00000016846	WDR70	WDR70	none	YES	NO	NO	NO
ENSSSCG00000016872	HMGCS1	HMGCS1	none	NO	NO	NO	NO
ENSSSCG00000016877	NNT	NNT	none	YES	NO	NO	NO
ENSSSCG00000016894	ARL15	ARL15	none	YES	NO	NO	NO
ENSSSCG00000016898	novel_pig_gene	non_human_orthologs	none	YES	NO	NO	YES
ENSSSCG00000016902	GZMA	non_human_orthologs	none	YES	NO	NO	NO
ENSSSCG00000016903	GZMA	GZMA	none	NO	NO	NO	NO
ENSSSCG00000016963	CCDC125	CCDC125	none	YES	YES	NO	YES
ENSSSCG00000016971	MCCC2	MCCC2	none	NO	NO	NO	NO
ENSSSCG00000016974	MAP1B	MAP1B	none	NO	NO	NO	NO
ENSSSCG00000017033	SLU7	SLU7	none	YES	NO	NO	NO
ENSSSCG00000017036	CCNJL	CCNJL	none	NO	NO	NO	NO
ENSSSCG00000017053	NIPAL4	NIPAL4	none	YES	NO	NO	NO
ENSSSCG00000017054	CYFIP2	CYFIP2	none	NO	NO	NO	NO
ENSSSCG00000017058	MED7	MED7	Transcription Co-factor	NO	NO	NO	NO
ENSSSCG00000017067	CNOT8	CNOT8	Transcription Co-factor	YES	NO	NO	NO
ENSSSCG00000017068	FAXDC2	FAXDC2	none	YES	YES	YES	YES
ENSSSCG00000017072	GALNT10	GALNT10	none	YES	NO	NO	NO
ENSSSCG00000017073	FAM114A2	FAM114A2	none	YES	YES	YES	YES
ENSSSCG00000017094	MARCHF6	MARCHF6	none	YES	NO	NO	NO
ENSSSCG00000017100	MTRR	MTRR	none	YES	YES	YES	YES
ENSSSCG00000017103	SRD5A1	SRD5A1	none	YES	YES	NO	YES
ENSSSCG00000017106	MED10	MED10	Transcription Co-factor	YES	YES	YES	YES
ENSSSCG00000017114	NDUFS6	NDUFS6	none	YES	NO	NO	YES
ENSSSCG00000017116	LPCAT1	LPCAT1	none	NO	NO	NO	NO
ENSSSCG00000017121	SLC6A3	SLC6A3	none	NO	NO	NO	NO
ENSSSCG00000017127	CYBC1	CYBC1	none	YES	NO	NO	YES
ENSSSCG00000017128	HEXD	HEXD	none	YES	YES	YES	YES
ENSSSCG00000017131	FN3K	FN3K	none	YES	NO	NO	YES
ENSSSCG00000017134	FN3KRP	FN3KRP	none	NO	NO	NO	NO
ENSSSCG00000017139	RPTOR	RPTOR	Transcription Co-factor	NO	NO	NO	NO
ENSSSCG00000017140	CHMP6	CHMP6	none	YES	NO	NO	YES
ENSSSCG00000017142	BAIAP2	BAIAP2	none	YES	NO	NO	YES
ENSSSCG00000017143	CEP131	CEP131	none	NO	NO	NO	NO
ENSSSCG00000017144	NPTX1	NPTX1	none	YES	NO	NO	NO
ENSSSCG00000017155	EIF4A3	EIF4A3	none	YES	NO	NO	NO
ENSSSCG00000017156	GAA	GAA	none	YES	NO	NO	YES
ENSSSCG00000017165	USP36	USP36	none	YES	NO	NO	NO
ENSSSCG00000017177	ST6GALNAC2	ST6GALNAC2	none	YES	NO	NO	NO
ENSSSCG00000017184	PRPSAP1	PRPSAP1	none	YES	NO	NO	NO
ENSSSCG00000017186	RNF157	RNF157	none	YES	NO	NO	YES
ENSSSCG00000017190	EXOC7	EXOC7	none	YES	YES	YES	NO
ENSSSCG00000017191	SRP68	SRP68	none	YES	NO	NO	NO
ENSSSCG00000017194	TEN1	TEN1	none	NO	NO	NO	NO
ENSSSCG00000017197	FBF1	FBF1	none	YES	NO	YES	YES
ENSSSCG00000017200	UNC13D	UNC13D	none	YES	NO	NO	NO
ENSSSCG00000017201	UNK	UNK	none	YES	NO	NO	NO
ENSSSCG00000017205	SAP30BP	SAP30BP	Transcription Co-factor	NO	NO	NO	NO
ENSSSCG00000017209	MIF4GD	MIF4GD	none	NO	YES	YES	YES
ENSSSCG00000017211	GGA3	GGA3	none	YES	YES	YES	YES
ENSSSCG00000017218	CDR2L	CDR2L	none	YES	NO	NO	NO
ENSSSCG00000017227	FDXR	FDXR	none	YES	NO	NO	NO
ENSSSCG00000017231	NAT9	NAT9	none	YES	NO	NO	YES
ENSSSCG00000017232	NHERF1	NHERF1	none	NO	NO	NO	NO
ENSSSCG00000017233	RAB37	RAB37	none	YES	NO	NO	NO
ENSSSCG00000017235	novel_pig_gene	CD300LF	none	NO	NO	NO	NO
ENSSSCG00000017236	CD300C	CD300C	none	YES	NO	YES	NO
ENSSSCG00000017237	CD300LB	CD300LB	none	YES	NO	NO	NO
ENSSSCG00000017238	TTYH2	TTYH2	none	YES	NO	NO	NO
ENSSSCG00000017254	MAP2K6	MAP2K6	none	NO	NO	YES	NO
ENSSSCG00000017255	ABCA5	ABCA5	none	YES	NO	NO	YES
ENSSSCG00000017260	WIPI1	WIPI1	none	NO	YES	NO	NO
ENSSSCG00000017261	ARSG	ARSG	none	YES	YES	NO	NO
ENSSSCG00000017265	AXIN2	AXIN2	none	YES	NO	NO	NO
ENSSSCG00000017273	PSMD12	PSMD12	none	NO	NO	NO	NO
ENSSSCG00000017274	PITPNC1	PITPNC1	Transcription Co-factor	YES	NO	NO	NO
ENSSSCG00000017277	PECAM1	PECAM1	none	YES	NO	NO	NO
ENSSSCG00000017282	SCN4A	SCN4A	none	YES	NO	NO	NO
ENSSSCG00000017290	STRADA	STRADA	none	NO	YES	YES	YES
ENSSSCG00000017294	DCAF7	DCAF7	none	YES	NO	NO	NO
ENSSSCG00000017300	MRC2	MRC2	none	YES	YES	NO	NO
ENSSSCG00000017311	MAPT	MAPT	none	YES	YES	YES	YES
ENSSSCG00000017313	CRHR1	CRHR1	none	YES	NO	NO	NO
ENSSSCG00000017337	ACBD4	ACBD4	none	YES	NO	NO	NO
ENSSSCG00000017346	EFTUD2	EFTUD2	none	YES	YES	YES	YES
ENSSSCG00000017358	SLC4A1	SLC4A1	none	NO	NO	NO	NO
ENSSSCG00000017385	PSME3	PSME3	none	YES	NO	NO	YES
ENSSSCG00000017389	RAMP2	RAMP2	none	NO	YES	YES	YES
ENSSSCG00000017402	STAT5A	STAT5A	Transcription factor	NO	NO	NO	NO
ENSSSCG00000017427	HAP1	HAP1	none	YES	NO	NO	NO
ENSSSCG00000017496	MIEN1	MIEN1	none	NO	NO	NO	NO
ENSSSCG00000017499	STARD3	STARD3	none	YES	NO	NO	NO
ENSSSCG00000017507	novel_pig_gene	non_human_orthologs	Transcription factor	YES	YES	YES	NO
ENSSSCG00000017509	novel_pig_gene	RPL19	none	YES	NO	NO	NO
ENSSSCG00000017519	MRPL10	MRPL10	none	NO	NO	NO	YES
ENSSSCG00000017521	SCRN2	SCRN2	none	YES	YES	YES	YES
ENSSSCG00000017524	CDK5RAP3	CDK5RAP3	Transcription Co-factor	YES	YES	YES	YES
ENSSSCG00000017566	ACSF2	ACSF2	none	YES	NO	YES	YES
ENSSSCG00000017592	MBTD1	MBTD1	Transcription Co-factor	NO	NO	NO	NO
ENSSSCG00000017601	TOM1L1	TOM1L1	none	NO	YES	YES	YES
ENSSSCG00000017605	MMD	MMD	none	YES	YES	NO	NO
ENSSSCG00000017608	novel_pig_gene	PCTP	none	YES	YES	NO	YES
ENSSSCG00000017635	MKS1	MKS1	none	YES	NO	NO	NO
ENSSSCG00000017640	RNF43	RNF43	none	YES	NO	NO	YES
ENSSSCG00000017645	TEX14	TEX14	none	NO	NO	YES	NO
ENSSSCG00000017673	INTS2	INTS2	none	NO	NO	NO	NO
ENSSSCG00000017690	MRM1	MRM1	none	NO	NO	NO	NO
ENSSSCG00000017693	AATF	AATF	Transcription Co-factor	YES	YES	YES	NO
ENSSSCG00000017705	CCL5	CCL5	none	NO	NO	NO	NO
ENSSSCG00000017755	NOS2	NOS2	none	YES	YES	YES	NO
ENSSSCG00000017776	ERAL1	ERAL1	none	YES	NO	YES	NO
ENSSSCG00000017777	FLOT2	FLOT2	none	YES	NO	NO	YES
ENSSSCG00000017778	DHRS13	DHRS13	none	YES	NO	NO	NO
ENSSSCG00000017788	TP53I13	TP53I13	none	YES	NO	NO	NO
ENSSSCG00000017790	TAOK1	TAOK1	none	YES	NO	YES	YES
ENSSSCG00000017793	ANKRD13B	ANKRD13B	none	YES	NO	NO	NO
ENSSSCG00000017799	CPD	CPD	none	YES	NO	NO	YES
ENSSSCG00000017803	TIMM22	TIMM22	none	YES	YES	YES	NO
ENSSSCG00000017804	ABR	ABR	none	NO	NO	NO	YES
ENSSSCG00000017812	VPS53	VPS53	none	YES	NO	NO	YES
ENSSSCG00000017818	SERPINF1	SERPINF1	none	YES	NO	NO	NO
ENSSSCG00000017832	METTL16	METTL16	none	NO	NO	NO	NO
ENSSSCG00000017861	ASPA	ASPA	none	NO	YES	NO	NO
ENSSSCG00000017864	SHPK	SHPK	none	YES	YES	NO	NO
ENSSSCG00000017865	CTNS	CTNS	none	NO	NO	NO	YES
ENSSSCG00000017868	P2RX5	P2RX5	none	YES	NO	NO	YES
ENSSSCG00000017874	ATP2A3	ATP2A3	none	YES	NO	NO	NO
ENSSSCG00000017876	CYB5D2	CYB5D2	none	YES	YES	YES	YES
ENSSSCG00000017895	RABEP1	RABEP1	Transcription factor	YES	NO	NO	YES
ENSSSCG00000017900	KIF1C	KIF1C	none	YES	NO	NO	NO
ENSSSCG00000017915	VMO1	VMO1	none	YES	YES	YES	NO
ENSSSCG00000017920	novel_pig_gene	CXCL16	none	YES	YES	NO	YES
ENSSSCG00000017923	ALOX15	ALOX15	none	YES	YES	NO	NO
ENSSSCG00000017926	SLC16A13	SLC16A13	none	YES	NO	YES	NO
ENSSSCG00000017942	novel_pig_gene	non_human_orthologs	none	YES	NO	NO	NO
ENSSSCG00000017988	CCDC42	CCDC42	none	YES	NO	NO	NO
ENSSSCG00000017990	PIK3R6	PIK3R6	none	YES	NO	NO	NO
ENSSSCG00000017993	NTN1	NTN1	none	YES	YES	NO	YES
ENSSSCG00000018007	MYH3	MYH3	none	YES	YES	YES	NO
ENSSSCG00000018008	SCO1	SCO1	none	YES	NO	YES	NO
ENSSSCG00000018015	DNAH9	DNAH9	none	YES	YES	YES	NO
ENSSSCG00000018016	MAP2K4	MAP2K4	none	YES	NO	NO	NO
ENSSSCG00000018023	COX10	COX10	none	YES	NO	NO	NO
ENSSSCG00000018031	ZNF287	ZNF287	Transcription factor	YES	NO	NO	NO
ENSSSCG00000018032	TRPV2	TRPV2	none	NO	NO	NO	NO
ENSSSCG00000018041	ALDH3A2	ALDH3A2	none	YES	YES	NO	YES
ENSSSCG00000018045	ULK2	ULK2	none	YES	YES	NO	YES
ENSSSCG00000018049	PRPSAP2	PRPSAP2	none	YES	YES	NO	YES
ENSSSCG00000018051	COPS3	COPS3	none	YES	YES	NO	NO
ENSSSCG00000018052	NT5M	NT5M	none	YES	NO	NO	YES
ENSSSCG00000018057	SOCS7	SOCS7	none	YES	NO	NO	NO
ENSSSCG00000018682	SCARNA2	SCARNA2	none	NO	NO	NO	NO
ENSSSCG00000020677	CYB5RL	CYB5RL	none	NO	YES	YES	NO
ENSSSCG00000020706	novel_pig_gene	CBR1	none	YES	NO	NO	NO
ENSSSCG00000020749	KCNAB2	KCNAB2	none	YES	NO	NO	NO
ENSSSCG00000020777	novel_pig_gene	TRIOBP	none	NO	NO	NO	NO
ENSSSCG00000020783	SLC41A1	SLC41A1	none	YES	NO	NO	NO
ENSSSCG00000020790	COPS9	COPS9	none	YES	NO	NO	NO
ENSSSCG00000020808	novel_pig_gene	non_human_orthologs	none	YES	NO	YES	NO
ENSSSCG00000020809	B3GAT3	B3GAT3	none	NO	YES	YES	YES
ENSSSCG00000020823	BSCL2	BSCL2	none	YES	YES	YES	NO
ENSSSCG00000020842	TAF13	TAF13	none	NO	YES	NO	NO
ENSSSCG00000020858	KIF13A	KIF13A	none	YES	YES	NO	NO
ENSSSCG00000020872	novel_pig_gene	PDZK1IP1	none	YES	NO	NO	NO
ENSSSCG00000020879	FBXW7	FBXW7	Transcription Co-factor	NO	NO	NO	NO
ENSSSCG00000020884	GPR179	GPR179	none	NO	NO	NO	NO
ENSSSCG00000020912	HECTD2	HECTD2	none	YES	NO	NO	NO
ENSSSCG00000020945	SMDT1	SMDT1	none	YES	YES	YES	YES
ENSSSCG00000020962	DYNLL2	DYNLL2	none	YES	NO	NO	NO
ENSSSCG00000020963	EPDR1	EPDR1	none	YES	NO	NO	YES
ENSSSCG00000020964	SEC22B	SEC22B	none	NO	NO	NO	NO
ENSSSCG00000020965	LYSMD1	LYSMD1	none	YES	NO	NO	YES
ENSSSCG00000020967	novel_pig_gene	CD300H	none	YES	YES	YES	NO
ENSSSCG00000020976	CSRP1	CSRP1	none	NO	NO	NO	NO
ENSSSCG00000021040	SLC26A11	SLC26A11	none	YES	YES	NO	NO
ENSSSCG00000021053	GIPR	GIPR	none	YES	NO	NO	NO
ENSSSCG00000021068	TRAF5	TRAF5	none	YES	NO	NO	NO
ENSSSCG00000021069	novel_pig_gene	non_human_orthologs	Transcription factor	NO	NO	NO	NO
ENSSSCG00000021084	S100A6	S100A6	none	YES	NO	NO	NO
ENSSSCG00000021129	PFKM	PFKM	none	YES	NO	NO	NO
ENSSSCG00000021146	GPR65	GPR65	none	NO	NO	NO	NO
ENSSSCG00000021149	RNF217	RNF217	none	NO	NO	NO	NO
ENSSSCG00000021161	CKS2	CKS2	none	YES	NO	NO	NO
ENSSSCG00000021181	DHCR7	DHCR7	none	YES	NO	NO	NO
ENSSSCG00000021229	MAT2B	MAT2B	none	YES	NO	NO	NO
ENSSSCG00000021241	ADAMTS13	ADAMTS13	none	YES	NO	YES	NO
ENSSSCG00000021250	FKBP9	FKBP9	none	YES	NO	NO	NO
ENSSSCG00000021271	CFAP44	CFAP44	none	NO	NO	NO	NO
ENSSSCG00000021285	RNF216	RNF216	none	YES	YES	YES	YES
ENSSSCG00000021309	TRDMT1	TRDMT1	none	YES	YES	YES	YES
ENSSSCG00000021325	MCFD2	MCFD2	none	YES	NO	NO	YES
ENSSSCG00000021333	PAK4	PAK4	none	NO	NO	NO	NO
ENSSSCG00000021353	TMX4	TMX4	none	NO	NO	NO	NO
ENSSSCG00000021359	CDC42EP3	CDC42EP3	none	YES	NO	NO	YES
ENSSSCG00000021374	novel_pig_gene	non_human_orthologs	none	YES	NO	NO	NO
ENSSSCG00000021440	GPSM2	GPSM2	none	YES	NO	NO	NO
ENSSSCG00000021511	GCSAM	GCSAM	none	NO	NO	NO	NO
ENSSSCG00000021557	SULT1A3	non_human_orthologs	none	YES	YES	NO	NO
ENSSSCG00000021562	PLXNA4	PLXNA4	none	NO	NO	NO	NO
ENSSSCG00000021576	CD83	CD83	none	YES	NO	NO	NO
ENSSSCG00000021587	MESD	MESD	none	YES	NO	NO	NO
ENSSSCG00000021597	PHLDA2	PHLDA2	none	YES	NO	NO	NO
ENSSSCG00000021638	NEU3	NEU3	none	NO	YES	NO	NO
ENSSSCG00000021646	KLF9	KLF9	Transcription factor	NO	NO	NO	NO
ENSSSCG00000021656	novel_pig_gene	KALRN	none	NO	NO	NO	NO
ENSSSCG00000021663	NOL12	NOL12	none	YES	YES	YES	YES
ENSSSCG00000021675	novel_pig_gene	ADGRE2	none	YES	NO	NO	NO
ENSSSCG00000021702	XRRA1	XRRA1	none	YES	YES	YES	YES
ENSSSCG00000021704	PTPDC1	PTPDC1	none	NO	NO	NO	NO
ENSSSCG00000021741	ZNF527	ZNF527	Transcription factor	YES	NO	NO	NO
ENSSSCG00000021744	C8orf76	C8orf76	none	YES	NO	YES	YES
ENSSSCG00000021791	SENP7	SENP7	none	NO	NO	NO	NO
ENSSSCG00000021802	ABHD17B	ABHD17B	none	NO	NO	NO	NO
ENSSSCG00000021821	MYO1C	MYO1C	none	YES	NO	NO	NO
ENSSSCG00000021874	UNC5C	UNC5C	none	NO	NO	NO	NO
ENSSSCG00000021891	novel_pig_gene	non_human_orthologs	none	YES	YES	YES	YES
ENSSSCG00000021911	NDRG4	NDRG4	none	YES	NO	NO	NO
ENSSSCG00000021946	ZNF383	ZNF383	Transcription factor	YES	YES	YES	NO
ENSSSCG00000021956	LY75	LY75	none	YES	YES	NO	NO
ENSSSCG00000021977	GPD1L	GPD1L	none	YES	YES	YES	YES
ENSSSCG00000022009	DDC	DDC	none	YES	NO	NO	NO
ENSSSCG00000022032	HS2ST1	HS2ST1	none	YES	YES	NO	YES
ENSSSCG00000022048	REEP5	REEP5	none	YES	NO	NO	YES
ENSSSCG00000022080	RHOA	RHOA	Transcription Co-factor	NO	NO	NO	NO
ENSSSCG00000022149	RMI2	RMI2	none	NO	NO	NO	NO
ENSSSCG00000022155	RBPJ	RBPJ	Transcription factor	YES	NO	NO	NO
ENSSSCG00000022159	FNDC3A	FNDC3A	none	NO	NO	NO	NO
ENSSSCG00000022161	ZNF251	ZNF251	Transcription factor	NO	NO	NO	YES
ENSSSCG00000022168	APBB2	APBB2	none	YES	NO	NO	NO
ENSSSCG00000022173	ANKRD50	ANKRD50	none	YES	NO	NO	NO
ENSSSCG00000022176	novel_pig_gene	PTMS	none	NO	NO	NO	NO
ENSSSCG00000022187	CISD3	CISD3	none	YES	NO	NO	NO
ENSSSCG00000022195	ZKSCAN7	ZKSCAN7	Transcription factor	YES	NO	YES	NO
ENSSSCG00000022236	novel_pig_gene	FOLR1	none	YES	YES	NO	NO
ENSSSCG00000022258	novel_pig_gene	WFDC12	none	YES	NO	NO	NO
ENSSSCG00000022280	DACT3	DACT3	none	YES	NO	NO	NO
ENSSSCG00000022282	BDH2	BDH2	none	YES	YES	YES	YES
ENSSSCG00000022290	UMODL1	UMODL1	none	NO	NO	NO	NO
ENSSSCG00000022292	NPL	NPL	none	YES	NO	NO	NO
ENSSSCG00000022305	DNAI4	DNAI4	none	YES	NO	NO	NO
ENSSSCG00000022324	PPFIA3	PPFIA3	none	YES	NO	YES	YES
ENSSSCG00000022343	ENO1	ENO1	Transcription Co-factor	YES	NO	NO	NO
ENSSSCG00000022358	RAB28	RAB28	none	YES	YES	YES	YES
ENSSSCG00000022361	BANK1	BANK1	none	NO	NO	NO	NO
ENSSSCG00000022402	GRAMD2B	GRAMD2B	none	YES	NO	YES	YES
ENSSSCG00000022413	TIRAP	TIRAP	Transcription Co-factor	YES	NO	YES	YES
ENSSSCG00000022429	KAZALD1	KAZALD1	none	YES	NO	NO	NO
ENSSSCG00000022446	SEL1L3	SEL1L3	none	YES	NO	NO	YES
ENSSSCG00000022464	KBTBD2	KBTBD2	none	NO	NO	YES	YES
ENSSSCG00000022504	CDON	CDON	none	YES	NO	NO	YES
ENSSSCG00000022534	ZNF644	ZNF644	Transcription factor	YES	NO	NO	NO
ENSSSCG00000022536	SLC37A2	SLC37A2	none	NO	YES	NO	NO
ENSSSCG00000022609	WWP2	WWP2	Transcription Co-factor	NO	NO	NO	NO
ENSSSCG00000022616	DCP1A	DCP1A	none	NO	NO	NO	YES
ENSSSCG00000022634	novel_pig_gene	non_human_orthologs	Transcription factor	YES	YES	NO	YES
ENSSSCG00000022649	SLC7A11	SLC7A11	none	YES	YES	NO	NO
ENSSSCG00000022661	FCHO2	FCHO2	none	NO	NO	NO	NO
ENSSSCG00000022664	ZSCAN16	ZSCAN16	Transcription factor	YES	YES	YES	YES
ENSSSCG00000022708	ZNF638	ZNF638	Transcription Co-factor	NO	NO	NO	NO
ENSSSCG00000022780	UGCG	UGCG	none	NO	NO	NO	NO
ENSSSCG00000022787	KLHL12	KLHL12	none	YES	NO	NO	YES
ENSSSCG00000022788	PPA2	PPA2	none	YES	YES	NO	YES
ENSSSCG00000022801	S100PBP	S100PBP	none	YES	NO	NO	YES
ENSSSCG00000022815	PYGB	PYGB	none	YES	NO	NO	NO
ENSSSCG00000022900	SUPT16H	SUPT16H	Transcription Co-factor	NO	NO	NO	NO
ENSSSCG00000022901	KLHDC3	KLHDC3	none	NO	YES	NO	NO
ENSSSCG00000022915	DDX27	DDX27	none	NO	NO	NO	NO
ENSSSCG00000022932	SNW1	SNW1	Transcription Co-factor	NO	YES	NO	NO
ENSSSCG00000022947	AFG3L2	AFG3L2	none	NO	NO	NO	YES
ENSSSCG00000022953	PTER	PTER	none	YES	NO	YES	YES
ENSSSCG00000022975	AMT	AMT	none	NO	NO	NO	NO
ENSSSCG00000022986	CCSER1	CCSER1	none	NO	NO	YES	NO
ENSSSCG00000022988	TSPEAR	TSPEAR	none	NO	NO	NO	NO
ENSSSCG00000022998	PKIG	PKIG	none	YES	NO	NO	NO
ENSSSCG00000023080	TPP1	TPP1	none	YES	NO	YES	YES
ENSSSCG00000023091	PEX19	PEX19	none	YES	YES	YES	YES
ENSSSCG00000023110	UBXN1	UBXN1	none	NO	NO	NO	NO
ENSSSCG00000023130	ASCC1	ASCC1	Transcription Co-factor	NO	NO	NO	NO
ENSSSCG00000023155	CLN8	CLN8	none	NO	NO	NO	NO
ENSSSCG00000023178	BATF2	BATF2	Transcription factor	NO	NO	NO	NO
ENSSSCG00000023195	novel_pig_gene	non_human_orthologs	Transcription factor	YES	NO	NO	NO
ENSSSCG00000023229	ETV5	ETV5	Transcription factor	YES	NO	NO	NO
ENSSSCG00000023247	OPTN	OPTN	none	YES	NO	YES	YES
ENSSSCG00000023264	IDH1	IDH1	none	YES	NO	NO	YES
ENSSSCG00000023269	EXOC1	EXOC1	none	YES	NO	NO	NO
ENSSSCG00000023297	SCRN3	SCRN3	none	NO	NO	NO	YES
ENSSSCG00000023298	SRXN1	SRXN1	none	YES	NO	NO	NO
ENSSSCG00000023376	PARD6G	PARD6G	none	YES	NO	NO	NO
ENSSSCG00000023391	LONP2	LONP2	none	NO	NO	NO	NO
ENSSSCG00000023396	LIX1	LIX1	none	YES	NO	NO	NO
ENSSSCG00000023419	ARHGEF10	ARHGEF10	none	NO	NO	NO	NO
ENSSSCG00000023434	PPM1L	PPM1L	none	NO	NO	NO	NO
ENSSSCG00000023478	SLC46A1	SLC46A1	none	YES	YES	YES	YES
ENSSSCG00000023479	NCKAP5	NCKAP5	none	NO	NO	NO	NO
ENSSSCG00000023495	PITHD1	PITHD1	none	NO	NO	NO	NO
ENSSSCG00000023522	TGM2	TGM2	none	YES	NO	NO	NO
ENSSSCG00000023539	MBOAT2	MBOAT2	none	NO	NO	NO	NO
ENSSSCG00000023593	AFF1	AFF1	Transcription factor	NO	NO	NO	NO
ENSSSCG00000023596	novel_pig_gene	non_human_orthologs	Transcription factor	YES	NO	YES	YES
ENSSSCG00000023611	TNXB	TNXB	none	NO	NO	NO	NO
ENSSSCG00000023639	NRM	NRM	none	NO	NO	NO	NO
ENSSSCG00000023727	TRIM37	TRIM37	Transcription Co-factor	YES	NO	NO	NO
ENSSSCG00000023749	MIOX	MIOX	none	YES	NO	NO	NO
ENSSSCG00000023762	TRPM2	TRPM2	none	YES	NO	NO	NO
ENSSSCG00000023776	CCSAP	CCSAP	none	YES	YES	NO	NO
ENSSSCG00000023783	novel_pig_gene	MRPL27	none	NO	NO	NO	NO
ENSSSCG00000023790	novel_pig_gene	non_human_orthologs	none	YES	NO	NO	NO
ENSSSCG00000023801	LANCL2	LANCL2	Transcription Co-factor	NO	YES	YES	YES
ENSSSCG00000023818	MRPS27	MRPS27	none	YES	NO	NO	NO
ENSSSCG00000023848	VXN	VXN	none	YES	NO	NO	NO
ENSSSCG00000023849	CTRL	CTRL	none	NO	NO	NO	NO
ENSSSCG00000023873	AZIN1	AZIN1	none	NO	NO	NO	NO
ENSSSCG00000023880	RRP8	RRP8	none	YES	NO	NO	NO
ENSSSCG00000023907	AFAP1	AFAP1	none	YES	YES	NO	NO
ENSSSCG00000023912	ORAI2	ORAI2	none	YES	YES	YES	YES
ENSSSCG00000023920	P3H1	P3H1	none	YES	YES	NO	YES
ENSSSCG00000023929	TXNRD3	TXNRD3	none	YES	YES	YES	YES
ENSSSCG00000023973	NOC2L	NOC2L	Transcription Co-factor	NO	YES	YES	YES
ENSSSCG00000023984	RSL1D1	RSL1D1	none	NO	NO	NO	YES
ENSSSCG00000023992	CEP112	CEP112	none	YES	NO	NO	YES
ENSSSCG00000024009	CAMK2N1	CAMK2N1	none	NO	NO	NO	NO
ENSSSCG00000024015	FADS1	FADS1	none	YES	NO	YES	YES
ENSSSCG00000024019	GTF2H5	GTF2H5	none	YES	NO	YES	YES
ENSSSCG00000024028	STARD3NL	STARD3NL	none	NO	NO	NO	YES
ENSSSCG00000024030	AKAP10	AKAP10	none	YES	NO	NO	YES
ENSSSCG00000024061	TNNI1	TNNI1	none	NO	NO	NO	NO
ENSSSCG00000024065	TMTC2	TMTC2	none	YES	NO	NO	NO
ENSSSCG00000024088	TLN2	TLN2	none	NO	NO	NO	NO
ENSSSCG00000024119	GLB1	GLB1	none	YES	NO	NO	YES
ENSSSCG00000024136	AMPH	AMPH	none	YES	NO	NO	NO
ENSSSCG00000024149	ELOVL5	ELOVL5	none	YES	NO	NO	NO
ENSSSCG00000024161	novel_pig_gene	HLA-A	none	YES	YES	YES	NO
ENSSSCG00000024166	SLC2A6	SLC2A6	none	NO	NO	YES	NO
ENSSSCG00000024206	CPPED1	CPPED1	none	YES	NO	NO	NO
ENSSSCG00000024223	ARHGEF16	ARHGEF16	none	NO	YES	NO	NO
ENSSSCG00000024236	MMP17	MMP17	none	YES	NO	NO	NO
ENSSSCG00000024257	CEMIP2	CEMIP2	none	NO	NO	NO	NO
ENSSSCG00000024285	DLG4	DLG4	none	YES	NO	NO	YES
ENSSSCG00000024300	TMEM254	TMEM254	none	YES	NO	YES	NO
ENSSSCG00000024347	CRISP3	CRISP3	none	NO	NO	NO	NO
ENSSSCG00000024377	RPS6KA5	RPS6KA5	none	NO	NO	NO	NO
ENSSSCG00000024411	novel_pig_gene	SMG8	none	YES	NO	NO	NO
ENSSSCG00000024412	RNF139	RNF139	none	NO	NO	NO	YES
ENSSSCG00000024413	PPP2R1A	PPP2R1A	none	NO	NO	NO	NO
ENSSSCG00000024418	RHOU	RHOU	none	YES	YES	NO	YES
ENSSSCG00000024424	FAM91A1	FAM91A1	none	NO	NO	NO	NO
ENSSSCG00000024428	CHRNA9	CHRNA9	none	NO	NO	NO	NO
ENSSSCG00000024429	SIDT1	SIDT1	none	YES	NO	NO	NO
ENSSSCG00000024431	ATG9B	ATG9B	none	YES	NO	NO	NO
ENSSSCG00000024444	DDX59	DDX59	none	YES	YES	YES	YES
ENSSSCG00000024476	CES3	CES3	none	YES	NO	NO	NO
ENSSSCG00000024481	PDE4DIP	PDE4DIP	none	YES	YES	NO	NO
ENSSSCG00000024484	DEGS1	DEGS1	none	YES	NO	NO	NO
ENSSSCG00000024486	HOOK3	HOOK3	none	YES	YES	NO	YES
ENSSSCG00000024517	AKAP6	AKAP6	none	YES	YES	NO	NO
ENSSSCG00000024549	LYL1	LYL1	Transcription factor	NO	NO	NO	NO
ENSSSCG00000024569	ANO9	ANO9	none	YES	NO	NO	NO
ENSSSCG00000024596	NOCT	NOCT	none	YES	NO	NO	NO
ENSSSCG00000024604	ATAT1	ATAT1	none	YES	NO	NO	YES
ENSSSCG00000024628	ALKBH8	ALKBH8	none	YES	YES	YES	NO
ENSSSCG00000024633	JAKMIP3	JAKMIP3	none	NO	NO	NO	NO
ENSSSCG00000024635	SPART	SPART	none	YES	NO	NO	YES
ENSSSCG00000024648	PRPF4	PRPF4	none	YES	NO	NO	NO
ENSSSCG00000024661	ZNF524	ZNF524	Transcription factor	NO	NO	NO	NO
ENSSSCG00000024663	SPICE1	SPICE1	none	YES	NO	YES	YES
ENSSSCG00000024674	ABL2	ABL2	none	NO	NO	NO	NO
ENSSSCG00000024693	MRPL17	MRPL17	none	YES	NO	NO	NO
ENSSSCG00000024722	PIBF1	PIBF1	none	YES	NO	NO	YES
ENSSSCG00000024784	CACNA1S	CACNA1S	none	NO	NO	NO	NO
ENSSSCG00000024791	novel_pig_gene	CD59	none	YES	YES	NO	YES
ENSSSCG00000024800	DSC2	DSC2	none	YES	NO	NO	NO
ENSSSCG00000024818	RCAN3	RCAN3	none	NO	YES	NO	NO
ENSSSCG00000024876	TMEM181	TMEM181	none	YES	NO	YES	YES
ENSSSCG00000024881	TCP11L2	TCP11L2	none	NO	NO	NO	YES
ENSSSCG00000024900	TRBV25-1	TRBV25-1	none	NO	NO	NO	NO
ENSSSCG00000024912	WDR5	WDR5	Transcription Co-factor	YES	NO	NO	NO
ENSSSCG00000024938	SH3BP5	SH3BP5	none	YES	NO	NO	YES
ENSSSCG00000024972	CCDC25	CCDC25	none	YES	NO	NO	YES
ENSSSCG00000024983	RSL24D1	RSL24D1	none	NO	NO	NO	NO
ENSSSCG00000024990	MPI	MPI	none	YES	NO	YES	YES
ENSSSCG00000025007	NFU1	NFU1	none	YES	NO	NO	NO
ENSSSCG00000025053	RYBP	RYBP	Transcription Co-factor	NO	NO	NO	NO
ENSSSCG00000025060	novel_pig_gene	MRPL32	none	NO	NO	NO	YES
ENSSSCG00000025087	ASPH	ASPH	none	NO	NO	NO	YES
ENSSSCG00000025116	TONSL	TONSL	Transcription Co-factor	YES	NO	NO	NO
ENSSSCG00000025117	ATN1	ATN1	Transcription Co-factor	YES	NO	NO	NO
ENSSSCG00000025134	FAM171B	FAM171B	none	YES	YES	NO	NO
ENSSSCG00000025174	WDFY1	WDFY1	none	YES	YES	NO	YES
ENSSSCG00000025179	NECAP1	NECAP1	none	YES	NO	NO	YES
ENSSSCG00000025208	RNF39	RNF39	none	YES	NO	NO	NO
ENSSSCG00000025224	ACYP2	ACYP2	none	YES	YES	YES	YES
ENSSSCG00000025228	TRAF3IP1	TRAF3IP1	none	YES	NO	NO	NO
ENSSSCG00000025254	ZNF624	ZNF624	Transcription factor	YES	YES	NO	NO
ENSSSCG00000025271	novel_pig_gene	non_human_orthologs	none	YES	YES	YES	NO
ENSSSCG00000025284	COQ9	COQ9	none	NO	NO	NO	NO
ENSSSCG00000025293	HLTF	HLTF	Transcription Co-factor	YES	NO	NO	NO
ENSSSCG00000025315	SEPSECS	SEPSECS	none	NO	NO	NO	YES
ENSSSCG00000025335	ZSCAN31	ZSCAN31	Transcription factor	YES	NO	NO	YES
ENSSSCG00000025408	ULK4	ULK4	none	NO	YES	NO	YES
ENSSSCG00000025417	BBS2	BBS2	none	YES	YES	YES	YES
ENSSSCG00000025423	KCNK5	KCNK5	none	YES	YES	NO	NO
ENSSSCG00000025454	POLR2C	POLR2C	none	YES	NO	NO	NO
ENSSSCG00000025455	RALB	RALB	none	NO	NO	NO	NO
ENSSSCG00000025460	SPSB2	SPSB2	none	YES	NO	NO	NO
ENSSSCG00000025485	novel_pig_gene	C1orf162	none	YES	NO	NO	NO
ENSSSCG00000025486	MDH2	MDH2	none	YES	NO	NO	NO
ENSSSCG00000025492	NUDT13	NUDT13	none	YES	YES	YES	YES
ENSSSCG00000025534	CSE1L	CSE1L	none	YES	NO	NO	NO
ENSSSCG00000025564	GAS2L1	GAS2L1	none	YES	NO	NO	NO
ENSSSCG00000025571	POLR2G	POLR2G	none	YES	NO	NO	YES
ENSSSCG00000025606	ATM	ATM	none	YES	NO	YES	NO
ENSSSCG00000025672	RAVER2	RAVER2	none	YES	NO	NO	NO
ENSSSCG00000025685	TP73	TP73	Transcription factor	YES	NO	YES	NO
ENSSSCG00000025686	KMO	KMO	none	YES	YES	NO	YES
ENSSSCG00000025689	DVL2	DVL2	Transcription Co-factor	YES	YES	YES	YES
ENSSSCG00000025729	IRS1	IRS1	none	NO	NO	NO	NO
ENSSSCG00000025741	SNX20	SNX20	none	YES	YES	NO	NO
ENSSSCG00000025768	CALM1	non_human_orthologs	none	NO	NO	NO	NO
ENSSSCG00000025770	ST6GAL1	ST6GAL1	none	NO	NO	NO	NO
ENSSSCG00000025775	TADA2A	TADA2A	Transcription factor	YES	YES	YES	YES
ENSSSCG00000025784	CDH4	CDH4	none	YES	NO	YES	NO
ENSSSCG00000025792	NOA1	NOA1	none	YES	YES	YES	NO
ENSSSCG00000025820	SLC15A4	SLC15A4	none	NO	NO	NO	NO
ENSSSCG00000025822	SFRP1	SFRP1	none	YES	YES	NO	NO
ENSSSCG00000025830	NUP93	NUP93	none	YES	NO	NO	NO
ENSSSCG00000025910	ZNF277	ZNF277	Transcription factor	NO	NO	NO	NO
ENSSSCG00000025943	C6orf136	C6orf136	none	YES	YES	NO	NO
ENSSSCG00000025965	SPDL1	SPDL1	none	NO	NO	NO	NO
ENSSSCG00000025984	TTLL5	TTLL5	none	NO	NO	NO	NO
ENSSSCG00000025993	SGPP2	SGPP2	none	YES	NO	NO	NO
ENSSSCG00000025996	MTUS2	MTUS2	none	YES	NO	NO	NO
ENSSSCG00000026038	DDX28	DDX28	none	NO	NO	NO	NO
ENSSSCG00000026044	FDFT1	FDFT1	none	NO	NO	NO	YES
ENSSSCG00000026052	LSM14B	LSM14B	none	YES	NO	NO	NO
ENSSSCG00000026063	DPP9	DPP9	none	YES	NO	YES	NO
ENSSSCG00000026067	TMPRSS6	TMPRSS6	none	YES	YES	NO	NO
ENSSSCG00000026078	GLCE	GLCE	none	YES	NO	NO	NO
ENSSSCG00000026079	TKTL2	TKTL2	none	YES	YES	YES	NO
ENSSSCG00000026092	SREBF2	SREBF2	Transcription factor	YES	NO	NO	NO
ENSSSCG00000026194	INIP	INIP	none	NO	NO	YES	YES
ENSSSCG00000026230	SRP19	SRP19	none	NO	YES	NO	YES
ENSSSCG00000026269	RAB29	RAB29	none	YES	NO	NO	NO
ENSSSCG00000026281	SCAP	SCAP	none	YES	NO	NO	NO
ENSSSCG00000026290	BBS12	BBS12	none	NO	YES	YES	NO
ENSSSCG00000026333	GTSF1	GTSF1	none	YES	NO	NO	NO
ENSSSCG00000026360	CLGN	CLGN	none	YES	NO	YES	NO
ENSSSCG00000026367	IFT172	IFT172	none	NO	NO	NO	NO
ENSSSCG00000026383	NRP2	NRP2	none	NO	NO	NO	NO
ENSSSCG00000026414	ATOX1	non_human_orthologs	none	YES	NO	NO	NO
ENSSSCG00000026465	BABAM2	BABAM2	none	YES	NO	NO	NO
ENSSSCG00000026472	RPL7L1	RPL7L1	none	YES	NO	NO	NO
ENSSSCG00000026478	PADI2	PADI2	Transcription Co-factor	YES	YES	YES	NO
ENSSSCG00000026498	R3HDM2	R3HDM2	none	YES	NO	NO	NO
ENSSSCG00000026502	LIX1L	LIX1L	none	NO	NO	NO	NO
ENSSSCG00000026506	RALGAPA2	RALGAPA2	none	NO	YES	NO	NO
ENSSSCG00000026536	DCUN1D2	DCUN1D2	none	YES	NO	NO	YES
ENSSSCG00000026554	PRXL2B	PRXL2B	none	NO	NO	YES	YES
ENSSSCG00000026569	CLEC16A	CLEC16A	none	NO	NO	NO	NO
ENSSSCG00000026590	HGH1	HGH1	none	NO	NO	NO	NO
ENSSSCG00000026592	TLR6	TLR6	none	YES	NO	NO	NO
ENSSSCG00000026605	BPI	BPI	none	YES	NO	NO	NO
ENSSSCG00000026622	EAF1	EAF1	none	NO	YES	NO	NO
ENSSSCG00000026655	PTPN13	PTPN13	none	YES	NO	YES	NO
ENSSSCG00000026663	DTD2	DTD2	none	YES	NO	NO	YES
ENSSSCG00000026686	PDZD9	PDZD9	none	YES	YES	YES	YES
ENSSSCG00000026699	ZNF180	ZNF180	Transcription factor	NO	NO	NO	NO
ENSSSCG00000026701	novel_pig_gene	PHOSPHO1	none	NO	NO	NO	NO
ENSSSCG00000026705	NVL	NVL	none	YES	YES	NO	YES
ENSSSCG00000026706	PIGS	PIGS	none	NO	NO	NO	YES
ENSSSCG00000026707	XCR1	XCR1	none	YES	NO	NO	NO
ENSSSCG00000026744	ZDHHC20	ZDHHC20	none	NO	NO	NO	NO
ENSSSCG00000026752	BYSL	BYSL	none	NO	NO	NO	NO
ENSSSCG00000026794	SIRT2	SIRT2	Transcription Co-factor	NO	NO	YES	YES
ENSSSCG00000026812	EMG1	EMG1	none	YES	YES	YES	YES
ENSSSCG00000026818	CTC1	CTC1	none	YES	NO	NO	NO
ENSSSCG00000026819	NID1	NID1	none	YES	NO	NO	NO
ENSSSCG00000026850	SNCG	SNCG	none	YES	YES	NO	NO
ENSSSCG00000026851	RMC1	RMC1	none	YES	NO	NO	NO
ENSSSCG00000026863	FARP1	FARP1	none	YES	NO	NO	YES
ENSSSCG00000026900	CDIN1	CDIN1	none	YES	YES	NO	YES
ENSSSCG00000026919	SCARNA12	SCARNA12	none	NO	YES	YES	YES
ENSSSCG00000026939	LMAN2L	LMAN2L	none	YES	NO	NO	NO
ENSSSCG00000026962	A4GALT	A4GALT	none	NO	NO	NO	NO
ENSSSCG00000026964	STK36	STK36	Transcription Co-factor	NO	NO	NO	NO
ENSSSCG00000027063	DPY19L1	DPY19L1	none	YES	NO	NO	YES
ENSSSCG00000027070	ENTPD6	ENTPD6	none	YES	YES	NO	YES
ENSSSCG00000027074	FER	FER	none	NO	NO	NO	NO
ENSSSCG00000027118	novel_pig_gene	non_human_orthologs	none	YES	NO	YES	NO
ENSSSCG00000027124	novel_pig_gene	TMEM119	none	YES	NO	NO	NO
ENSSSCG00000027161	PIP5K1B	PIP5K1B	none	NO	NO	NO	NO
ENSSSCG00000027176	SACM1L	SACM1L	none	YES	YES	NO	NO
ENSSSCG00000027196	GIMAP6	GIMAP6	none	YES	NO	NO	NO
ENSSSCG00000027229	B3GNTL1	B3GNTL1	none	YES	YES	YES	YES
ENSSSCG00000027230	SLC35G1	SLC35G1	none	NO	NO	NO	NO
ENSSSCG00000027249	novel_pig_gene	non_human_orthologs	none	YES	NO	NO	NO
ENSSSCG00000027256	CNIH1	CNIH1	none	YES	NO	NO	NO
ENSSSCG00000027272	PIK3CG	PIK3CG	none	NO	NO	NO	NO
ENSSSCG00000027287	PEDS1	PEDS1	none	NO	YES	NO	NO
ENSSSCG00000027294	CDV3	CDV3	none	YES	NO	YES	NO
ENSSSCG00000027299	PANK4	PANK4	none	YES	YES	YES	YES
ENSSSCG00000027312	PTCH1	PTCH1	none	YES	NO	NO	NO
ENSSSCG00000027314	CAMSAP2	CAMSAP2	none	NO	NO	NO	NO
ENSSSCG00000027324	VPS35L	VPS35L	none	YES	NO	YES	YES
ENSSSCG00000027340	PI4K2B	PI4K2B	none	YES	NO	NO	YES
ENSSSCG00000027348	novel_pig_gene	non_human_orthologs	none	YES	NO	NO	NO
ENSSSCG00000027349	novel_pig_gene	non_human_orthologs	none	YES	NO	NO	YES
ENSSSCG00000027371	PCDHGA4	PCDHGA4	none	YES	NO	NO	NO
ENSSSCG00000027374	novel_pig_gene	C1orf50	none	YES	NO	NO	YES
ENSSSCG00000027403	AASDH	AASDH	none	YES	NO	NO	NO
ENSSSCG00000027410	CBFA2T2	CBFA2T2	Transcription Co-factor	NO	NO	NO	NO
ENSSSCG00000027415	WWOX	WWOX	Transcription Co-factor	NO	NO	NO	NO
ENSSSCG00000027417	LDLRAD4	LDLRAD4	none	YES	NO	NO	NO
ENSSSCG00000027432	NSUN3	NSUN3	none	YES	NO	NO	YES
ENSSSCG00000027489	TMCO4	TMCO4	none	YES	YES	NO	YES
ENSSSCG00000027491	novel_pig_gene	COA1	none	NO	NO	NO	NO
ENSSSCG00000027516	CIR1	CIR1	Transcription Co-factor	NO	NO	NO	NO
ENSSSCG00000027528	TMEM107	TMEM107	none	YES	NO	YES	NO
ENSSSCG00000027550	PLCD1	PLCD1	none	YES	YES	NO	YES
ENSSSCG00000027551	NUDT15	NUDT15	none	YES	YES	YES	YES
ENSSSCG00000027558	GABBR2	GABBR2	none	YES	NO	NO	NO
ENSSSCG00000027608	ARB2A	ARB2A	none	NO	NO	NO	NO
ENSSSCG00000027628	IL6R	IL6R	none	NO	NO	NO	NO
ENSSSCG00000027629	CDIPT	CDIPT	none	YES	NO	NO	YES
ENSSSCG00000027659	FUCA1	FUCA1	none	YES	NO	NO	YES
ENSSSCG00000027669	TNS1	TNS1	none	YES	NO	NO	NO
ENSSSCG00000027675	FOXP1	FOXP1	Transcription factor	NO	NO	NO	NO
ENSSSCG00000027676	NOP56	NOP56	none	NO	NO	NO	NO
ENSSSCG00000027710	NHERF4	NHERF4	none	YES	NO	NO	NO
ENSSSCG00000027726	DLL1	DLL1	none	YES	NO	NO	NO
ENSSSCG00000027738	LRRFIP2	LRRFIP2	Transcription factor	NO	NO	NO	NO
[truncated: 1,904 more rows]
